# Supplementary material for: Integrated Network Pharmacology and Experimental Verification to Explore the Molecular Mechanism of Hedysarum Multijugum Maxim–Curcumae Rhizoma Herb Pair for Treating Non-Small Cell Lung Cancer
Source: Front Oncol. 2022 Mar 30;12:854596. doi: 10.3389/fonc.2022.854596 (PMC9007519; doi:10.3389/fonc.2022.854596)
Supplement: Supplementary file 2 [file Table_2.xls]

## Sheet: Sheet1
Compounds
10-Feb-2022 5:18
Structure	Name		RT [min]	Formula			Molecular Weight	Group Areas
	Curcumenol 莪术烯醇		38.7304	C15 H22 O2			n/a
© Reported with Compound Discoverer 3.2					1
Compounds
10-Feb-2022 5:18
Structure	Name		RT [min]	Formula			Molecular Weight	Group Areas
	Calycosin 毛蕊异黄酮		31.1726	C16 H12 O5			n/a
© Reported with Compound Discoverer 3.2					2
Compounds
10-Feb-2022 5:18
Structure	Name		RT [min]	Formula			Molecular Weight	Group Areas
	α,α-Trehalose		1.81893	C12 H22 O11			n/a
© Reported with Compound Discoverer 3.2					3
Compounds
10-Feb-2022 5:18
Structure	Name		RT [min]	Formula			Molecular Weight	Group Areas
	Proline		1.81909	C5 H9 N O2			n/a
© Reported with Compound Discoverer 3.2					4
Compounds
10-Feb-2022 5:18
Structure	Name		RT [min]	Formula			Molecular Weight	Group Areas
	Formononetin		35.1009	C16 H12 O4			n/a
© Reported with Compound Discoverer 3.2					5
Compounds
10-Feb-2022 5:18
Structure	Name		RT [min]	Formula			Molecular Weight	Group Areas
	Ononin 芒柄花苷		29.432	C22 H22 O9			n/a
© Reported with Compound Discoverer 3.2					6
Compounds
10-Feb-2022 5:18
Structure	Name		RT [min]	Formula			Molecular Weight	Group Areas
	Calycosin-7-O-β-D-glucoside 毛蕊异黄		26.589	C22 H22 O10			n/a
	酮苷
© Reported with Compound Discoverer 3.2					7
Compounds
10-Feb-2022 5:18
Structure	Name		RT [min]	Formula			Molecular Weight	Group Areas
	L-Norleucine		4.76004	C6 H13 N O2			n/a
© Reported with Compound Discoverer 3.2					8
Compounds
10-Feb-2022 5:18
Structure	Name		RT [min]	Formula			Molecular Weight	Group Areas
	Choline		1.6945	C5 H13 N O			n/a
© Reported with Compound Discoverer 3.2					9
Compounds
10-Feb-2022 5:18
Structure	Name		RT [min]	Formula			Molecular Weight	Group Areas
	Citric acid		3.77073	C6 H8 O7			n/a
© Reported with Compound Discoverer 3.2					10
Compounds
10-Feb-2022 5:18
Structure	Name		RT [min]	Formula			Molecular Weight	Group Areas
	DL-Arginine		1.6495	C6 H14 N4 O2			n/a
© Reported with Compound Discoverer 3.2					11
Compounds
10-Feb-2022 5:18
Structure	Name		RT [min]	Formula			Molecular Weight	Group Areas
	Atractylenolide II 白术内酯II		29.1606	C15 H20 O2			n/a
© Reported with Compound Discoverer 3.2					12
Compounds
10-Feb-2022 5:18
Structure	Name		RT [min]	Formula			Molecular Weight	Group Areas
	Methylnissolin-3-O-glucoside 美迪紫檀		30.2151	C23 H26 O10			n/a
	苷
© Reported with Compound Discoverer 3.2					13
Compounds
10-Feb-2022 5:18
Structure	Name		RT [min]	Formula			Molecular Weight	Group Areas
	(15Z)-9,12,13-Trihydroxy-15-		33.818	C18 H34 O5			n/a
	octadecenoic acid
© Reported with Compound Discoverer 3.2					14
Compounds
10-Feb-2022 5:18
Structure	Name		RT [min]	Formula			Molecular Weight	Group Areas
	L-(-)-Malic acid		1.8417	C4 H6 O5			n/a
© Reported with Compound Discoverer 3.2					15
Compounds
10-Feb-2022 5:18
Structure	Name		RT [min]	Formula			Molecular Weight	Group Areas
	Guanosine 鸟苷		13.9407	C10 H13 N5 O5			n/a
© Reported with Compound Discoverer 3.2					16
Compounds
10-Feb-2022 5:18
Structure	Name		RT [min]	Formula			Molecular Weight	Group Areas
	Isomucronulatol 7-O-glucoside 黄芪异		30.6042	C23 H28 O10			n/a
	黄烷苷
© Reported with Compound Discoverer 3.2					17
Compounds
10-Feb-2022 5:18
Structure	Name		RT [min]	Formula			Molecular Weight	Group Areas
	trans-3-Indoleacrylic acid		23.4013	C11 H9 N O2			n/a
© Reported with Compound Discoverer 3.2					18
Compounds
10-Feb-2022 5:18
Structure	Name		RT [min]	Formula			Molecular Weight	Group Areas
	Trigonelline		1.80374	C7 H7 N O2			n/a
© Reported with Compound Discoverer 3.2					19
Compounds
10-Feb-2022 5:18
Structure	Name		RT [min]	Formula			Molecular Weight	Group Areas
	L-Pyroglutamic acid		2.0188	C5 H7 N O3			n/a
© Reported with Compound Discoverer 3.2					20
Compounds
10-Feb-2022 5:18
Structure	Name		RT [min]	Formula			Molecular Weight	Group Areas
	4-Oxoproline		3.55598	C5 H7 N O3			n/a
© Reported with Compound Discoverer 3.2					21
Compounds
10-Feb-2022 5:18
Structure	Name		RT [min]	Formula			Molecular Weight	Group Areas
	Salicylic acid		29.0534	C7 H6 O3			n/a
© Reported with Compound Discoverer 3.2					22
Compounds
10-Feb-2022 5:18
Structure	Name		RT [min]	Formula			Molecular Weight	Group Areas
	Uridine		5.91278	C9 H12 N2 O6			n/a
© Reported with Compound Discoverer 3.2					23
Compounds
10-Feb-2022 5:18
Structure	Name		RT [min]	Formula			Molecular Weight	Group Areas
	Guanine		13.1634	C5 H5 N5 O			n/a
© Reported with Compound Discoverer 3.2					24
Compounds
10-Feb-2022 5:18
Structure	Name		RT [min]	Formula			Molecular Weight	Group Areas
	Azelaic acid		28.6233	C9 H16 O4			n/a
© Reported with Compound Discoverer 3.2					25
Compounds
10-Feb-2022 5:18
Structure	Name		RT [min]	Formula			Molecular Weight	Group Areas
	Parthenolide 小白菊内酯		29.9204	C15 H20 O3			n/a
© Reported with Compound Discoverer 3.2					26
Compounds
10-Feb-2022 5:18
Structure	Name		RT [min]	Formula			Molecular Weight	Group Areas
	Adenine		1.8579	C5 H5 N5			n/a
© Reported with Compound Discoverer 3.2					27
Compounds
10-Feb-2022 5:18
Structure	Name		RT [min]	Formula			Molecular Weight	Group Areas
	L-Homoserine		1.67993	C4 H9 N O3			n/a
© Reported with Compound Discoverer 3.2					28
Compounds
10-Feb-2022 5:18
Structure	Name		RT [min]	Formula			Molecular Weight	Group Areas
	6''-O-Acetylglycitin 6''-O-乙酰黄豆黄苷		29.2126	C24 H24 O11			n/a
© Reported with Compound Discoverer 3.2					29
Compounds
10-Feb-2022 5:18
Structure	Name		RT [min]	Formula			Molecular Weight	Group Areas
	Asparagine		1.63283	C4 H8 N2 O3			n/a
© Reported with Compound Discoverer 3.2					30
Compounds
10-Feb-2022 5:18
Structure	Name		RT [min]	Formula			Molecular Weight	Group Areas
	Corchorifatty acid F		32.7034	C18 H32 O5			n/a
© Reported with Compound Discoverer 3.2					31
Compounds
10-Feb-2022 5:18
Structure	Name		RT [min]	Formula			Molecular Weight	Group Areas
	5-Hydroxymethyl-2-furaldehyde		2.26884	C6 H6 O3			n/a
© Reported with Compound Discoverer 3.2					32
Compounds
10-Feb-2022 5:18
Structure	Name		RT [min]	Formula			Molecular Weight	Group Areas
	Succinic acid		4.59959	C4 H6 O4			n/a
© Reported with Compound Discoverer 3.2					33
Compounds
10-Feb-2022 5:18
Structure	Name		RT [min]	Formula			Molecular Weight	Group Areas
	Uracil		5.93968	C4 H4 N2 O2			n/a
© Reported with Compound Discoverer 3.2					34
Compounds
10-Feb-2022 5:18
Structure	Name		RT [min]	Formula			Molecular Weight	Group Areas
	Nabumetone		41.75	C15 H16 O2			n/a
© Reported with Compound Discoverer 3.2					35
Compounds
10-Feb-2022 5:18
Structure	Name		RT [min]	Formula			Molecular Weight	Group Areas
	L-Glutamic acid		1.7289	C5 H9 N O4			n/a
© Reported with Compound Discoverer 3.2					36
Compounds
10-Feb-2022 5:18
Structure	Name		RT [min]	Formula			Molecular Weight	Group Areas
	Tectoridin 射干苷		28.2092	C22 H22 O11			n/a
© Reported with Compound Discoverer 3.2					37
Compounds
10-Feb-2022 5:18
Structure	Name		RT [min]	Formula			Molecular Weight	Group Areas
	(±)-Abscisic acid		31.0823	C15 H20 O4			n/a
© Reported with Compound Discoverer 3.2					38
Compounds
10-Feb-2022 5:18
Structure	Name		RT [min]	Formula			Molecular Weight	Group Areas
	(-)-Caryophyllene oxide		32.355	C15 H24 O			n/a
© Reported with Compound Discoverer 3.2					39
Compounds
10-Feb-2022 5:18
Structure	Name		RT [min]	Formula			Molecular Weight	Group Areas
	D-(+)-Mannose		1.73608	C6 H12 O6			n/a
© Reported with Compound Discoverer 3.2					40
Compounds
10-Feb-2022 5:18
Structure	Name		RT [min]	Formula			Molecular Weight	Group Areas
	o-Veratraldehyde 邻藜芦醛		30.5949	C9 H10 O3			n/a
© Reported with Compound Discoverer 3.2					41
Compounds
10-Feb-2022 5:18
Structure	Name		RT [min]	Formula			Molecular Weight	Group Areas
	4-Dodecylbenzenesulfonic acid		48.3219	C18 H30 O3 S			n/a
© Reported with Compound Discoverer 3.2					42
Compounds
10-Feb-2022 5:18
Structure	Name		RT [min]	Formula			Molecular Weight	Group Areas
	Protocatechualdehyde 原儿茶醛		39.7698	C7 H6 O3			n/a
© Reported with Compound Discoverer 3.2					43
Compounds
10-Feb-2022 5:18
Structure	Name		RT [min]	Formula			Molecular Weight	Group Areas
	Valine		2.5962	C5 H11 N O2			n/a
© Reported with Compound Discoverer 3.2					44
Compounds
10-Feb-2022 5:18
Structure	Name		RT [min]	Formula			Molecular Weight	Group Areas
	Cytosine 胞嘧啶		3.12306	C4 H5 N3 O			n/a
© Reported with Compound Discoverer 3.2					45
Compounds
10-Feb-2022 5:18
Structure	Name		RT [min]	Formula			Molecular Weight	Group Areas
	3-Hydroxy-3-methylglutaric acid		4.90918	C6 H10 O5			n/a
© Reported with Compound Discoverer 3.2					46
Compounds
10-Feb-2022 5:18
Structure	Name		RT [min]	Formula			Molecular Weight	Group Areas
	Verrucarol		27.8379	C15 H22 O4			n/a
© Reported with Compound Discoverer 3.2					47
Compounds
10-Feb-2022 5:18
Structure	Name		RT [min]	Formula			Molecular Weight	Group Areas
	Cytidine		3.13878	C9 H13 N3 O5			n/a
© Reported with Compound Discoverer 3.2					48
Compounds
10-Feb-2022 5:18
Structure	Name		RT [min]	Formula			Molecular Weight	Group Areas
	Adenosine 3'5'-cyclic monophosphate		7.07875	C10 H12 N5 O6 P			n/a
© Reported with Compound Discoverer 3.2					49
Compounds
10-Feb-2022 5:18
Structure	Name		RT [min]	Formula			Molecular Weight	Group Areas
	Pipecolic acid		2.61561	C6 H11 N O2			n/a
© Reported with Compound Discoverer 3.2					50
Compounds
10-Feb-2022 5:18
Structure	Name		RT [min]	Formula			Molecular Weight	Group Areas
	L-Histidine		1.63037	C6 H9 N3 O2			n/a
© Reported with Compound Discoverer 3.2					51
Compounds
10-Feb-2022 5:18
Structure	Name		RT [min]	Formula			Molecular Weight	Group Areas
	Astragaloside III 黄芪皂苷III		34.5464	C41 H68 O14			n/a
© Reported with Compound Discoverer 3.2					52
Compounds
10-Feb-2022 5:18
Structure	Name		RT [min]	Formula			Molecular Weight	Group Areas
	L-Aspartic acid		1.65173	C4 H7 N O4			n/a
© Reported with Compound Discoverer 3.2					53
Compounds
10-Feb-2022 5:18
Structure	Name		RT [min]	Formula			Molecular Weight	Group Areas
	Atractylenolide III 白术内酯III		38.8441	C15 H20 O3			n/a
© Reported with Compound Discoverer 3.2					54
Compounds
10-Feb-2022 5:18
Structure	Name		RT [min]	Formula			Molecular Weight	Group Areas
	Isokaempferide		33.803	C16 H12 O6			n/a
© Reported with Compound Discoverer 3.2					55
Compounds
10-Feb-2022 5:18
Structure	Name		RT [min]	Formula			Molecular Weight	Group Areas
	2-Furoic acid		1.91459	C5 H4 O3			n/a
© Reported with Compound Discoverer 3.2					56
Compounds
10-Feb-2022 5:18
Structure	Name		RT [min]	Formula			Molecular Weight	Group Areas
	Υ-Aminobutyric acid (GABA)		1.70012	C4 H9 N O2			n/a
© Reported with Compound Discoverer 3.2					57
Compounds
10-Feb-2022 5:18
Structure	Name		RT [min]	Formula			Molecular Weight	Group Areas
	Astragaloside IV 黄芪甲苷		34.2588	C41 H68 O14			n/a
© Reported with Compound Discoverer 3.2					58
Compounds
10-Feb-2022 5:18
Structure	Name		RT [min]	Formula			Molecular Weight	Group Areas
	trans-Aconitic acid		4.52047	C6 H6 O6			n/a
© Reported with Compound Discoverer 3.2					59
Compounds
10-Feb-2022 5:18
Structure	Name		RT [min]	Formula			Molecular Weight	Group Areas
	19-Nortestosterone		38.2386	C18 H26 O2			n/a
© Reported with Compound Discoverer 3.2					60
Compounds
10-Feb-2022 5:18
Structure	Name		RT [min]	Formula			Molecular Weight	Group Areas
	4-Indolecarbaldehyde		23.4036	C9 H7 N O			n/a
© Reported with Compound Discoverer 3.2					61
Compounds
10-Feb-2022 5:18
Structure	Name		RT [min]	Formula			Molecular Weight	Group Areas
	Citraconic acid		6.06563	C5 H6 O4			n/a
© Reported with Compound Discoverer 3.2					62
Compounds
10-Feb-2022 5:18
Structure	Name		RT [min]	Formula			Molecular Weight	Group Areas
	BMK methyl glycidate		31.9157	C11 H12 O3			n/a
© Reported with Compound Discoverer 3.2					63
Compounds
10-Feb-2022 5:18
Structure	Name		RT [min]	Formula			Molecular Weight	Group Areas
	(+/-)12(13)-DiHOME		40.2836	C18 H34 O4			n/a
© Reported with Compound Discoverer 3.2					64
Compounds
10-Feb-2022 5:18
Structure	Name		RT [min]	Formula			Molecular Weight	Group Areas
	Nardosinone 甘松新酮		30.8548	C15 H22 O3			n/a
© Reported with Compound Discoverer 3.2					65
Compounds
10-Feb-2022 5:18
Structure	Name		RT [min]	Formula			Molecular Weight	Group Areas
	Indole		23.4034	C8 H7 N			n/a
© Reported with Compound Discoverer 3.2					66
Compounds
10-Feb-2022 5:18
Structure	Name		RT [min]	Formula			Molecular Weight	Group Areas
	2-Hydroxycaproic acid		25.2464	C6 H12 O3			n/a
© Reported with Compound Discoverer 3.2					67
Compounds
10-Feb-2022 5:18
Structure	Name		RT [min]	Formula			Molecular Weight	Group Areas
	Coniferylalcohol		31.9995	C10 H12 O3			n/a
© Reported with Compound Discoverer 3.2					68
Compounds
10-Feb-2022 5:18
Structure	Name		RT [min]	Formula			Molecular Weight	Group Areas
	Itaconic acid		4.49973	C5 H6 O4			n/a
© Reported with Compound Discoverer 3.2					69
Compounds
10-Feb-2022 5:18
Structure	Name		RT [min]	Formula			Molecular Weight	Group Areas
	Benzoic acid 苯甲酸		35.9555	C7 H6 O2			n/a
© Reported with Compound Discoverer 3.2					70
Compounds
10-Feb-2022 5:18
Structure	Name		RT [min]	Formula			Molecular Weight	Group Areas
	N-Acetyl-DL-tryptophan		27.2776	C13 H14 N2 O3			n/a
© Reported with Compound Discoverer 3.2					71
Compounds
10-Feb-2022 5:18
Structure	Name		RT [min]	Formula			Molecular Weight	Group Areas
	Linderalactone 乌药内酯		30.706	C15 H16 O3			n/a
© Reported with Compound Discoverer 3.2					72
Compounds
10-Feb-2022 5:18
Structure	Name		RT [min]	Formula			Molecular Weight	Group Areas
	7-Hydroxyflavan		40.4574	C15 H14 O2			n/a
© Reported with Compound Discoverer 3.2					73
Compounds
10-Feb-2022 5:18
Structure	Name		RT [min]	Formula			Molecular Weight	Group Areas
	2'-O-Methyladenosine		22.3975	C11 H15 N5 O4			n/a
© Reported with Compound Discoverer 3.2					74
Compounds
10-Feb-2022 5:18
Structure	Name		RT [min]	Formula			Molecular Weight	Group Areas
	Docosanamide		58.0108	C22 H45 N O			n/a
© Reported with Compound Discoverer 3.2					75
Compounds
10-Feb-2022 5:18
Structure	Name		RT [min]	Formula			Molecular Weight	Group Areas
	Ligustilide 藁本内酯		26.9599	C12 H14 O2			n/a
© Reported with Compound Discoverer 3.2					76
Compounds
10-Feb-2022 5:18
Structure	Name		RT [min]	Formula			Molecular Weight	Group Areas
	6-Methylquinoline		23.4003	C10 H9 N			n/a
© Reported with Compound Discoverer 3.2					77
Compounds
10-Feb-2022 5:18
Structure	Name		RT [min]	Formula			Molecular Weight	Group Areas
	Isosakuranetin 异樱花素		28.2205	C16 H14 O5			n/a
© Reported with Compound Discoverer 3.2					78
Compounds
10-Feb-2022 5:18
Structure	Name		RT [min]	Formula			Molecular Weight	Group Areas
	N-Acetyl-L-leucine		25.4808	C8 H15 N O3			n/a
© Reported with Compound Discoverer 3.2					79
Compounds
10-Feb-2022 5:18
Structure	Name		RT [min]	Formula			Molecular Weight	Group Areas
	Glycitin		31.6603	C22 H22 O10			n/a
© Reported with Compound Discoverer 3.2					80
Compounds
10-Feb-2022 5:18
Structure	Name		RT [min]	Formula			Molecular Weight	Group Areas
	β-Elemonic acid 岚香酮酸		34.5649	C30 H46 O3			n/a
© Reported with Compound Discoverer 3.2					81
Compounds
10-Feb-2022 5:18
Structure	Name		RT [min]	Formula			Molecular Weight	Group Areas
	Aflatoxin B2		31.5757	C17 H14 O6			n/a
© Reported with Compound Discoverer 3.2					82
Compounds
10-Feb-2022 5:18
Structure	Name		RT [min]	Formula			Molecular Weight	Group Areas
	Uridine monophosphate (UMP)		4.28633	C9 H13 N2 O9 P			n/a
© Reported with Compound Discoverer 3.2					83
Compounds
10-Feb-2022 5:18
Structure	Name		RT [min]	Formula			Molecular Weight	Group Areas
	Dihydrophaseicacid		25.4209	C15 H22 O5			n/a
© Reported with Compound Discoverer 3.2					84
Compounds
10-Feb-2022 5:18
Structure	Name		RT [min]	Formula			Molecular Weight	Group Areas
	Maleic acid		4.2973	C4 H4 O4			n/a
© Reported with Compound Discoverer 3.2					85
Compounds
10-Feb-2022 5:18
Structure	Name		RT [min]	Formula			Molecular Weight	Group Areas
	2,5-Dimethyl-3-hexyne-2,5-diol		39.5384	C8 H14 O2			n/a
© Reported with Compound Discoverer 3.2					86
Compounds
10-Feb-2022 5:18
Structure	Name		RT [min]	Formula			Molecular Weight	Group Areas
	Sedanolide		26.3885	C12 H18 O2			n/a
© Reported with Compound Discoverer 3.2					87
Compounds
10-Feb-2022 5:18
Structure	Name		RT [min]	Formula			Molecular Weight	Group Areas
	D-(-)-Mannitol		1.88084	C6 H14 O6			n/a
© Reported with Compound Discoverer 3.2					88
Compounds
10-Feb-2022 5:18
Structure	Name		RT [min]	Formula			Molecular Weight	Group Areas
	Leucylproline		23.416	C11 H20 N2 O3			n/a
© Reported with Compound Discoverer 3.2					89
Compounds
10-Feb-2022 5:18
Structure	Name		RT [min]	Formula			Molecular Weight	Group Areas
	Genistin		27.4045	C21 H20 O10			n/a
© Reported with Compound Discoverer 3.2					90
Compounds
10-Feb-2022 5:18
Structure	Name		RT [min]	Formula			Molecular Weight	Group Areas
	4-Aminophenol		3.65092	C6 H7 N O			n/a
© Reported with Compound Discoverer 3.2					91
Compounds
10-Feb-2022 5:18
Structure	Name		RT [min]	Formula			Molecular Weight	Group Areas
	Benzoic acid		25.3543	C7 H6 O2			n/a
© Reported with Compound Discoverer 3.2					92
Compounds
10-Feb-2022 5:18
Structure	Name		RT [min]	Formula			Molecular Weight	Group Areas
	Nootkatone		29.2314	C15 H22 O			n/a
© Reported with Compound Discoverer 3.2					93
Compounds
10-Feb-2022 5:18
Structure	Name		RT [min]	Formula			Molecular Weight	Group Areas
	N-Acetyl-L-phenylalanine		26.419	C11 H13 N O3			n/a
© Reported with Compound Discoverer 3.2					94
Compounds
10-Feb-2022 5:18
Structure	Name		RT [min]	Formula			Molecular Weight	Group Areas
	Bis(4-ethylbenzylidene)sorbitol		40.2459	C24 H30 O6			n/a
© Reported with Compound Discoverer 3.2					95
Compounds
10-Feb-2022 5:18
Structure	Name		RT [min]	Formula			Molecular Weight	Group Areas
	Arglabin 阿格拉宾		26.7484	C15 H18 O3			n/a
© Reported with Compound Discoverer 3.2					96
Compounds
10-Feb-2022 5:18
Structure	Name		RT [min]	Formula			Molecular Weight	Group Areas
	4-Phenylbutyric acid		31.7545	C10 H12 O2			n/a
© Reported with Compound Discoverer 3.2					97
Compounds
10-Feb-2022 5:18
Structure	Name		RT [min]	Formula			Molecular Weight	Group Areas
	Riboflavin		24.9943	C17 H20 N4 O6			n/a
© Reported with Compound Discoverer 3.2					98
Compounds
10-Feb-2022 5:18
Structure	Name		RT [min]	Formula			Molecular Weight	Group Areas
	Guanosine monophosphate (GMP)		7.14717	C10 H14 N5 O8 P			n/a
© Reported with Compound Discoverer 3.2					99
Compounds
10-Feb-2022 5:18
Structure	Name		RT [min]	Formula			Molecular Weight	Group Areas
	3-Methoxybenzaldehyde		30.7385	C8 H8 O2			n/a
© Reported with Compound Discoverer 3.2					100
Compounds
10-Feb-2022 5:18
Structure	Name		RT [min]	Formula			Molecular Weight	Group Areas
	Liquiritigenin 甘草素		30.7822	C15 H12 O4			n/a
© Reported with Compound Discoverer 3.2					101
Compounds
10-Feb-2022 5:18
Structure	Name		RT [min]	Formula			Molecular Weight	Group Areas
	DL-Tryptophan		23.3949	C11 H12 N2 O2			n/a
© Reported with Compound Discoverer 3.2					102
Compounds
10-Feb-2022 5:18
Structure	Name		RT [min]	Formula			Molecular Weight	Group Areas
	Biochanin A		38.2657	C16 H12 O5			n/a
© Reported with Compound Discoverer 3.2					103
Compounds
10-Feb-2022 5:18
Structure	Name		RT [min]	Formula			Molecular Weight	Group Areas
	4-Hydroxybenzoic acid		31.0898	C7 H6 O3			n/a
© Reported with Compound Discoverer 3.2					104
Compounds
10-Feb-2022 5:18
Structure	Name		RT [min]	Formula			Molecular Weight	Group Areas
	Glutaconic acid		3.3973	C5 H6 O4			n/a
© Reported with Compound Discoverer 3.2					105
Compounds
10-Feb-2022 5:18
Structure	Name		RT [min]	Formula			Molecular Weight	Group Areas
	Naringenin		32.8628	C15 H12 O5			n/a
© Reported with Compound Discoverer 3.2					106
Compounds
10-Feb-2022 5:18
Structure	Name		RT [min]	Formula			Molecular Weight	Group Areas
	Ferulaldehyde 松柏醛		31.9125	C10 H10 O3			n/a
© Reported with Compound Discoverer 3.2					107
Compounds
10-Feb-2022 5:18
Structure	Name		RT [min]	Formula			Molecular Weight	Group Areas
	Genistein		33.0513	C15 H10 O5			n/a
© Reported with Compound Discoverer 3.2					108
Compounds
10-Feb-2022 5:18
Structure	Name		RT [min]	Formula			Molecular Weight	Group Areas
	D-α-Hydroxyglutaric acid		3.32404	C5 H8 O5			n/a
© Reported with Compound Discoverer 3.2					109
Compounds
10-Feb-2022 5:18
Structure	Name		RT [min]	Formula			Molecular Weight	Group Areas
	Germacrone 吉马酮		30.8278	C15 H22 O			n/a
© Reported with Compound Discoverer 3.2					110
Compounds
10-Feb-2022 5:18
Structure	Name		RT [min]	Formula			Molecular Weight	Group Areas
	Ambrosic acid		36.4606	C15 H20 O4			n/a
© Reported with Compound Discoverer 3.2					111
Compounds
10-Feb-2022 5:18
Structure	Name		RT [min]	Formula			Molecular Weight	Group Areas
	Sibiricose A5 西伯利亚远志糖A5		25.004	C22 H30 O14			n/a
© Reported with Compound Discoverer 3.2					112
Compounds
10-Feb-2022 5:18
Structure	Name		RT [min]	Formula			Molecular Weight	Group Areas
	5-Hydroxy-6,7-dimethoxylflavone 5-羟		33.1688	C17 H14 O5			n/a
	基-6,7-二甲氧基黄酮
© Reported with Compound Discoverer 3.2					113
Compounds
10-Feb-2022 5:18
Structure	Name		RT [min]	Formula			Molecular Weight	Group Areas
	α-Eleostearic acid		40.2841	C18 H30 O2			n/a
© Reported with Compound Discoverer 3.2					114
Compounds
10-Feb-2022 5:18
Structure	Name		RT [min]	Formula			Molecular Weight	Group Areas
	(+)-Bornane-2_5-dione		37.0532	C10 H14 O2			n/a
© Reported with Compound Discoverer 3.2					115
Compounds
10-Feb-2022 5:18
Structure	Name		RT [min]	Formula			Molecular Weight	Group Areas
	Myristyl sulfate		48.3619	C14 H30 O4 S			n/a
© Reported with Compound Discoverer 3.2					116
Compounds
10-Feb-2022 5:18
Structure	Name		RT [min]	Formula			Molecular Weight	Group Areas
	2-Adamantanone 2-金刚烷酮		30.8575	C10 H14 O			n/a
© Reported with Compound Discoverer 3.2					117
Compounds
10-Feb-2022 5:18
Structure	Name		RT [min]	Formula			Molecular Weight	Group Areas
	Nicotinyl alcohol		1.86733	C6 H7 N O			n/a
© Reported with Compound Discoverer 3.2					118
Compounds
10-Feb-2022 5:18
Structure	Name		RT [min]	Formula			Molecular Weight	Group Areas
	4-Coumaric acid		26.7194	C9 H8 O3			n/a
© Reported with Compound Discoverer 3.2					119
Compounds
10-Feb-2022 5:18
Structure	Name		RT [min]	Formula			Molecular Weight	Group Areas
	3-Hydroxyurs-12-en-23-oic acid		52.811	C30 H48 O3			n/a
© Reported with Compound Discoverer 3.2					120
Compounds
10-Feb-2022 5:18
Structure	Name		RT [min]	Formula			Molecular Weight	Group Areas
	(+/-)9,10-dihydroxy-12Z-octadecenoic		40.656	C18 H34 O4			n/a
	acid
© Reported with Compound Discoverer 3.2					121
Compounds
10-Feb-2022 5:18
Structure	Name		RT [min]	Formula			Molecular Weight	Group Areas
	3-tert-Butyladipic acid		30.729	C10 H18 O4			n/a
© Reported with Compound Discoverer 3.2					122
Compounds
10-Feb-2022 5:18
Structure	Name		RT [min]	Formula			Molecular Weight	Group Areas
	Linderane 乌药醚内酯		33.1443	C15 H16 O4			n/a
© Reported with Compound Discoverer 3.2					123
Compounds
10-Feb-2022 5:18
Structure	Name		RT [min]	Formula			Molecular Weight	Group Areas
	Suberic acid		26.5727	C8 H14 O4			n/a
© Reported with Compound Discoverer 3.2					124
Compounds
10-Feb-2022 5:18
Structure	Name		RT [min]	Formula			Molecular Weight	Group Areas
	Ageratriol		25.0736	C15 H24 O3			n/a
© Reported with Compound Discoverer 3.2					125
Compounds
10-Feb-2022 5:18
Structure	Name		RT [min]	Formula			Molecular Weight	Group Areas
	Daidzein		30.4233	C15 H10 O4			n/a
© Reported with Compound Discoverer 3.2					126
Compounds
10-Feb-2022 5:18
Structure	Name		RT [min]	Formula			Molecular Weight	Group Areas
	Isoferulic acid		27.3771	C10 H10 O4			n/a
© Reported with Compound Discoverer 3.2					127
Compounds
10-Feb-2022 5:18
Structure	Name		RT [min]	Formula			Molecular Weight	Group Areas
	2-Hydroxy-2-methylbutyric acid		16.6029	C5 H10 O3			n/a
© Reported with Compound Discoverer 3.2					128
Compounds
10-Feb-2022 5:18
Structure	Name		RT [min]	Formula			Molecular Weight	Group Areas
	Lariciresinol 4-O-glucoside		26.0697	C26 H34 O11			n/a
© Reported with Compound Discoverer 3.2					129
Compounds
10-Feb-2022 5:18
Structure	Name		RT [min]	Formula			Molecular Weight	Group Areas
	N-Acetyl-DL-glutamic acid		4.67866	C7 H11 N O5			n/a
© Reported with Compound Discoverer 3.2					130
Compounds
10-Feb-2022 5:18
Structure	Name		RT [min]	Formula			Molecular Weight	Group Areas
	exo-1,7,7-Trimethylbicyclo(2.2.1)hept-		33.7673	C13 H20 O2			n/a
	2-yl acrylate
© Reported with Compound Discoverer 3.2					131
Compounds
10-Feb-2022 5:18
Structure	Name		RT [min]	Formula			Molecular Weight	Group Areas
	Methyl cinnamate		31.9762	C10 H10 O2			n/a
© Reported with Compound Discoverer 3.2					132
Compounds
10-Feb-2022 5:18
Structure	Name		RT [min]	Formula			Molecular Weight	Group Areas
	trans-Cinnamaldehyde		26.4921	C9 H8 O			n/a
© Reported with Compound Discoverer 3.2					133
Compounds
10-Feb-2022 5:18
Structure	Name		RT [min]	Formula			Molecular Weight	Group Areas
	Phenylacetaldehyde		26.7121	C8 H8 O			n/a
© Reported with Compound Discoverer 3.2					134
Compounds
10-Feb-2022 5:18
Structure	Name		RT [min]	Formula			Molecular Weight	Group Areas
	4-Aminobenzoic acid		27.1128	C7 H7 N O2			n/a
© Reported with Compound Discoverer 3.2					135
Compounds
10-Feb-2022 5:18
Structure	Name		RT [min]	Formula			Molecular Weight	Group Areas
	Curdione 莪术二酮		28.9983	C15 H24 O2			n/a
© Reported with Compound Discoverer 3.2					136
Compounds
10-Feb-2022 5:18
Structure	Name		RT [min]	Formula			Molecular Weight	Group Areas
	Radicinin		25.6377	C12 H12 O5			n/a
© Reported with Compound Discoverer 3.2					137
Compounds
10-Feb-2022 5:18
Structure	Name		RT [min]	Formula			Molecular Weight	Group Areas
	Mesaconic acid		2.54355	C5 H6 O4			n/a
© Reported with Compound Discoverer 3.2					138
Compounds
10-Feb-2022 5:18
Structure	Name		RT [min]	Formula			Molecular Weight	Group Areas
	Atractylenolide I 白术内酯I		25.2254	C15 H18 O2			n/a
© Reported with Compound Discoverer 3.2					139
Compounds
10-Feb-2022 5:18
Structure	Name		RT [min]	Formula			Molecular Weight	Group Areas
	Tenuifoliside A 细叶远志苷A		25.6184	C31 H38 O17			n/a
© Reported with Compound Discoverer 3.2					140
Compounds
10-Feb-2022 5:18
Structure	Name		RT [min]	Formula			Molecular Weight	Group Areas
	19-Norandrostenedione		34.1553	C18 H24 O2			n/a
© Reported with Compound Discoverer 3.2					141
Compounds
10-Feb-2022 5:18
Structure	Name		RT [min]	Formula			Molecular Weight	Group Areas
	Sinapinic acid		26.5096	C11 H12 O5			n/a
© Reported with Compound Discoverer 3.2					142
Compounds
10-Feb-2022 5:18
Structure	Name		RT [min]	Formula			Molecular Weight	Group Areas
	N-Acetylanthranilic acid		27.1141	C9 H9 N O3			n/a
© Reported with Compound Discoverer 3.2					143
Compounds
10-Feb-2022 5:18
Structure	Name		RT [min]	Formula			Molecular Weight	Group Areas
	2-Hydroxynicotinic acid		3.99403	C6 H5 N O3			n/a
© Reported with Compound Discoverer 3.2					144
Compounds
10-Feb-2022 5:18
Structure	Name		RT [min]	Formula			Molecular Weight	Group Areas
	3-Methyladipic acid		24.7437	C7 H12 O4			n/a
© Reported with Compound Discoverer 3.2					145
Compounds
10-Feb-2022 5:18
Structure	Name		RT [min]	Formula			Molecular Weight	Group Areas
	Adenosine 5'-monophosphate		5.9142	C10 H14 N5 O7 P			n/a
© Reported with Compound Discoverer 3.2					146
Compounds
10-Feb-2022 5:18
Structure	Name		RT [min]	Formula			Molecular Weight	Group Areas
	Dodecanedioic acid		34.8184	C12 H22 O4			n/a
© Reported with Compound Discoverer 3.2					147
Compounds
10-Feb-2022 5:18
Structure	Name		RT [min]	Formula			Molecular Weight	Group Areas
	Laurolactam		49.6036	C12 H23 N O			n/a
© Reported with Compound Discoverer 3.2					148
Compounds
10-Feb-2022 5:18
Structure	Name		RT [min]	Formula			Molecular Weight	Group Areas
	L-(-)-Carvone		33.8181	C10 H14 O			n/a
© Reported with Compound Discoverer 3.2					149
Compounds
10-Feb-2022 5:18
Structure	Name		RT [min]	Formula			Molecular Weight	Group Areas
	Isobornyl methacrylate		38.2414	C14 H22 O2			n/a
© Reported with Compound Discoverer 3.2					150
Compounds
10-Feb-2022 5:18
Structure	Name		RT [min]	Formula			Molecular Weight	Group Areas
	Xanthosine		22.3028	C10 H12 N4 O6			n/a
© Reported with Compound Discoverer 3.2					151
Compounds
10-Feb-2022 5:18
Structure	Name		RT [min]	Formula			Molecular Weight	Group Areas
	4-Hydroxybenzaldehyde		27.8611	C7 H6 O2			n/a
© Reported with Compound Discoverer 3.2					152
Compounds
10-Feb-2022 5:18
Structure	Name		RT [min]	Formula			Molecular Weight	Group Areas
	5'-S-Methyl-5'-thioadenosine		23.4878	C11 H15 N5 O3 S			n/a
© Reported with Compound Discoverer 3.2					153
Compounds
10-Feb-2022 5:18
Structure	Name		RT [min]	Formula			Molecular Weight	Group Areas
	3,5-Dihydroxy-2-(4-hydroxyphenyl)-4-		25.2429	C21 H22 O11			n/a
	oxo-3,4-dihydro-2H-chromen-7-yl
	hexopyranoside
© Reported with Compound Discoverer 3.2					154
Compounds
10-Feb-2022 5:18
Structure	Name		RT [min]	Formula			Molecular Weight	Group Areas
	Hispidulin		33.4069	C16 H12 O6			n/a
© Reported with Compound Discoverer 3.2					155
Compounds
10-Feb-2022 5:18
Structure	Name		RT [min]	Formula			Molecular Weight	Group Areas
	Isoliquiritigenin		26.8959	C15 H12 O4			n/a
© Reported with Compound Discoverer 3.2					156
Compounds
10-Feb-2022 5:18
Structure	Name		RT [min]	Formula			Molecular Weight	Group Areas
	α-Linolenic acid α-亚麻酸		44.3119	C18 H30 O2			n/a
© Reported with Compound Discoverer 3.2					157
Compounds
10-Feb-2022 5:18
Structure	Name		RT [min]	Formula			Molecular Weight	Group Areas
	3-Hydroxydecanoic acid		35.5911	C10 H20 O3			n/a
© Reported with Compound Discoverer 3.2					158
Compounds
10-Feb-2022 5:18
Structure	Name		RT [min]	Formula			Molecular Weight	Group Areas
	2-Hydroxy-4-methoxybenzaldehyde 4-		28.2197	C8 H8 O3			n/a
	甲氧基水杨醛
© Reported with Compound Discoverer 3.2					159
Compounds
10-Feb-2022 5:18
Structure	Name		RT [min]	Formula			Molecular Weight	Group Areas
	(+/-)13-HODE		43.8087	C18 H32 O3			n/a
© Reported with Compound Discoverer 3.2					160
Compounds
10-Feb-2022 5:18
Structure	Name		RT [min]	Formula			Molecular Weight	Group Areas
	OPEO		51.3493	C16 H26 O2			n/a
© Reported with Compound Discoverer 3.2					161
Compounds
10-Feb-2022 5:18
Structure	Name		RT [min]	Formula			Molecular Weight	Group Areas
	DL-Homoserine		22.9355	C4 H9 N O3			n/a
© Reported with Compound Discoverer 3.2					162
Compounds
10-Feb-2022 5:18
Structure	Name		RT [min]	Formula			Molecular Weight	Group Areas
	N-Acetyl-L-tyrosine		23.8365	C11 H13 N O4			n/a
© Reported with Compound Discoverer 3.2					163
Compounds
10-Feb-2022 5:18
Structure	Name		RT [min]	Formula			Molecular Weight	Group Areas
	18-β-Glycyrrhetinic acid		40.1954	C30 H46 O4			n/a
© Reported with Compound Discoverer 3.2					164
Compounds
10-Feb-2022 5:18
Structure	Name		RT [min]	Formula			Molecular Weight	Group Areas
	δ-Gluconic acid δ-lactone		4.02906	C6 H10 O6			n/a
© Reported with Compound Discoverer 3.2					165
Compounds
10-Feb-2022 5:18
Structure	Name		RT [min]	Formula			Molecular Weight	Group Areas
	Limonene-1_2-diol		32.0743	C10 H18 O2			n/a
© Reported with Compound Discoverer 3.2					166
Compounds
10-Feb-2022 5:18
Structure	Name		RT [min]	Formula			Molecular Weight	Group Areas
	2-(6-Hydroxyhexyl)-3-		29.8527	C11 H18 O5			n/a
	methylenesuccinic acid
© Reported with Compound Discoverer 3.2					167
Compounds
10-Feb-2022 5:18
Structure	Name		RT [min]	Formula			Molecular Weight	Group Areas
	L-Isoleucine		24.7672	C6 H13 N O2			n/a
© Reported with Compound Discoverer 3.2					168
Compounds
10-Feb-2022 5:18
Structure	Name		RT [min]	Formula			Molecular Weight	Group Areas
	Pyrogallol		6.13037	C6 H6 O3			n/a
© Reported with Compound Discoverer 3.2					169
Compounds
10-Feb-2022 5:18
Structure	Name		RT [min]	Formula			Molecular Weight	Group Areas
	Sophoricoside 槐角苷		28.1606	C21 H20 O10			n/a
© Reported with Compound Discoverer 3.2					170
Compounds
10-Feb-2022 5:18
Structure	Name		RT [min]	Formula			Molecular Weight	Group Areas
	Manninotriose 甘露三糖		6.35182	C18 H32 O16			n/a
© Reported with Compound Discoverer 3.2					171
Compounds
10-Feb-2022 5:18
Structure	Name		RT [min]	Formula			Molecular Weight	Group Areas
	Sibiricose A3		23.9881	C19 H26 O13			n/a
© Reported with Compound Discoverer 3.2					172
Compounds
10-Feb-2022 5:18
Structure	Name		RT [min]	Formula			Molecular Weight	Group Areas
	Sebacicacid		27.6843	C10 H18 O4			n/a
© Reported with Compound Discoverer 3.2					173
Compounds
10-Feb-2022 5:18
Structure	Name		RT [min]	Formula			Molecular Weight	Group Areas
	Wilforlide A 雷公藤内酯甲		43.0127	C30 H46 O3			n/a
© Reported with Compound Discoverer 3.2					174
Compounds
10-Feb-2022 5:18
Structure	Name		RT [min]	Formula			Molecular Weight	Group Areas
	1,2,3,4-Tetramethyl-1,3-		35.8653	C9 H14			n/a
	cyclopentadiene
© Reported with Compound Discoverer 3.2					175
Compounds
10-Feb-2022 5:18
Structure	Name		RT [min]	Formula			Molecular Weight	Group Areas
	11-Epiprostaglandin E1		40.6415	C20 H34 O5			n/a
© Reported with Compound Discoverer 3.2					176
Compounds
10-Feb-2022 5:18
Structure	Name		RT [min]	Formula			Molecular Weight	Group Areas
	L-Phenylalanine		25.8525	C9 H11 N O2			n/a
© Reported with Compound Discoverer 3.2					177
Compounds
10-Feb-2022 5:18
Structure	Name		RT [min]	Formula			Molecular Weight	Group Areas
	(4E)-1,7-Bis(4-hydroxyphenyl)-4-		35.7799	C19 H20 O3			n/a
	hepten-3-one
© Reported with Compound Discoverer 3.2					178
Compounds
10-Feb-2022 5:18
Structure	Name		RT [min]	Formula			Molecular Weight	Group Areas
	Shogaol		39.1065	C17 H24 O3			n/a
© Reported with Compound Discoverer 3.2					179
Compounds
10-Feb-2022 5:18
Structure	Name		RT [min]	Formula			Molecular Weight	Group Areas
	Stachyose 水苏糖		22.205	C24 H42 O21			n/a
© Reported with Compound Discoverer 3.2					180
Compounds
10-Feb-2022 5:18
Structure	Name		RT [min]	Formula			Molecular Weight	Group Areas
	7-Methoxy-4-methylcoumarin 7-甲氧基		25.8005	C11 H10 O3			n/a
	-4-甲基香豆素
© Reported with Compound Discoverer 3.2					181
Compounds
10-Feb-2022 5:18
Structure	Name		RT [min]	Formula			Molecular Weight	Group Areas
© Reported with Compound Discoverer 3.2					182
