# Supplementary material for: Integrated Network Pharmacology and Experimental Verification to Explore the Molecular Mechanism of Hedysarum Multijugum Maxim–Curcumae Rhizoma Herb Pair for Treating Non-Small Cell Lung Cancer
Source: Front Oncol. 2022 Mar 30;12:854596. doi: 10.3389/fonc.2022.854596 (PMC9007519; doi:10.3389/fonc.2022.854596)
Supplement: Supplementary file 3 [file Table_3.xlsx]

## Sheet: Sheet1
AAK1
ABAT
ABCB1
ABCB11
ABCC1
ABCC8
ABCC9
ABCG2
ABL1
ACACA
ACACB
ACE
ACE2
ACER2
ACHE
ACLY
ACP1
ACPP
ADA
ADAM10
ADAM17
ADAM9
ADAMTS5
ADCY1
ADCY10
ADCY5
ADH1A
ADH1B
ADH1C
ADH4
ADH7
ADK
ADORA1
ADORA2A
ADORA2B
ADORA3
ADRA1A
ADRA1B
ADRA1D
ADRA2A
ADRA2B
ADRA2C
ADRB1
ADRB2
ADRB3
ADSS
AGL
AGTR1
AGTR2
AHCY
AHCYL1
AHR
AKR1A1
AKR1B1
AKR1B10
AKR1C1
AKR1C2
AKR1C3
AKR1C4
AKT1
AKT2
ALB
ALDH1A1
ALDH2
ALDH3A1
ALDH5A1
ALK
ALOX12
ALOX15
ALOX5
ALOX5AP
ALPG
ALPL
AMD1
AMDHD2
AMPD1
AMPD2
AMPD3
AMY1A
AMY2A
ANPEP
AOC1
AOC3
APEX1
APH1A
APH1B
APP
AR
ARG1
ASAH1
ASF1A
ASNS
ATIC
ATP12A
ATP1A1
ATP2A1
ATP4B
ATR
AURKA
AURKB
AURKC
AVPR1A
AVPR2
AXL
B4GALT1
BACE1
BACE2
BAD
BBOX1
BCAT2
BCHE
BCL2
BCL2A1
BCL2L1
BDKRB1
BDKRB2
BHMT
BIRC2
BIRC3
BIRC5
BMP2K
BRAF
BRD2
BRD3
BRD4
BRD9
BRS3
BTK
C1R
C3AR1
C5AR1
CA1
CA12
CA13
CA14
CA2
CA3
CA4
CA5A
CA5B
CA6
CA7
CA9
CACNA1B
CACNA1C
CACNA2D1
CAD
CALM1
CAMK1
CAMK1D
CAMK1G
CAMK2B
CAMK2D
CAMKK1
CAMKK2
CAPN1
CAPN2
CARM1
CASP1
CASP2
CASP3
CASP4
CASP6
CASP7
CASP8
CASP9
CASR
CBFB
CBR1
CBX7
CCKAR
CCKBR
CCNA1
CCNA2
CCNB1
CCNB2
CCNB3
CCNC
CCND1
CCNE1
CCNE2
CCR1
CCR2
CCR3
CCR4
CCR5
CCR8
CCR9
CD22
CD274
CD38
CD81
CDA
CDC25A
CDC25B
CDC25C
CDC42
CDC45
CDC7
CDK1
CDK16
CDK2
CDK4
CDK5
CDK5R1
CDK6
CDK7
CDK9
CEL
CES1
CES2
CFB
CFTR
CHAT
CHEK1
CHEK2
CHIA
CHKA
CHRM1
CHRM2
CHRM3
CHRM4
CHRM5
CHRNA3
CHRNA4
CHRNA7
CHRNB1
CHRNB2
CHRNB4
CHRND
CHUK
CISD1
CLK1
CLK2
CLK4
CMA1
CNOT7
CNR1
CNR2
COMT
CPA1
CPA3
CPB1
CPB2
CPN1
CPT1A
CPT1B
CPT2
CREBBP
CRHR1
CSF1R
CSNK1A1
CSNK1D
CSNK1E
CSNK1G1
CSNK2A1
CSNK2A2
CTBP2
CTNNB1
CTRB1
CTRC
CTSA
CTSB
CTSC
CTSD
CTSE
CTSF
CTSG
CTSH
CTSK
CTSL
CTSS
CTSV
CXCL8
CXCR1
CXCR2
CXCR3
CYP11B1
CYP11B2
CYP17A1
CYP19A1
CYP1A1
CYP1A2
CYP1B1
CYP24A1
CYP26A1
CYP26B1
CYP2A6
CYP2C19
CYP2C9
CYP2D6
CYP3A4
CYP51A1
DAGLA
DAO
DAPK1
DAPK2
DAPK3
DBF4
DBH
DCTPP1
DDAH1
DDO
DGAT1
DHCR7
DHFR
DHODH
DLG4
DNM1
DNMT1
DNMT3A
DNMT3B
DNMT3L
DNPEP
DNPH1
DOT1L
DPP4
DPP7
DPP8
DPP9
DPYD
DRD1
DRD2
DRD3
DRD4
DRD5
DTYMK
DUSP1
DUSP3
DUT
DYRK1A
DYRK1B
DYRK2
DYRK3
DYRK4
EBP
ECE1
ECE2
EDNRA
EDNRB
EEF2K
EGFR
EGLN1
EGLN2
EGLN3
EHMT1
EHMT2
EIF2AK1
EIF2AK2
EIF2AK3
EIF4A1
EIF4E
EIF4H
ELANE
ELAVL1
ENPEP
ENPP1
ENPP2
ENTPD2
EP300
EPAS1
EPHA1
EPHA2
EPHA3
EPHA4
EPHA5
EPHA6
EPHA7
EPHA8
EPHB1
EPHB2
EPHB3
EPHB4
EPHB6
EPHX1
EPHX2
ERAP2
ERBB2
ERCC5
ERN1
ESR1
ESR2
ESRRA
ESRRB
ESRRG
EWS-Fli1
EZH1
EZH2
EZR
F10
F11
F13A1
F2
F2RL1
F3
F7
F9
FAAH
FABP1
FABP2
FABP3
FABP4
FABP5
FADS1
FAP
FASN
FBP1
FDFT1
FDPS
FEN1
FFAR1
FFAR4
FGF1
FGF2
FGFR1
FGFR3
FHIT
FKBP1A
FLT1
FLT3
FLT4
FN1
FNTA
FNTB
FOLH1
FOS
FPGS
FPR1
FPR2
FTO
FUCA1
FUCA2
FURIN
FUT4
FUT6
FUT7
FYN
G6PD
GAA
GABBR1
GABBR2
GABRA1
GABRA2
GABRA3
GABRA5
GABRA6
GABRB2
<supplementary-material xlink:href="Table_1.xls" id="SM1" mimetype="application/vnd.ms-excel"/>
GABRG2
GABRR1
GAK
GALK1
GANAB
GANC
GAPDH
GART
GBA
GBA2
GCGR
GCK
GCLC
GDA
GFPT1
GGH
GGPS1
GHSR
GIPR
GLA
GLB1
GLI1
GLI2
GLO1
GLP1R
GLRA1
GLRA2
GLS
GLUL
GNPAT
GNRHR
GPBAR1
GPR119
GPR139
GPR17
GPR174
GPR34
GPR35
GPR55
GPR84
GRB2
GRIA1
GRIA2
GRIA4
GRIK1
GRIK2
GRIK3
GRIK5
GRIN1
GRIN2A
GRIN2B
GRK1
GRK2
GRK6
GRM1
GRM2
GRM3
GRM4
GRM5
GRM6
GRM7
GRM8
GSK3A
GSK3B
GSR
GSTA1
GSTK1
GSTM2
GSTP1
GUSB
GZMB
HAAO
HAO1
HAO2
HASPIN
HCAR2
HCAR3
HCK
HCRTR1
HCRTR2
HDAC1
HDAC10
HDAC11
HDAC2
HDAC3
HDAC4
HDAC5
HDAC6
HDAC7
HDAC8
HDAC9
HEXA
HEXB
HGFAC
HIF1A
HIF1AN
HK1
HK2
HLA-A
HLA-DRB3
HLCS
HMGCR
HMOX1
HNF4A
HPGD
HPGDS
HPRT1
HPSE
HRAS
HRH1
HRH2
HRH3
HRH4
HSD11B1
HSD11B2
HSD17B1
HSD17B14
HSD17B2
HSD17B3
HSD17B7
HSP90AA1
HSP90AB1
HSP90B1
HSPA1A
HSPA5
HSPA8
HTR1A
HTR1B
HTR1D
HTR1E
HTR2A
HTR2B
HTR2C
HTR3A
HTR4
HTR5A
HTR6
HTR7
HTT
IARS
ICAM1
ICMT
IDE
IDO1
IGF1R
IGF2R
IGFBP1
IGFBP2
IGFBP3
IGFBP4
IGFBP5
IGFBP6
IKBKB
IKBKE
IKBKG
IL1B
IL2
IL6
ILK
IMPDH1
IMPDH2
INMT
INSR
IRAK4
ITGA2B
ITGA4
ITGA5
ITGAL
ITGAV
ITGB1
ITGB3
ITGB5
ITGB6
ITGB7
ITK
JAK1
JAK2
JAK3
JMJD1C
JUN
KAT2B
KCNA1
KCNA3
KCNA4
KCNA5
KCNE1
KCNH2
KCNJ1
KCNJ11
KCNJ3
KCNJ5
KCNK2
KCNMA1
KCNN1
KCNN2
KCNN3
KCNN4
KDM1A
KDM2A
KDM2B
KDM3A
KDM4A
KDM4B
KDM4C
KDM4D
KDM4E
KDM5A
KDM5B
KDM5C
KDM6B
KDM7A
KDR
KEAP1
KIF11
KIF20A
KISS1R
KIT
KLK1
KLK2
KLK3
KLKB1
KMO
KMT2A
KYNU
LAP3
LARS
LCK
LCT
LDHA
LDHB
LGALS1
LGALS3
LGALS4
LGALS7
LGALS8
LGALS9
LGMN
LIG1
LIMK1
LIPA
LIPC
LIPE
LIPG
LNPEP
LPAR1
LPAR2
LPAR3
LPAR4
LPAR5
LPAR6
LRRK2
LSS
LTA4H
LTB4R
LYN
MAG
MAGI3
MALT1
MAN1B1
MAN2A1
MAN2B1
MANBA
MAOA
MAOB
MAP2
MAP2K1
MAP2K3
MAP2K7
MAP3K11
MAP3K14
MAP3K19
MAP3K5
MAP3K8
MAP3K9
MAP4K4
MAPK1
MAPK10
MAPK12
MAPK14
MAPK3
MAPK8
MAPK9
MAPKAPK2
MAPT
MARK2
MARS
MB
MC1R
MC4R
MC5R
MCHR1
MCL1
MDM2
MDM4
MELK
MET
METAP1
METAP2
MGAM
MGLL
MGMT
MIF
MKNK1
MKNK2
MLNR
MLYCD
MME
MMP1
MMP10
MMP12
MMP13
MMP14
MMP16
MMP2
MMP3
MMP7
MMP8
MMP9
MPEG1
MPG
MPI
MPL
MPO
MST1R
MTAP
MTNR1A
MTNR1B
MTOR
MYC
MYLK
NAAA
NAALAD2
NADK
NAE1
NAMPT
NAT1
NCOR2
NCSTN
NEK1
NEK2
NEK6
NEU2
NEU3
NEU4
NFE2L2
NFKBIA
NGFR
NISCH
NLRP3
NMUR2
NNMT
NOD1
NOD2
NOS1
NOS2
NOS3
NOTUM
NOX1
NOX4
NPC1L1
NPEPPS
NPY5R
NQO1
NQO2
NR1H2
NR1H3
NR1H4
NR1I2
NR1I3
NR3C1
NR3C2
NR4A1
NRAS
NRP1
NT5M
NTRK1
NTRK2
NTRK3
NTSR1
NTSR2
NUAK1
NUDT1
OAT
ODC1
OGA
OGT
OPRD1
OPRK1
OPRM1
OXER1
OXTR
P2RX1
P2RX3
P2RX7
P2RY1
P2RY10
P2RY11
P2RY12
P2RY14
P2RY2
P2RY4
P2RY6
P4HA1
P4HTM
PABPC1
PADI1
PADI2
PADI3
PADI4
PAM
PANK3
PAOX
PARG
PARP1
PARP10
PARP15
PARP2
PARP3
PBK
PBRM1
PCNA
PCSK6
PCSK7
PDCD4
PDE10A
PDE2A
PDE3A
PDE3B
PDE4A
PDE4B
PDE4C
PDE4D
PDE5A
PDE6D
PDE7A
PDE8A
PDE8B
PDE9A
PDF
PDGFRA
PDGFRB
PDK1
PDPK1
PDYN
PEPD
PFKFB3
PFKFB4
PGA5
PGC
PGD
PGF
PGGT1B
PGR
PHF8
PHKG2
PHLPP2
PHOSPHO1
PI4KB
PIK3C2G
PIK3CA
PIK3CB
PIK3CD
PIK3CG
PIK3R1
PIM1
PIM2
PIM3
PIN1
PKM
PKN1
PKN2
PLA2G10
PLA2G1B
PLA2G2A
PLA2G2C
PLA2G2D
PLA2G4A
PLA2G4B
PLA2G5
PLA2G6
PLA2G7
PLAA
PLAT
PLAU
PLAUR
PLCG1
PLCG2
PLEC
PLG
PLK1
PLK3
PLK4
PMM2
PNMT
PNP
POLA1
POLB
POLD1
POLG
POLR1A
PON1
PPARA
PPARD
PPARG
PPIA
PPM1A
PPM1B
PPP1CA
PPP1CC
PPP2CA
PPP2R5A
PPP3CA
PPP5C
PREP
PRF1
PRKAB1
PRKACA
PRKAG1
PRKCA
PRKCB
PRKCD
PRKCE
PRKCG
PRKCH
PRKCQ
PRKCZ
PRKD1
PRKD2
PRKDC
PRKX
PRMT1
PRMT5
PRMT7
PRSS1
PSEN1
PSEN2
PSENEN
PSMB1
PSMB2
PSMB5
PSMB8
PTAFR
PTGDR
PTGDR2
PTGER1
PTGER2
PTGER3
PTGER4
PTGES
PTGFR
PTGIR
PTGIS
PTGS1
PTGS2
PTK2
PTK2B
PTK6
PTP4A3
PTPA
PTPN1
PTPN11
PTPN13
PTPN2
PTPN22
PTPN6
PTPRA
PTPRB
PTPRC
PTPRF
PTPRG
PTPRS
PTPsigma
PYGB
PYGL
PYGM
QARS
QDPR
QPCT
QTRT1
RAC1
RAD51
RAF1
RAPGEF4
RARA
RARB
RARG
RARS
RASGRP3
RBP4
RELA
REN
RET
RGS4
RHOA
RIPK2
RIPK3
RNASE1
RNASE2
RNASEH1
RNASEL
RNPEP
ROCK1
ROCK2
RORA
RORB
RORC
RPA1
RPS6KA1
RPS6KA2
RPS6KA3
RPS6KA5
RPS6KB1
RXRA
RXRB
RXRG
S1PR1
S1PR2
S1PR3
S1PR4
S1PR5
SAE1
SCARB1
SCD
SCN10A
SCN2A
SCN3A
SCN4A
SCN5A
SCN8A
SCN9A
SELE
SELP
SERPINA6
SERPINE1
SETD2
SETD7
SETDB1
SF3B3
SFN
SGK1
SHBG
SHH
SI
SIGMAR1
SIRT1
SIRT2
SIRT3
SLC10A2
SLC13A5
SLC15A1
SLC16A1
SLC16A3
SLC18A2
SLC18A3
SLC1A1
SLC1A2
SLC1A3
SLC22A1
SLC22A12
SLC22A2
SLC22A6
SLC27A4
SLC28A2
SLC28A3
SLC29A1
SLC2A1
SLC37A4
SLC47A1
SLC47A2
SLC5A1
SLC5A11
SLC5A2
SLC5A4
SLC5A7
SLC6A1
SLC6A11
SLC6A12
SLC6A13
SLC6A2
SLC6A3
SLC6A4
SLC6A9
SLC7A11
SLC7A5
SLC9A1
SLCO1B1
SLK
SMARCA4
SMS
SMYD2
SNCA
SOAT1
SOAT2
SORT1
SPHK1
SQLE
SRC
SRD5A1
SRD5A2
SREBF2
SRM
SSTR1
SSTR2
SSTR3
SSTR4
SSTR5
ST3GAL1
ST3GAL3
ST6GAL1
STAT1
STAT3
STAT5A
STAT5B
STK16
STK17A
STK26
STK3
STK38L
STK4
STS
SUMO1
SUV39H1
SYK
TAAR1
TACR1
TACR2
TACR3
TAS1R3
TAS2R31
TBXA2R
TBXAS1
TDO2
TDP1
TDP2
TEK
TERT
TGFBR1
TGM1
TGM2
TH
THRA
THRB
TK1
TK2
TKT
TLR2
TLR4
TLR8
TLR9
TNF
TNFRSF10A
TNIK
TNKS
TNKS2
TNNC1
TNNI3
TNNI3K
TNNT2
TOP1
TOP2A
TP53
TPMT
TPO
TREH
TRHR
TRPA1
TRPM2
TRPM8
TRPV1
TRPV3
TRPV4
TSPO
TTK
TTL
TTR
TUBB1
TUBB3
TXK
TYK2
TYMP
TYMS
TYR
TYRO3
UBLCP1
UGCG
UGT2B7
ULK3
UMPS
UPP1
USP7
UTS2R
VARS
VAV1
VCAM1
VCP
VDR
VEGFA
VHL
WDR5
WEE1
XDH
XIAP
XPNPEP1
XPNPEP2
XPO1
YARS
YWHAG
