# Supplementary material for: Integrated Network Pharmacology and Experimental Verification to Explore the Molecular Mechanism of Hedysarum Multijugum Maxim–Curcumae Rhizoma Herb Pair for Treating Non-Small Cell Lung Cancer
Source: Front Oncol. 2022 Mar 30;12:854596. doi: 10.3389/fonc.2022.854596 (PMC9007519; doi:10.3389/fonc.2022.854596)
Supplement: Supplementary file 4 [file Table_4.xls]

TP53
EGFR
BRCA1
BRCA2
KRAS
PTEN
MET
ERBB2
PIK3CA
BRAF
ATM
AKT1
CDH1
CDKN2A
MIR21
ALK
CHEK2
APC
MLH1
CASP8
MSH2
CTNNB1
NRAS
RB1
MIR34A
STK11
MSH6
MIR17
NBN
FASLG
MIR145
CCND1
HRAS
MIR221
KIT
MIR200C
MAP2K1
MIR126
DICER1
TERT
MIR205
RET
PMS2
MIR141
MIR222
SMAD4
FGFR3
EGFR-AS1
MIR20A
MIR200B
ROS1
MIR125A
MYC
MIR200A
BARD1
IL6
STAT3
MIR15A
IRF1
BCL2
TGFB1
MIR34C
ESR1
PRKN
ERCC6
POLE
TNF
VEGFA
VHL
EPCAM
MIR29A
NF1
MUTYH
FGFR2
TSC2
MTOR
CDKN1B
MIR34B
MIR93
PTPRC
PTCH1
CDK4
BAX
SLC22A18
TGFBR2
MIRLET7C
MIR18A
SMARCA4
MIR19A
MIR29C
MIRLET7D
PPP2R1B
RAD50
TSC1
MIR183
RAD51C
MDM2
MIRLET7G
MIR429
IL1B
MIR486-1
MIR499A
FAS
EGF
MIR155
CYP2A6
MIRLET7B
MIR98
NKX2-1
MIR107
MIR133B
MIR143
MIR185
MIR130A
PTPN11
SRC
CDKN1A
MIR137
MRE11
PPARG
CD274
MIR146A
MIR372
BAP1
IL10
IFNG
MAP3K8
MAPK1
MUC1
MIRLET7E
MXRA5
PIK3R1
LRRC56
MIR30D
MIR128-2
CXCL8
AR
AXIN2
MIR197
MIRLET7A3
JAK3
RAD51
CASP3
CTLA4
CXCR4
JAK2
MIR210
NOTCH1
EP300
ERCC2
BCL10
FGFR1
MEN1
FBXW7
HIF1A
MMP9
GATA2
MIR203A
ABCB1
TP73
IGF2
MMP2
KDR
MSH3
CD44
IL7R
MIR127
PTGS2
FHIT
PGBD3
MIR27A
PDCD1
SLMAP
ERCC1
SETD2
MIR31
IL2
CTNNA1
TNFRSF10B
ADA
BMPR1A
BIRC5
XRCC3
STAT1
JUN
AURKA
PDGFRA
MIR106B
IGF1R
RAG2
CEACAM5
TP63
MMP1
NFE2L2
MIR373
ITGB1
IL4
MIR223
XRCC1
FGF2
XRCC2
MALAT1
CSF3
RAF1
HLA-DRB1
CD4
WT1
CAV1
SOX9
ABL1
KLF6
SMARCB1
BCL2L1
TERC
DDR2
NFKB1
MIR182
KITLG
PCNA
NFKBIA
MIR30E
HGF
BCL6
CYP1A1
DLEC1
OGG1
GSTP1
SPP1
ERBB3
NCAM1
MITF
MAPK8
IGF1
MIR204
XIAP
MIR451A
PDGFRB
MIR16-1
CXCL12
MGMT
GSTM1
CDK2
RHOA
MCL1
ICAM1
IDH1
KRT19
MLH3
EZH2
PARP1
IL2RA
CSF2
CCL2
SMAD3
ENO2
CDK1
MIR214
FOXP3
PTK2
TLR2
TNFSF10
H19
ESR2
CASP9
RAC1
MKI67
FN1
CDKN2B
HOXB13
TYMS
FLT1
ABCG2
TGFBR1
ING1
MIR96
MIR140
MIR23B
ABCC1
MAPK14
SOX2
SFTPC
RARB
MYCN
ENG
CDK6
PLAU
KRT7
FLT3
RASSF1
POU5F1
CFTR
PROM1
MIR25
MIR150
CD40
MIR148A
BUB1B
TGFA
ERBB4
MIR335
CHGA
DNMT1
TLR4
PECAM1
CDC42
PGR
SLC2A1
MAPK3
VIM
KEAP1
MIR10B
HAVCR2
B2M
SP1
YAP1
CCL5
VEGFC
RUNX1
CASP10
IL3
GNAS
WWOX
CCNA2
TOP2A
CADM1
BMP2
NQO1
AKT2
HLA-A
FLT4
DNMT3A
CCNB1
PDGFB
CYCS
IGFBP3
MIR195
ZAP70
HSP90AA1
KRT18
POT1
MIR146B
HLA-G
MIR199B
RARA
CREB1
ARID1A
HLA-B
E2F1
MSR1
NPM1
NTRK1
PRKCA
MUC16
PIK3CG
HFE
PRKCD
CCR6
MIRLET7A1
MMP14
ERCC4
ALB
IDH2
SERPINA1
EPHB2
GJA1
MIR192
ETV6
NF2
GREM1
CDH2
MIR100
TOP1
GLI1
TIMP1
ABRAXAS1
FOS
XPA
SYP
CHEK1
SFTPB
THBS1
IL1RN
CD28
RELA
PLK1
BIRC3
HMGB1
CD34
ZEB1
TYMP
MPO
BUB1
HBB
PLAUR
MIR193B
ATR
CDKN3
MMP7
DNMT3B
MIR106A
CEACAM6
NME1
CYP1B1
SHH
MUC4
EPHA2
HOTAIR
SMAD2
MIF
SYK
CREBBP
MTHFR
GRP
INS
SOD2
TWIST1
CFLAR
MIR375
MEG3
DLC1
KRT8
PHB1
MYB
HSPB1
CCND3
BCL2L11
HMOX1
PPM1D
SMARCE1
SFTPA1
IL7
THY1
NRG1
CCN2
SNAI1
IL17A
PMS1
HDAC1
BCR
IL13
ERCC5
ANXA5
PRKD1
PAX5
CSF1R
MIR342
TFRC
MIR22
SNAI2
CBL
MIR142
UCA1
CDC25A
SMO
MIR181A1
BSG
RPS6KB1
TNFRSF1A
MIR26A1
LNCR3
PVT1
CTAG1B
HSPA5
BAD
ITGA3
ACTB
U2AF1
CD8A
BMP6
ECT2
PTK2B
DHFR
AREG
MIR483
SIRT1
LGALS3
MIR331
PTHLH
DSP
SMAD7
HDAC9
MIR206
CEACAM3
NRP1
IRS1
RIPK1
CTNND1
MIR144
CDC25C
AXL
TIMP2
BAK1
HLA-DQB1
CCNE1
MCM4
TRIP13
CCR7
BMI1
CD36
CA9
MIR15B
MVP
IL1A
MIR196A2
ZFHX3
LEP
IL2RG
LUCAT1
SERPINA3
KRT20
NEAT1
SOS1
CD40LG
CCAT1
PDPN
RASA1
PBRM1
SKP2
MIR215
FOXM1
APEX1
GPC3
PLA2G2A
MIR23A
TNFRSF10A
SERPINE1
PDCD4
ITGAV
WRAP53
SPARC
NOS3
DPYD
ABCC2
FGFR4
DAPK1
LOX
MME
TGFB2
MAX
FOXO3
ITGB3
FOXO1
IFNA1
PXN
CRP
STK4
CTSB
EDN1
KRT5
CD24
IKBKB
ACTA2
MMP3
CSF1
NOS2
CCAT2
MIR122
CDKN2C
MUC5AC
HMMR
HSPA4
CCND2
SHC1
RUNX3
TIMP3
MIR30A
IGF2R
IFI27
ANGPT2
GAS5
BMP4
FGF7
IL4R
PRKCI
MIR424
CYP19A1
ITGA5
MUC5B
CALR
ICOSLG
FANCD2
JUP
IL15
CDKN2B-AS1
MIRLET7I
NFKB2
MIR199A1
RB1CC1
MCC
TUG1
DROSHA
PKM
MIR128-1
VDR
YY1
POSTN
SFTPD
LIG4
XPC
KLRK1
FSCN1
XRCC5
TLR9
MIR224
EGR1
S100A4
CASC2
EPO
PDGFRL
ETS1
RRM1
ALDH1A1
CYP3A4
CDH13
MIR193A
ENO1
MIR10A
GSN
CLDN7
TNFRSF1B
TXN
YWHAE
MIR191
STAT5B
IL6R
ICOS
AURKB
MYD88
CYP2D6
GDNF
CXCR2
LCK
ANGPT1
BECN1
NTHL1
SOD1
LMNA
ARAF
NAT2
MIR181A2
GSK3B
ITK
COL1A1
LZTS1
HMGA2
VEGFD
IDO1
ANPEP
ASXL1
EML4
CYP2E1
ASCL1
MIR9-1
GATA3
XRCC6
GAPDH
AXIN1
NSD1
SST
ACE
TUBB
TKT
BIRC2
PCAT1
INSR
CASP7
ELANE
LGALS1
EZR
ID1
MIR296
ZEB2
MPL
KLK3
ILK
YBX1
SOCS3
EIF4E
ODC1
CLU
FASN
CHRNA3
TEK
ERCC3
MMP13
GSTT1
SERPINB5
PRF1
CHRNA5
CD9
SCGB1A1
TCF7L2
PPP2R1A
IL5
RECQL
H2AC18
CEACAM1
MIR152
STMN1
MT-CO1
THPO
FLNA
AFP
HSPA8
ALCAM
KLF4
MAP2K4
CD247
AHR
EPAS1
CD82
EDNRA
PAX8
NR3C1
ALDOA
BDNF
MSLN
CD27
KCNQ1OT1
TNFSF11
CCNH
SFTPA2
RUNX2
CCL3
DUSP1
ROCK1
KMT2A
NTRK3
RECK
ZMYND10
DKC1
GZMB
IL18
KDM4C
ANXA1
RBBP8
LOC110806263
RACK1
VWF
ITGAM
DMBT1
STAT6
KRT14
CEBPA
FGF1
UCHL1
PRKAA1
JAK1
XIST
GDF15
CXCR3
PGF
SLC19A1
CDX2
TFAP2A
IL2RB
SDHAF2
CTSD
ITGA6
CD80
STIM1
CHUK
APOE
PTGER4
ANXA2
XPO1
UGT1A1
APAF1
PTPN12
SELE
CEACAM7
SF3B1
SQSTM1
TAP1
MIR24-2
NOTCH3
NANOG
PML
ALOX5
DIABLO
ITGB2
EPHX1
RHOB
EPOR
GATA6
NES
WNT5A
HLA-C
COMT
FADD
CXCR5
FCGR2A
EPHB4
MARS1
MIR30B
CDK5
CCN1
NGF
ERG
MYCL
MIR9-3
SMPD1
SOCS1
CALCA
GFAP
DDR1
PSCA
LYN
AGER
CDH5
HPGD
POLK
CTTN
STAT5A
SPRY4
MIR139
MIR32
TCF3
CAT
DCK
TFE3
LEPR
MAGEA3
PDGFA
DLK1
CDC6
TLR3
ADAM12
PDCD1LG2
CASP1
NAPSA
ABCC3
CCKBR
IFNA2
HABP2
MMP12
GRB2
MIR196A1
GAST
DPP4
MIR324
CD22
JAG1
REST
HSD17B1
FOXP1
BIRC7
GATA4
FOXE1
MIR181C
P2RX7
BCAR4
NOTCH2
ROBO1
NCOR1
CXCL10
BMPR2
HSF1
MIR320A
THBD
CDKN1C
ZBTB16
BAG1
MIR149
PTPN22
MIR29B1
TJP1
CCR3
SOX4
HOTTIP
ITGB4
SNHG1
NDUFA13
SREBF1
ADRB2
TG
COL18A1
SSTR2
HNF4A
MIR661
MS4A1
MAGEA4
PLCG1
MIR99A
ACTC1
TGFB3
HDAC2
MYO18B
RPSA
SEMA3B
IL24
TCF4
LEF1
AKT3
GRPR
PTPN13
IGFBP2
PAX6
NTRK2
GLI2
CALB2
CD81
MIR502
TRIM28
PRKDC
SLC29A1
F3
ELAVL1
RBM6
LAMC2
EIF2AK2
ELN
DES
BLNK
BCAR1
RRM2
RMRP
BPIFA1
HK2
DDX3X
F2
CCNA1
CD86
PRDX1
CYP17A1
S100B
FLI1
SELP
MYLK
FANCG
MAGEA1
RCVRN
MDM4
HBEGF
S100A2
DKK1
CP
RARS1
ADIPOQ
TK1
FANCA
NCOA3
CD3G
MIR125B1
EXO1
CASC9
CXADR
WIF1
TTN
CCL11
SPRY4-IT1
LINC-ROR
CTSL
NECTIN4
IKBKG
IRF4
CXCR1
DANCR
WNT4
CASP2
CD63
EPB41L3
PAK1
MTDH
LIF
ATRX
TLR5
GJB2
LCAL1
FUS
PEBP1
GSTM3
TNFRSF10D
MIR532
CD55
NDRG1
MIAT
MST1R
NUMA1
DDX5
TYK2
CYP1A2
DDB2
IL12B
SFRP1
PRDM14
MIR449A
LZTR1
TCF7
CDK12
L1CAM
CXCL1
MIR124-1
TNC
AFAP1-AS1
CDH3
NOD2
PRKACA
SCUBE3
CIITA
GLI3
RABL3
RAC2
TPX2
ITGAL
SELL
IL11
PRL
CD276
SERPINB3
BGLAP
PLCG2
IRF8
EPHA3
MIR16-2
LTA
WNT1
HOPX
KLF5
BID
TCIM
NEDD9
GALC
FENDRR
GRN
USP8
MCM3
POMC
GPER1
RYR1
MCAM
FYN
CT83
PRKCE
IFNB1
MYH9
CTAG2
CDC20
DRAIC
MIR584
IL1R1
GPRC5A
MIR138-1
SAT1
CD3E
MIR338
TFPI2
DKK3
SNHG16
WNT3
MIR101-1
MTUS1
KIR3DL1
SRSF2
MIR181B1
SOX2-OT
EIF4EBP1
IRS2
MTA1
NR1H2
TERF1
GADD45A
FOXA1
HNRNPA2B1
VTN
PLG
ENPP2
BMP7
MIR328
MIR510
SIX1
NAMPT
IL12A
EPHA5
MIR130B
PCAT6
ATG7
CD226
LAT
IL6ST
SIRT3
MMP10
ABCA1
LDHA
CLDN1
TGM2
XBP1
TUSC2
IL9
APP
TTK
BRD4
IKZF3
BCL11A
ADAR
MIR196B
SEZ6L2
MIR24-1
NT5E
MAPK10
HDAC4
TFF1
MIR497
RBM5
TNFAIP3
DPP9
AIFM1
IREB2
PTGS1
TIMELESS
CDC25B
PTPN1
ACVRL1
NODAL
ITGA2
PIK3CB
MSN
CASR
GCLC
CHI3L1
CASC8
CD46
CEBPB
S100A9
IL12RB1
RIOX2
MAP2K2
TNFRSF11A
IL21
ETV4
TFEB
MAPT
ADAM17
FGA
TDGF1
KMT2D
BRDT
HDGF
GNRH1
CD2
CYTOR
TRAF4
NGFR
ACTN4
CDCP1
HOXA11-AS
TMPRSS2
ACP5
AIMP2
LRP1B
ELAVL4
HPSE
TF
S100A8
F2R
FOXF1
SPHK1
PTPRT
MAP3K2
LINC00511
HSPG2
VDAC1
PTGES
AOC3
DDIT3
CLDN4
MIR27B
MTAP
PIM1
LYVE1
CDA
ZFAS1
MECOM
VCP
RELB
EPHA7
HDAC6
TLE1
MIR17HG
LBR
MIR186
CCR4
HEPACAM
VCL
IFNAR1
ESM1
CEMIP
GPX1
E2F3
EDNRB
POLH
CCNG1
CLTC
MIR212
AKR1C1
DMTF1
PKD1
ALDH2
TUBB3
CYLD
MAPK9
BLACAT1
WNT7B
SNHG7
PPARGC1A
PPP2R2A
PTPN3
E2F5
RALBP1
HSPD1
NLRP3
MIR135A1
PCLAF
HNF1A-AS1
INSL6
MIR330
CD38
TRIM24
CSK
MCM2
MICA
CCR1
SLC34A2
HYAL2
PLA2G1B
SNHG12
ITGA11
AKR1B10
NFATC1
SEMA3F
LIMD1
SDC1
ATF1
NCOR2
RAP1A
FOXC1
MIR4435-2HG
SOX10
PTTG1
MIR133A1
MIR590
NEU1
PCAT7
CR1
BCYRN1
H2AX
HMGA1
TNFRSF11B
CUL1
TP53BP2
LINC00673
FGF4
MIR29B2
CD14
SRGAP1
CHL1
AMFR
RBFOX1
MED19
MIR218-1
DNAH8
TTR
SNHG15
FOSL1
HOXB9
CCL4
PSMB8
MIR31HG
KDM1A
MAGEC2
EBAG9
WEE1
MMP11
F2RL3
PPARA
PIEZO1
TLR7
GACAT2
CHRNB4
PAWR
CTSK
SGK1
LPAR1
PANDAR
CD68
SAA1
GHR
CUL3
TP73-AS1
MIR28
IGFBP5
PTPN6
HP
MIR211
PARD3
CYP2C19
USF2
TBX2
CCL20
DYNC2H1
MIR423
VTCN1
PLK2
LCN2
XRCC4
API5
EREG
SLPI
SMAD9
VIP
MBL2
FANCF
CASK
TGIF1
SFN
CSNK2A1
RXRA
NMB
CLDN3
S100A6
PDPK1
MECP2
DCN
BANCR
SRPK1
NMBR
CD59
MUC3A
CD47
CLPTM1L
MBP
WWTR1
AMACR
TNFSF12
MIR574
HBG2
F5
WWP2
PCAT29
H3-3A
FUT4
FOLH1
TRAF6
SMARCA2
PRKCZ
TINCR
MIR124-3
CD69
PIN1
CXCL9
SNHG20
MIR132
NET1
CX3CR1
SF3B2
PIK3R2
MIR361
MIR30C1
HAGLR
RXRG
INS-IGF2
GUSB
FOXK2
HNRNPA1
TP53COR1
CCAR2
AGTR1
MIR377
SSX2
NFATC2
SCAI
CTCF
MIR135B
MIR365A
F2RL1
PTN
KLF2
C4A
PLAT
MTR
CDK7
NOVA1
MCM7
NFIB
TOP2B
PBX1
FAP
PLAG1
CCR2
LINC01133
IKBKE
AGT
E2F4
MLANA
MAPK7
ADH1C
CDC45
HSPA1A
H1-0
MAD2L1
MIR503
CCAR1
CD33
KRT17
ADAM9
SNCA
MIR455
FBXO5
TIAM1
SCNN1A
ORAI1
S100A1
TNFRSF9
APOA1
MIR216A
APOB
GHET1
RHEB
DNASE1
SBF2-AS1
IRF5
KAT5
SPN
ATF2
DPYSL5
PPP1CB
SLFN11
SH3GL1
KL
MIR340
CCN4
FOXA2
AKAP13
MICB
ACY1
PRKCB
CXCL13
RHO
CUL5
ASAH1
ANTXR1
RHOC
MIR219A1
PLEC
IBSP
PAK4
AQP3
LNCRNA-ATB
WNT3A
CD99
RBX1
ETS2
MIR485
BUB3
IGF2BP3
NRP2
PTH1R
SERPINB2
DGCR5
RRM2B
AGO2
XDH
NCOA2
BRMS1
LRP1
METTL13
GJB5
TNFRSF4
LASP1
MIR151A
IL33
ZNRD1ASP
AQP1
SPINT2
ADAM10
HPRT1
INHA
IGFBP1
TPO
PIP
NAT1
MIR129-1
VAV1
UBE2K
CYP3A5
LPL
GH1
DLL1
KCNQ1
RGCC
TACC3
NTS
PMAIP1
IQGAP1
COTL1
UBE2T
SNCG
SMAD6
LCP2
CXCL5
NOX4
PAX2
RPS27A
HJURP
HULC
ROR2
KDM5B
CACNA2D2
TBX5
CCL18
SART1
NKILA
GLUL
CRKL
MIR33A
HELLS
FABP4
ARHGEF2
MUC2
MB
MACC1
MIR339
LAMA3
TNFRSF10C
RIOX1
MED12
DSCAM
HNRNPK
NOTCH4
EXT1
ARG1
ARHGAP5
PLA2G4A
CDON
LIN28B
FPGS
ARNT
DAXX
TBL1XR1
STX1A
TIA1
UBA7
RBM38
RAD52
MDK
NPRL2
NEUROD1
CD151
LOXL2
LINC00261
POLG
RPL35A
MIR326
ARID1B
TBK1
HMGCR
LINC00460
GPNMB
SOX11
TUSC7
ATP7A
DDIAS
MYOG
COL11A1
CCK
LY6K
IGHG1
E2F2
JUND
KLRB1
MIR378A
GIMAP6
DAB2
KRT13
MIR125B2
HIC1
PVR
SLC7A5
MTHFD1
OSM
STING1
MIR425
WNT7A
EPHA4
ITGA2B
SERPINF1
KIR2DL3
RBL2
ACKR1
TARDBP
STUB1
URGCP
CDC37
RIT1
RPS15A
ELP1
MIR542
FOXD2-AS1
UHRF1
APBB1
IL16
SPTAN1
SHBG
PPIEL
ADAMTS9-AS2
TUBA1A
TRAF2
SCRIB
TGFBI
ANAPC1
SPI1
HLA-E
BTRC
SASH1
LLGL1
HCK
IGFBP7
NEDD4
ROR1
LRP6
BCL3
AHRR
TP53BP1
KIR2DL1
RANBP2
MIR625
LAMB3
TGFBR3
PFN1
ATF3
LATS1
FEN1
PIK3C2A
UBC
PON1
MIR345
ERN1
DNM1L
GHRL
SERPINC1
C20orf85
ADH1B
MIR154
ID2
NECTIN3
FURIN
ZEB2-AS1
MIR148B
MAD2L2
EEF1A1
BLK
MUC6
IRAK1
ROCK2
ITGA9
CCL22
ARRB1
MELK
RGMB-AS1
LGALS9
IGF2-AS
GGT1
AKR1C3
MIR218-2
NOS1
HYAL1
BNIP3
MIR708
KISS1
CSF2RA
PTPRG
PDCD10
ALOX12
CCNE2
PHLPP1
ATP2A2
NR1H4
FOLR1
CYP27B1
LIMK1
CYP2A13
MIR184
SET
PRKAR1B
RAB27A
WNT2
SLC9A3R1
NAGLU
ZNF793
MST1
PRKG1
CALD1
ZFP36
MIR615
IL18R1
AICDA
CYP24A1
MIR22HG
CRNDE
HES1
ELF3
NOG
BBC3
PARD6A
LIG1
NHEJ1
PSG2
CD83
FGF9
MIR198
RUNX1T1
UBE3A
ANG
BMX
GPSM2
HSP90B1
MIR181B2
RBL1
ACTG1
FEZF1-AS1
DHDH
PRMT1
NOP10
SLC16A1
SRF
FGF3
FES
RBBP4
BPTF
CRK
EFEMP1
HLA-DRA
ACE2
MIR95
ACTG2
LINC00858
AGR2
MAL
AGAP2-AS1
PRKAA2
CDK9
MIR92A1
NEDD4L
KIR3DL2
GGPS1
SPAAR
LINC00473
SLC3A2
ACKR3
IL21R
S1PR1
H4-16
PTPA
MIR582
ACP1
SPRY2
ANO1
TAGLN
SOX30
RPS6KA3
F13A1
MFN2
CFH
PROX1
USP7
MIR409
TUBA4B
RETN
MRAS
DCTN4
CKS1B
IGFBP4
FER
PDCD6IP
SLC6A3
PER1
CDH11
BRINP1
COL1A2
CASC11
MRTFA
MIRLET7F1
CHAT
BRS3
CTAG1A
CHKA
PLCE1
SEMA4D
MERTK
SAMD9
SOS2
TRPS1
MAP2K5
DNM2
NR3C2
PTGER2
IL10RA
SEMA3A
PTENP1
SETDB1
LMO1
LINC00312
RPA1
LGR5
PPARD
TIGIT
TUSC3
TATDN1
CIP2A
ELMO1
TP53TG1
NTN1
VANGL1
PRNCR1
ITGAE
KIR2DL4
CEACAM8
MIRLET7A2
CHFR
POLB
PARK7
GAB1
NR1I2
PIAS1
LIN28A
HIF1A-AS1
SH3KBP1
PRSS1
ZNF461
TMEFF2
EPB41
HDAC3
TRPM2-AS
UMPS
TACSTD2
DRD2
CFL1
SPRED2
PTK6
CD200
CYP11A1
CCBE1
AAMP
SOD3
TPD52
TFDP1
WNT2B
CAD
PTX3
NNMT
SMAD1
PIEZO2
GJB1
HCST
SKIV2L
ACACA
LTF
ABCB4
FZD4
NCF2
FBLN5
SULF1
LAMA2
CD164
WFDC2
PIGR
CAGE1
NR4A2
IL32
CBLB
NUDT1
AQP4
NEK8
TRAF1
HSP90AB1
PLCB1
CCNB2
NIPBL
KLK10
EPB41L4A-DT
BTG2
INSM1
PDCD6
VAV3
IFNAR2
NEK2
MACF1
BTG1
MADD
BIN1
SLIT2
METTL3
YWHAZ
DLGAP2
IRAIN
SCGB3A2
CUX1
SGO1
CHRM3
PRMT5
HDAC5
RALA
MEIS1
MAP3K7
CTBP1
HOXA9
GAS1
ACHE
LAG3
ECE1
ATG5
PIK3R3
ARID4B
SELENBP1
CD74
MAP3K5
TJP2
TRAF3
TFAP2C
EFNA1
TNS1
SULF2
UBE2C
VIPR1
MUC20-OT1
TCF21
TNFSF13
NOP2
SOX17
CBS
CA2
LGALS3BP
PTCRA
RHOD
GHRH
MUC12
ABCC4
ID3
GAS6-AS1
PITX2
MUSK
CLDN18
KIF5B
CSTA
NCL
PRAME
ALOX15B
LAMA5
FERMT1
IFITM1
TBX4
MDC1
IQANK1
HOXA5
CACNA1G
LAMP2
RICTOR
PELP1
EGLN1
ATF4
TFF3
KMT2C
PTP4A3
SLC16A1-AS1
PKD2
PTPRU
ST6GAL1
COL5A1
SATB1
GSR
GNAS-AS1
INPPL1
JAM3
CRH
TAC1
STARD13
CNOT3
PTP4A1
MGA
SLC7A7
EIF4G1
HK1
IL17F
MAP1B
PBK
IL23A
LAMP1
EFEMP2
NUDC
ATAD2
LIPC
ADAMTSL1
KCNMA1
RTN4
LINC01852
SATB2
PRDM2
NFKBIL1
CD163
LINC01116
PRRC2A
BAG6
LINC01589
LATS2
MYBL2
BTC
PTPRN
S100A7
WFS1
IGF2BP2
EPHB6
PTBP1
GAS5-AS1
TRAT1
PLCB4
JUNB
IVL
FUZ
PCBP2-OT1
IL23R
LMNB2
LINC01433
AQP5
CUBN
EHMT2
C14orf132
COPS5
SGO1-AS1
MGAT5
AVP
DYRK1A
MAPK12
NSD2
CTSG
ANK1
IL1RL1
CADM3
CAV2
IL15RA
ACTN1
TERF2
HAVCR1
MIR873
CKB
DVL1
AKAP12
MIR26B
LINC00968
RNY1
COX5A
GART
PRDX2
NFAT5
ELK1
POLR2A
DDX58
SPHK2
MAP2K3
TREM1
IGF2BP1
ZFPM2
IL22
PPP6C
HSPA9
SLC2A3
AMH
TGM1
ITPR3
MIR92A2
SUZ12
YWHAQ
CACNA1G-AS1
RAD9A
DCTN1
PF4
MIR628
RNY3
ATP7B
FHL2
ADAMTS13
ASAP1-IT1
GSDME
H3C1
EMP2
INPP5D
S100P
NR4A1
ENAH
CDCA5
PLA2G7
ADM
HTATIP2
PSMA1
UNG
CDR1-AS
RPS6
LIG3
TAPBP
EGLN3
NUMB
NUS1
LECT2
NTF3
COL4A3
MYEF2
LINC02633
JMJD1C
LINC00857
HNRNPH1
RBP4
RBM10
TPBG
AMPH
RELN
MAFA-AS1
BCAP31
NEK9
PSMC4
MIR370
FOXC2
ITPR1
KCNMB2-AS1
DCLK1
FAR2P1
TRPC6
TUBB2A
NMRAL2P
RXRB
FUT3
KDM6A
CX3CL1
CHRNA1
FZD1
OPRM1
UBE2I
DSC3
CDK8
GDF2
C5AR1
SLC40A1
PPP1R13L
PLEK
PGK1
PTPRK
SIX3
NPTN-IT1
GUCY1B2
RAB25
CD207
THRB
MIR494
B3GAT1
TLR8
PRAL
SIN3A
KIF11
TRIM33
KIR2DS4
ELMO3
UBA1
SMARCA5
DSG2
DLEU1
GPX3
LOC730101
TPI1
LUADT1
PSAT1
PFKFB3
REV3L
LAMA1
COL4A2
MYO7A
MTRR
SIRT2
CITED2
TNS4
STAG2
ITGA7
ATOH1
CXCR6
GAS6
RANBP9
LINC00880
FALEC
CSNK2B
MIR511
CYB5R3
EIF2AK3
IGFBP6
TXNRD2
ESRRA
CRYAB
CDC34
RFWD3
SCT
KLK6
FDPS
XAGE1A
MAML2
LINC00210
BLID
INTS6
SAFB
LINC00342
SFRP2
PAFAH1B1
NPPA
NUAK1
EIF3A
NORAD
SOX5
CHRNA7
MAP3K14
USP9X
TNFSF15
PLD1
ALOX15
GCGR
CASC19
PATJ
PARD6B
CPS1-IT1
RSF1
XAGE1B
OLIG2
TAB1
AFDN
NAA80
MIR134
FST
HNRNPU
SPRED1
TIE1
DDB1
YES1
CGB5
NR2E3
PYCARD
KIAA1549
NME2
PHGDH
PPP2CA
PPIA
ANGPTL4
NID1
ARHGAP27P1
CA4
KHDRBS1
P4HB
PEG10
SLC7A11
CTNND2
FTH1
TFPI
DAG1
FAT1
RAD17
CUL2
EFNB2
PKP1
TNK2
MAN2B1
TMSB4X
MCRS1
RAB8A
LINC00313
EMSY
MSI1
GAL
KDM6B
DYNC1H1
RPTOR
DUSP6
NR4A3
CLDN5
SSTR1
POR
PEA15
PLIN2
DLL4
KLK4
MZB1
F11R
KIR2DS2
HOXA-AS2
C4B
DACT1
CAMKK2
CXCL14
F10
CDH10
HOXB2
SRSF1
BCL9
TNFRSF25
CYGB
CST6
CPS1
ACTR3
SFTA1P
BAG3
SLC22A2
PSIP1
AGK
TIMD4
CLOCK
ERAP1
SPTBN1
SCGB2A2
OCLN
PLK4
INO80
PLD2
UCP2
FBP1
HLTF
RAD23B
TOR1A
MALINC1
FAM107A
LAMC1
DSC2
CPOX
MIR675
DEK
CDK3
BMP1
IAPP
PHLPP2
THBS2
CCL19
SPIN1
HAX1
ADAM15
MACROH2A1
MBD4
PLAGL1
CCL21
MAP1LC3A
LINC01186
CUL4A
CADM4
HYOU1
SLC12A2
MATR3
ITGB6
SDCBP
MAPRE1
CLEC4M
AKT1S1
TUBA1B
PTK7
TBXT
GSS
AKIP1
TACR1
TOLLIP
EPG5
CCDC6
GLS
UGT1A7
RAB11A
ANLN
IFNGR2
SLCO2A1
GAB2
GGH
PPP1CA
VSIR
LINC00472
SPOP
ARVCF
APOBEC3B
SKP1
CDX1
LTBP3
VCAN
TUBG1
DLG1
CLIC1
POU2F1
HHIP
RPE65
RAB5A
PDGFC
LRIG1
LAMTOR2
POLR1H
CFI
KIR2DS1
IL12RB2
LOC111589215
CDCA3
NCK1
PHB2
CSNK2A2
GAP43
MYO6
CCN6
BIRC6
PMEPA1
SUMO1
ARTN
ILF3
HHAT
TMPO
DEFB1
NOX1
RPS6KA1
GLMN
ARF6
SPON2
SHMT1
SCGB3A1
VEGFB
KIR2DL2
GSTA1
TRIM21
RPS3
FZD8
CST3
BRD2
MIR202
PIAS3
LMNB1
UGCG
MCM6
CYB5A
GSK3A
CSTB
SPTLC1
CALM1
BHLHE40
AIF1
SIRT6
CD84
SLC9A1
EI24
ADORA1
BCL2A1
PRKAB1
SKI
RPA2
NNT-AS1
TSPO
TBXAS1
FLVCR1
MYOCD
AP3D1
COL6A3
CBR3-AS1
UBE2L3
SERPINB4
HGS
STC1
ABCC5
RAN
NR2F2
ADGRG1
PUF60
DSG3
LILRB1
RDX
SOCS2
ANXA3
NBAT1
CCR9
ATP1B1
GNE
UPF1
GRIN2B
HOXA11
MIR490
ZEB1-AS1
DDC
ST3GAL4
RASSF5
NEXN-AS1
KIR3DL3
CHIT1
CCN3
PPBP
CD2AP
ERRFI1
CHD4
MSI2
UGT1A9
BCL2L2
MIR495
TRADD
ITGB5
C5
PPP1R3A
TRPV6
MDH2
SETD1A
TXNRD1
FGR
PKP2
HDAC8
INVS
FBXO11
LILRB2
CRTC1
ICAM5
PSMA4
TEAD1
S100A11
MIR20B
SLC11A2
PFKM
EIF3H
TRRAP
KMT2B
BRD7
NFATC4
SLC1A2
UIMC1
ARID2
FCGR1A
ACTR2
KDM5C
RAD18
SERBP1
TRPV1
PDLIM5
MED1
MIR374A
PORCN
KIF15
LAPTM4B
MAP2K7
ICAM3
EPRS1
PBX2
AKR1C2
NEFL
ABCG1
CNTF
SPINT1
BMPR1B
ALKBH3
NDUFAF6
UPK3A
CGB3
MAOA
DHX9
CLCN7
NR5A2
TCP1
PDE5A
GIPC1
SMARCC2
LINC01627
SART3
DCT
CAPN1
ADAM19
LINC02412
CUL4B
TOPORS
MBD2
GC
ADAM8
CCL26
DOK7
MEF2D
KDM5A
GPI
PAEP
FTO
CISH
ENSG00000266919
CRABP1
PRDX6
EEF2
RORC
PDK1
FBXW11
EYA2
SCAP
AQP2
SLC16A7
KIR3DS1
THRA
STK33
OLFM4
EPHB3
QKI
LAMA4
FGF5
DDX1
CYP2C9
CEP72
STEAP3
LINC02042
FGF18
PTGDR2
HSPB2
UBE2N
RBP3
SNRNP200
CSNK1A1
HSD3B1
FOXP2
RCC2
BACH1
ALDH1A2
POU2F2
HSPH1
CELF2
PSMA6
LINC01628
PIK3C3
SLCO1B3
FERMT2
RBP1
RAPGEF1
MSH5
SPRY1
ADCYAP1
CLDN6
SPAG9
PIWIL1
KPNA2
DLST
CBLL1
TFAP2B
RUVBL1
KARS1
ADORA2A
CD109
GNA13
PRDX5
SELPLG
EIF3D
FLOT1
TCN2
ADNP
HSD11B1
RFC1
TET1
CDKN2D
RCN1
NCR3LG1
GMCL1
SYT7
CT45A2
DVL2
RAP1B
CARD9
EPHX2
TRIM29
SLC1A5
AHNAK
DEFB4A
KLF9
NTSR1
SCN9A
HTRA1
EIF5A
TRIM27
OSMR
MORC2
STAT2
CDT1
EPS8
HTRA3
MIR489
SSTR5
WASF3
TSPYL2
S1PR3
TES
FRAS1
WT1-AS
POLI
MIEN1
STARD3
DDX39B
MCTS1
FRS2
BCHE
FKBP1A
HBP1
XK
TRIB3
CLDN2
MTSS1
PABPN1
DPAGT1
FLOT2
PAK6
LPAR2
ABL2
GCLM
KHSRP
TNFSF9
EGR2
EEF1A2
RASSF2
FABP3
SOX18
CA12
EIF2S1
FUT8
ATP5F1A
ANKRD26
IRF2
ABCC11
CD248
SLC4A11
ABCA7
CLSPN
TNS3
GATA5
PRODH
MUC7
PINX1
SPA17
CCL27
ATXN3
RYR2
EGLN2
TRPV3
TNFRSF12A
CRABP2
ADORA2B
KCNK3
CXCL16
LBP
DDX17
CAMK2D
NPHP4
GRIN1
CIC
LINC01194
HDAC7
PEX6
YWHAG
MIR498
EVA1A
PTGIS
CAPN2
SOX1
ZBTB20
CEBPE
ASPH
HUS1
JAG2
UBA52
CABLES1
TNFRSF14
TNXB
FBN2
LINC01502
PABPC1
NUPR1
ZNF703
SLC31A1
NR1H3
MIR136
G3BP1
MMP19
KAT8
ECSCR
GNAT1
PKN1
STYK1
RECQL5
TNKS
GRK5
KIR2DS5
HSD11B2
SOAT1
XAB2
ADRB1
GTF2H5
ARF1
CAPN3
CNTN1
CASP4
FOXO4
ELF1
LPCAT1
MLXIPL
FCRL5
TRPM7
KPNB1
KLK7
MRI1
JARID2
RACGAP1
LDOC1
LARP1
CCT3
MTA2
KANK1
SLC35C1
RHCE
PINK1
ZFP57
CCL7
CNR2
TXNIP
IL27
HOTAIRM1
CD160
SAV1
USP15
AIM2
MIR367
SORT1
COL6A1
SLC25A1
HOXA1
PER2
RBM4
MIR337
RFX1
TNFSF14
FPR1
ARRB2
HOXA13
EPHA1
ITGB8
ATP1A1
FXYD5
CD200R1
SERPINB9
RBCK1
PPDPF
FSTL1
HNRNPL
GTF2H4
TMPRSS4
LSM1
NDUFS2
POLR2L
TRPC1
SLCO1B1
CTBP2
SEPTIN7
DCSTAMP
ZBTB7A
LINC-PINT
KIF2A
GLO1
TRAP1
EGFL7
CCR8
ATG16L1
WASF2
KIF23
IRS4
EIF4A1
IL37
MIR103A1
FGB
HSPA1B
CTRL
PTPRH
FSCN2
GPX2
USP22
TNNT2
BRD3
PC
IL1RAPL2
CPNE1
PPP1R12A
TOPBP1
YWHAB
EIF6
PTGER3
RAPGEF3
HUWE1
MAP1LC3B
MTA3
TNFRSF18
WNT9A
POLD3
RIPK3
ULK1
SLC46A1
NBR2
CELF1
PXK
HRH2
MIR217
KCNA5
PYY
NR2C2
BAMBI
PSMB3
DPPA4
CCN5
SIK3
SIRT7
RND3
ACLY
DLGAP5
CBR1
DLEU2
TOX
ASS1
SIPA1
FKBP4
RBM39
SNHG3
NDC80
SMYD3
KAT2A
SEPTIN4
CCNF
SCD
TM4SF1
RING1
TMPRSS11A
FOSL2
YTHDF1
EFNB3
SMURF2
HMCES
DBH
ZRSR2
DVL3
XPO5
E2F7
ANXA4
TUBA1C
CERNA2
COX7A2L
MAGI2
GPC5
TSPAN32
HADHA
ERVW-1
CPQ
ING4
PTAFR
CORO1C
BDKRB2
NUF2
MIR381
MAP3K3
MIR302A
PNN
LGR4
IFRD1
RPL3
NUDT6
HNRNPM
SOX6
NKX2-8
RIOK2
ACIN1
HTR3A
KLF17
GHSR
USP25
LMO7
NOB1
CASP5
IL10RB
PLPP3
SLC4A2
RGS2
LDHB
TRIM37
MIR376A1
COL8A1
MYL9
KIR2DL5A
STOM
SRGN
ACTA2-AS1
MIR199A2
UBTF
DEF6
KIF14
TERF2IP
GLDC
DOCK1
PTPRO
HAND2-AS1
VTI1A
OGFR
SMAD5
NBR1
EIF4A3
RNF146
CPSF6
ATP2A3
TNFAIP8
RCC1
HRH4
CIZ1
TBXA2R
MCPH1
ARHGEF7
ESRP1
TIGAR
JMJD6
CDK14
PTPRF
SETD5
DACH1
CAP1
STK19
POU4F2
TARBP2
CBX3
RARRES2
SPIB
CTSH
NNT
GKN2
SNHG6
MIR99B
KRT4
PSMD10
BATF2
BLZF1
FTX
TXK
USP28
CSNK2A3
KISS1R
ARG2
PAF1
UVRAG
CCT7
BOK
ASPM
PSMC3
SLC6A6
FUT7
TIAM2
PSMB1
AIMP1
NEK6
MIR301A
ABCC10
KLK8
CBX2
PFKP
NFIA
CACNA1B
UBAP2L
TMPRSS3
ARHGEF18
ADAM28
CFHR1
AVL9
KIR2DS3
SSTR4
ADIPOR1
AQP9
PAG1
DRD4
DLG5
DUS2
SEMA5A
IST1
TRIB1
USP14
LOC111674463
GBE1
TUBB6
TTF1
CAVIN1
UHRF2
FOLR2
GDF5
SLC39A4
FGF21
PTPRA
PDLIM2
CARD8
LSM2
DHRS9
RPRD1B
RPL22
SRSF5
KAT7
RBBP7
XCL1
YWHAH
DCUN1D1
COX6C
HSPA14
TRPC3
LTB
ADAMTS1
FAAH
MIR663A
HAS1
DUSP19
PCDH15
UGT8
MLF1
NT5C2
LOC106721785
EIF3B
NSD3
SCTR
RFC4
PADI4
LINC00339
PIK3R5
TOB1
ROMO1
FOXF2
PROC
DUSP3
VAV2
PCNT
IGBP1
ANKRD1
MPG
SOX7
PDIA3
CTCFL
SYMPK
UGDH
MT2A
CARM1
MAP2K6
MARK2
NLK
TRIM25
EFS
PGRMC1
NR0B2
E2F6
SLC22A1
DNAJC5
TUBB2B
CACYBP
FABP5
RPA3
PCGEM1
RALY
ELOB
KMT5A
HSPA2
DOCK3
HMGN1
CARD10
NOLC1
MBNL1
CAVIN3
ALDH1L1
ACTR3B
SLK
TRAPPC4
ATP1A2
GADD45B
HLF
CALM3
NFASC
ORAI3
NBPF3
VGF
COPS2
FGF19
DAZL
SPOCK1
FZD9
ILF2
PLOD2
FXR1
SLC29A3
HORMAD1
DEAF1
PDS5B
DLL3
PITX1
PKN2
KLK11
CCKAR
USP6
MED13L
CA8
TK2
EEF2K
MMP26
FAM83D
GLUD1
DDX39A
MIR129-2
PSMA3
CES1
XAF1
SKIL
MLKL
CLK2
MIR422A
FUBP1
RPL23
PYGO2
MIR376C
HIF1AN
LINC00941
RIMS2
IGKC
HIF3A
PPP1CC
LAMTOR5
MAP4
TMSB10
PCBP2
BCORL1
STK39
CCHCR1
FOSB
PKP4
SSRP1
CHD8
CEBPD
PIR
CALM2
GOLPH3
PUM2
LTA4H
LILRB4
CPA4
LINC00963
CRMP1
ELP4
TUBB1
HADHB
GIT1
GACAT1
HEY2
BTG3
SDCBP2
NKIRAS1
GABBR1
SNIP1
WTAP
CTHRC1
CHRM2
KCNK2
ATIC
FRK
MASP2
VAMP2
TRIT1
FMOD
ZFPM2-AS1
LY6E
KDM3A
DISP1
TFAM
MAPKAP1
CPSF1
ST8SIA2
VSIG4
MIR608
CYTH1
S100A10
APOC3
PDLIM1
DFFA
VLDLR
SRCIN1
KDM4A
LINC01234
PIK3C2B
SYNM
WASL
AMBRA1
ACTL6A
FUT6
BMP5
FOXD3
SPON1
FLII
H1-3
ADIPOR2
USF1
PPP2R5C
CHRNA4
RPL19
HK3
SSPN
SENP1
CHP2
CACNA2D1
MMP15
POLA2
CRTC2
PRSS50
MAP4K3
SLC25A11
SIX2
IL36A
HNRNPC
DUXAP9
HOXB5
SNHG14
ADRB3
DBNL
SRI
GSTO1
CCT8
MNT
KLK13
TCF19
DHX16
PPARGC1B
SYT1
CCNG2
POGLUT1
DPYSL2
ZYG11A
PNPLA2
TMEM97
TP53I3
APLN
FCHSD2
YTHDF2
GUCY1A1
GOLM1
SMARCC1
RPS6KA6
LMO4
DYRK2
MIR9-2
PTMA
TNKS2
LINC00958
METAP2
ERGIC3
MAPK6
GLRX
SV2A
HOXB7
ABT1
HOXC13
PAX9
TRIB2
HLA-H
RSL1D1
SNW1
PCDH7
NRF1
PSMD9
IRX3
BNC1
HEIH
PPP1R15A
FRAT1
SLC5A1
RETREG1
FAF1
RBM14
KLK5
DTX1
STOML2
IRF7
HIP1
ALDH3A1
OLIG1
STK17A
RUVBL2
DOK1
EVI5
MIR7-1
CDK5R1
FGF13
ALDH7A1
ACRBP
UBE2D1
PER3
CEP43
BTLA
MIR1-1
SH2B1
IL20
CALB1
ZFX
SKAP2
FOXP4
LETM1
VASH1
IFT46
DDIT4
LORICRIN
CHD5
TRIM26
BAIAP2
ATP1A3
PHF8
ARCN1
CAPG
SIRT5
MIR138-2
USP10
ATF6B
SNX9
ALYREF
DMAP1
DNAJA3
FER1L4
PSMD3
UACA
PCDH10
EHF
MMEL1
MAGED1
MAP4K1
ULBP2
SMYD2
PTGDS
NANOS3
FMNL1
PSMD1
CDC14C
TMEM106B
SLC25A5
PCBP1
DYRK1B
MARCKSL1
VPS45
CFB
RAMP2
EIF2S2
TUBA4A
DAPK3
HCG11
EHD1
GALNT3
CDH8
GADD45G
ST8SIA4
FOXQ1
C1QA
RAP2B
CS
DKK2
SNTB2
H3-4
IL5RA
PYCR1
PCDH12
ASAP3
PTPRD
NFIX
FUT1
WTIP
HIC2
ROBO4
U2AF2
SIGMAR1
RGS14
PPT2
DUSP13
POLQ
COPS8
KIF2C
CCT4
PABPC4
NALCN
RPS6KB2
FGL1
AATF
GSDMD
SPAG6
RGS5
PFN2
KRT3
RNF7
NCBP1
MAP4K4
LINC00115
RBM3
EMP1
PAK5
TNFAIP8L2
ACSL3
TAX1BP1
ATP6AP1
GPBAR1
NEU3
CTNNBIP1
EFNA4
TRIM65
PYGM
CXCL6
MIR124-2
KIFC1
LY6G5B
PEAK1
RGR
HNRNPLL
TRIM8
RAD1
CKAP5
HASPIN
KATNB1
AGFG1
CSN1S1
BCAS4
SELENOP
CUL7
MAGI2-AS3
GPR65
CD37
STK3
POU3F3
AHSP
CYP2C8
CAVIN2
DUXAP8
BFSP1
ADPRH
TSG11
ULBP1
SERPIND1
CCP110
ZNF350
LOXL1
ARID3A
SNX1
ALKBH5
COL10A1
PTGIR
CHD1L
TRIM22
DHX8
EYA4
COMETT
PHLDB1
SIX4
WDR26
MT3
SLC16A4
ALDH1A3
SHOX2
LTK
POLR1G
PATZ1
PHF20
EIF5A2
ANKHD1
KIR3DP1
RPS9
RAB35
REPS2
MIR346
NMU
GRWD1
GPR87
VMP1
PIWIL2
MEST
TUSC1
GHRHR
LNX1
CCL8
KHDC4
NR2F1
TEP1
DCAF1
TIMP4
FEZF1
GRAP2
LRPPRC
HOXA3
BUD23
TDP1
THADA
STK24
SCN11A
PPP1R9B
SFRP5
EPS15
RCHY1
IFIT3
USP44
MDH1
CCL25
RTRAF
EPB41L1
TSPAN8
MIR181D
AZIN1
CMKLR1
APOM
ESPL1
MS4A2
CREBZF
USP1
CHRNA9
MIR433
PRSS3
TRA2B
PTPRB
KLK14
NOL11
PKP3
F9
VPS11
TEX101
TRIP10
PRDM11
AFAP1L2
METTL14
E2F8
NIN
MIR363
CREG1
GCNT3
ADAMTS3
VPS4B
ANKS1A
ITGBL1
TAGLN2
ERI1
CHRNB1
ASCL2
KLF7
LRATD2
NDUFB10
WDCP
GAS8-AS1
COBL
RALB
PTGER1
WNK2
ANGPTL2
MFN1
PTRH2
MIR155HG
USP39
AATK
SLC5A2
CPM
ARHGEF39
PCDHA7
PGM1
MSRA
MIR454
MIR744
RAMP1
TRIM14
EIF4B
TKTL1
CASS4
FOXK1
FIGNL1
DNAJA1
PDE2A
ATP2C1
SLC35A1
ZFR
RGS3
PTOV1
UBQLN1
PRKG2
GRB10
EIF3L
SFRP4
NUP205
RPN2
EFHD2
POLL
ACYP1
MYLK2
HTRA2
RASGRF1
FOXL1
ATG3
HAS3
ABHD11-AS1
LINC00665
MIR92B
KDM2A
FAM215A
PRUNE1
PSMG1
HMGB3
PRKCZ-AS1
GOT2
MIR103A2
MFSD2A
SIX5
HM13
TMOD3
TRIM13
NREP
ADGRB1
APOBEC3F
SYCP3
MYO10
LINC00707
FAM120A
SCUBE2
PPP2CB
NEK7
TUBB4B
PLCL1
MBD1
DERL1
KIF4A
ADGRF5
NDUFS1
SRSF7
MMP24
IRF9
FOXC2-AS1
GAPLINC
ATP6V1B2
MIB1
PTGES3
PRPF19
MT1G
EGFL6
RASAL2
ARPC3
SIK2
MIR452
MID1
NAIF1
BVES
RNH1
THOC1
MIR520A
SCGB2A1
FNDC5
CRBN
USP4
IFRD2
UGT2B7
AMOTL2
ALOXE3
CENPU
CTDSPL
CCT5
DNAJB4
ARSH
RHOJ
GORASP1
TIRAP
WRNIP1
PSMA2
SMU1
C4BPA
PPIB
CST7
NIPAL4
ADGRA2
NID2
ZIC5
CAMK1
TAX1BP3
YEATS4
PLA2G5
CRHR1
KIF3A
TCFL5
MKNK2
XXYLT1
MRM2
PTGFR
BCRP3
SLC35F2
MANF
MIR302D
NEBL
PRDX4
PLEKHO1
OAT
PTGR1
CCT2
MMS19
RPL4
NCK2
GINS2
EEF1G
MIR19B1
CLK1
PDP1
SLC39A7
FBXO6
DNM1
CARD16
PLAC8
SP4
ALKBH1
FAIM2
PDE3A
NAP1L1
PARP4
CSRP2
SLC39A10
FKBPL
IRX1
UBE3C
LZTFL1
DEPDC1B
PLEK2
PHC3
NUMBL
ACER2
DPYSL3
TXNDC5
SECISBP2L
MYL12B
HNRNPR
ATXN7
FOXN3
CLEC4D
MIR519D
PDK2
SRPX2
NDUFS8
CYRIB
GULP1
LILRA2
ATG14
DCD
RBM23
FBXL19-AS1
LINC00887
CACUL1
IARS2
MLLT11
C19orf48
PKIB
TSPAN12
DXO
UCHL3
EDIL3
SACS
CLSTN2
BRK1
PTP4A2
SIRT4
CCNY
SLC22A16
GNA15
RBM47
EEA1
CHRNA2
KIR2DP1
LHX3
DPP6
NCAPH
UBAC1
BHLHE41
DLX6-AS1
GLRA1
SOCS5
DUT
CHRM1
ELK3
PYGB
PDK4
MRPL28
ATP6V1D
CDO1
PITPNM3
BAZ1A
PSMC1
C1D
F11
KCNH5
GSTM2
LIMCH1
RGS4
NEK4
LZTS2
GDF10
ISG20
PLAAT3
PROK2
CKAP4
FBXO22
NUDT21
NFX1
TP53INP1
CHAF1B
CELSR2
MIR7-3
PPIL3
RGS17
LARP4
PDIA6
ANAPC10
MIR187
EIF3E
HNRNPF
MAN2A1
DLX5
DRG2
RASSF8
ORM1
VARS1
NPAS2
DNAJB6
DPPA2
AFAP1L1
APOL2
HYKK
LMX1A
STX8
LEF1-AS1
MIR302B
RCAN1
CCT6A
IRAK2
THOC6
MINCR
PAM
GEMIN5
EXOC2
TSPAN4
PRAG1
LUM
AMD1
KRT34
IL25
EMP3
SMIM31
NME4
PRPF40A
LINC00319
HOXC8
CDH9
RPS12
PPP1R15B
SORD
PIDD1
TECTA
RPN1
G3BP2
H1-1
APIP
CBX1
FGD2
TENT5A
UBA2
CEP152
SRMS
KCNJ3
PREX2
SIAH2
HMGB2
PRSS16
PKNOX1
SOX8
CABYR
RDH10
DSPP
EIF3C
USP2
APCDD1
GABARAPL2
RAP1GDS1
MIR1-2
GBP1
ALG3
SOCS6
MYNN
STXBP5-AS1
H4C6
ABCE1
SNRPB
ZNF274
PGAM1
CPEB4
RPL34
MRPL58
SLC7A2
EP400
ULK4
ZBTB33
DIO3
DLX4
S100A13
LINC01512
LRIG2
LBX1
FGD5-AS1
PRECSIT
HAT1
CDK16
UBE2S
KATNA1
GIPR
CBR3
MIR629
EIF4A2
SMOX
RAB14
HSPE1
OIP5-AS1
RAB8B
EIF4G3
CENPJ
DSCAM-AS1
B3GALT6
SH3BP4
CD300LF
H2AZ1
RAB11FIP2
SPAG5
NRXN3
ZC3H13
HPX
YBX3
DDX47
MKRN3
SF3A3
WDR45
TIPARP
TMEM126B
PIAS4
L1TD1
ARHGAP1
BIK
GABBR2
MYEOV
LPAR5
OPN4
FTSJ1
KSR1
EMX2
SNRPD3
HSPA1L
PEBP4
TFPT
WSPAR
NAPG
PARP2
MED24
LYPD3
MZF1
CCNDBP1
USP3
ASAP2
GRIA3
PCBP4
POLDIP2
ERP29
MPZL2
MASTL
MMUT
PLD6
THEM4
MIR506
IL31
ATF5
CALCOCO2
EIF4E2
ADAM23
CAPN6
SINHCAF
TENT4A
TDP2
TSPAN1
GABARAP
RGL2
DUXAP10
CLK3
EGR3
SH2D3C
CDH20
UHRF1BP1
MIR605
UCK2
PDSS2
PPP6R3
CNKSR1
KLC2
SEPSECS
SCYL2
TCN1
SSR2
MORF4L1
CA1
ITSN2
DCBLD1
ZNF326
GATA6-AS1
NFYC
RPLP0P2
KIF16B
INO80E
TUBG2
CHMP3
GSTA2
RRBP1
BRF2
FOXD1
ATOX1
SLC28A1
SERPINB13
CNOT2
MAPRE3
PPP1R13B
TMEM14A
SHB
AQP7
AOC4P
SLC29A4
HEG1
CHN2
CHN1
PNO1
TGIF2
NRM
CCDC85B
FBN3
EIF2A
RAB17
LAPTM5
SIPA1L3
RASSF3
RAPGEF5
SPINK2
CNOT8
MTHFD2
CYB561D2
KDSR
BTBD7
YEATS2
PAICS
MAGEA9
EXOC7
LRRC34
LRP12
CAND1
PFKFB4
OIP5
HES5
CUL9
SSX4
PRRX1
ZNF155
ZNF223
STRAP
KDM8
AKAP4
RRAGA
MAP3K9
ATP8A1
PPAT
PLAC1
RTN1
ZC3HC1
ANP32A
ZNF295-AS1
LINC01513
EIF4G2
OTX1
WWP1
TINAGL1
CIAPIN1
QRSL1
MTHFS
ELAVL2
FOXP4-AS1
GPS1
SH3GL2
ADAMTS5
PCBD1
USP33
SHCBP1
ZBED9
MEOX1
MAGEB2
AZU1
HCG4
VSIG1
IQGAP3
RPL14
PDZK1IP1
KLF8
LHX2
ADAMTS8
MAFG
PASK
PANTR1
MIR654
MAGEA10
KPNA3
ZNF143
ING5
TRIM31
HINFP
UTP14A
NT5DC2
TRIM44
PIAS2
TAF11
RRAGC
YIPF2
CPSF4
MIR487B
GALNT14
CDH12
HOXC9
LRIG3
CDKN2A-DT
STMN3
KPNA4
CSRP3
PAN2
TRIM66
TRDMT1
ATG13
VASH2
FBXL3
ADAMTS7
RAD51AP1
PKMYT1
DOK4
POLDIP3
TNFAIP2
MIR7-2
MAP4K2
CAPNS1
ARL6IP5
CTNNAL1
HECW2
DKK4
TDG
ACTR5
DENND2D
MIR216B
DSTN
GPX8
RAB33A
MAGED4B
COPS3
DMP1
MOS
STMN2
PLA2G2D
LBX2-AS1
NCOA5
SESN3
UBAP1
LYRM4
CYP2R1
CRIM1
MIR101-2
HAUS1
B4GALT5
ZBED6
GUCY2F
DDX23
SIVA1
PDE6D
HERC5
NELFE
KLK1
ZNF281
PRR11
CTDSP1
SUPT16H
PPM1B
UCHL5
SEMA4B
CREBL2
LRRC3B
PPFIBP2
CPD
SKA1
NEUROG1
ING2
BZW1
CMTM7
AK4
TP53AIP1
ARHGEF19
TMEM115
USP11
IL17C
AMZ2
STK25
CARD8-AS1
FBXO7
FOXR2
DIP2A
GATD3
GAS7
SIX6
JPT2
STAG3L2
NCEH1
STK35
RNF20
MOCS1
IGF2BP2-AS1
WBP2
MIR515-1
LINC00520
GSPT1
MARVELD1
C6orf47
SLC1A7
KRT81
INTS3
USP21
PHF10
MED23
TESC
CAPN15
NNAT
SMG1
SYT11
NUDT5
MIR30C2
PSMF1
MIR299
ZNF655
TMBIM6
MIR26A2
MIR493
MMP25
CAP2
NCKAP1
XRN2
PCDH11X
MIR208A
MED28
MIR500A
GPANK1
EPN3
PHF5A
COPB2
SUSD6
MIR421
PPM1H
HDAC11
TADA3
LINC01503
SLC35D2
HS2ST1
PIP4K2B
LINC00668
TRIM71
FAM83A
PCDHA2
RTKN
SUPT6H
ZMYND11
HLA-U
THSD7B
GNB2
TRIM47
SLC47A1
TMTC4
KIF18A
NR2C2AP
TMEM38B
RGN
RPS6KL1
RASGRF2
ZBTB48
MIR376B
PLB1
KIAA1522
UBE2L6
NUCKS1
GPR182
DCHS1
ZNF333
XCR1
SLC30A7
UFC1
PSPH
NUSAP1
CTSZ
ANGPT4
LINC00173
TNNC1
ASCC3
IARS1
MINDY3
PGAM5
PHRF1
FBXL2
PPIH
PDZRN3
LY6G5C
NFYA
DIXDC1
TDGF1P3
MCM3AP-AS1
TBC1D7
HNF4G
USP49
MIR539
TWF1
TTC36
MIR635
BHLHA15
ZBTB12
NKD1
ZBTB7C
CDC42SE1
GPD1
RBMS3
STAB2
GIT2
NCAPG2
AKR1E2
LIPH
PLSCR4
PRELP
RTCB
PCDHGA1
RAB27B
ZNF668
MASP1
GABRA3
MIER2
CPB2
GINS4
ABI3BP
MBOAT7
ATG10
GTF2IRD2
HORMAD2
MLN
PPP4C
LEPQTL1
SLC24A4
CMTM6
OTUD7B
CSMD3
SEL1L
HLA-J
ARHGEF5
SEMA4C
RASSF10
PCK2
FBXO17
DBH-AS1
NUDT10
MIR383
APOBEC3A
ZFP91
ULK2
RAB3IP
VSNL1
RPL3P2
LIMD2
MIR33B
DDX51
SLC5A4
VDAC2
SSX3
SNRPC
OTUD4
SUPT4H1
CSAG2
BRPF3
OTUD6B
SHC4
ARIH2
HECTD2
APBB2
KRT75
RNF111
COX17
PAFAH1B2
TADA2A
CENATAC
TSN
SLC26A6
PTPRG-AS1
MIR647
SKA2
BAG5
TIMM50
SLCO1A2
MEOX2
RIN1
MIR760
LINC01969
INO80B
KIN
PRKAG1
IPO8
CKAP2L
CTDSP2
ARNT2
SLC39A11
FYCO1
MAGEC1
NUCB2
TRIM59
AGPS
TMEM98
OSBPL8
USP20
ADGRF1
COPS6
PPP4R1
SAGE1
ZNF598
SYF2
MSANTD3
RAB4B
CCDC8
PSG1
SUMO2
SLA
CHIAP2
RASSF4
EDF1
ALDH1B1
MFF
ATP5MG
SEZ6L
LINC01088
OSCAR
HEYL
CEBPZ
TAF9B
GLRX2
LRG1
SETD7
TASOR
GPAM
FOLR3
PCGF3
TRIM35
FEZ1
CENPH
FOXJ2
KCNA4
ESYT1
MIR369
INMT
ZNF300
TP53I11
SOSTDC1
USP13
DDHD1
SAPCD1
MPHOSPH8
EML1
BHMT
SUB1
TRARG1
TMEM205
GABRG3
CNOT4
MYO1A
GFPT2
FBXO3
TUSC8
SPARCL1
MIR323A
NFS1
SH3TC1
NTSR2
ERO1A
KLKB1
GPR55
GNGT2
ALX1
GCAT
IATPR
LILRA5
RRAD
ENSG00000237669
SSBP3
GRM4
PHF14
CBLIF
GIMAP4
LOC105371114
CRACD
QTRT1
FAM114A1
ME1
SELENOF
ABCB10
HOXB-AS3
SIGLEC9
TRIAP1
PIGH
MARCHF8
PAQR3
FBXW5
CUEDC1
BCL2L10
NCBP2
RGMB
PAPSS1
LINC01511
AK5
ELOA
U2SURP
HHLA2
USP17L2
GTF2F1
MAP3K7CL
OPN1SW
UBE2F
COL23A1
LINC01600
SAR1A
MIR411
TAB3
TRIM2
TSPAN14
CCDC136
FRS3
REPS1
SLC6A1
AP5Z1
PAPOLA
SNRPG
SACM1L
CERS6
BTAF1
MBD3
TEX10
SEC62
MIR153-1
TMEM100
GSTT2
ST7L
COMMD9
AGXT
NUP37
MIR1204
MAP1S
UBXN4
THSD7A
ZNF256
PDK3
REC8
COMMD4
MIR512-1
TSPYL5
INTS14
TGM5
LCLAT1
PFDN1
MIR1228
FLACC1
CCDC34
BCL2L2-PABPN1
MICD
MTG2
UFL1
GZF1
MIR449B
SUGP1
NFE2L1
MIR410
GINS3
SERINC2
IPO5
UBA6
PCNX1
GUK1
PTRH1
RAB11FIP3
DDX28
MG828730-053
TRIM16
GMEB1
POLR2H
ANXA8
ST7
SIAE
UBE3B
LYNX1
FRMD3
DHODH
DNTTIP2
VPS9D1-AS1
ZNF566
SPANXA1
EML3
MIR1246
MIR874
PLAC9P1
USP40
ZCCHC14
SENP2
PRM1
FOXN4
G0S2
FAM83F
CACNG2
LHX6
IL22RA1
KLF15
NCALD
ATG4A
LRRC1
FBP2
PRIM2
NDRG3
PRDM15
TPPP3
SAXO1
NDC1
ZNF174
FAM131B
TRHR
KIAA1217
CPNE3
FGF11
RHBDD1
GABRB2
POLE3
CMSS1
NFYB
TM9SF2
C1orf87
JPX
ZSCAN31
REXO4
PRR13
LMTK3
AOC1
MIR379
BCAN
HLA-S
SLA2
SEC61G
UBL3
ADCK5
TRERNA1
SEC61B
PAQR8
STRADB
MIR627
MIR362
CLPTM1
CYP4V2
AGMAT
IWS1
CERS3
KLHL9
BRD3OS
PDIA4
UBE2M
CLTCL1
TBC1D2B
INO80D
TEAD2
POLD4
BMS1P20
DDX11-AS1
SYT4
CHCHD2
MARCO
CAMK2N1
LINC00355
NDST1
RPL26L1
EBPL
SMG7
RPH3A
ZNF701
OTUB1
PROZ
ZMIZ2
TREH
MIR194-1
ATP6V1C2
USP12
ZNF628
VDAC3
SERPINA5
PRMT6
CNPY2
PMPCB
UQCRC1
ST6GALNAC3
ENSG00000230521
DTX3L
ZDHHC6
RCC2-AS1
MED16
MIR133A2
GSTA4
TTBK1
HOXC10
HLA-V
MUC5B-AS1
NFRKB
SPC25
MKRN2
SHQ1
MIR638
ZNF250
ILRUN
FBXO46
ARMCX3
THOP1
HAL
ADAMTS14
PAOX
IPO13
PLCH1
CAMLG
RIC8A
MIR509-1
NR2F6
ALDOC
MGST1
GAGE1
DHX33
PCDH20
DLX6
DUSP23
ZNF503
RNF135
YTHDC1
R3HDM2
MIR1290
FAM83A-AS1
SLC17A8
FEV
MAGEA5P
GAS2L3
CYB5R4
SPNS2
SIGLEC15
IFITM4P
LINC00635
PPP1R7
ABCG4
COPS7A
SH2D3A
SV2B
PPM1A
ATG16L2
ZNF367
TRPV5
MIR4732
WDR7
HMGN5
FAM126B
MBNL1-AS1
UAP1
SUMO1P3
CLTB
ZNF394
HCG4B
TFIP11
MIR503HG
PELI3
ORM2
PLA1A
BEGAIN
PHACTR2
PACC1
MORF4L2
LDLRAD3
TMPRSS11D
CAB39
TEKT2
ZBTB1
EIF3J
SEPTIN10
MIR1208
PPP2R2D
SERPINB7
MIR944
NIT1
HOXC11
MAPK8IP2
ACTR8
TRIM56
VCPIP1
GFUS
PSMA3-AS1
NOCT
ADAM2
ACTRT3
SELENOS
TMSB15A
SLC28A2
COPS4
SLC38A4
TSPAN15
MACIR
RAB37
SBNO1
COX6B2
PJA2
CALR3
HIPK3
EPHA6
RNPS1
RBM24
ATP5PD
CSDC2
VWCE
USP5
MT1F
DBI
PCDHGB6
SLC38A3
RUSC2
CTDSPL2
MEG8
MIR1271
FSIP1
MPZL3
TTLL7
MIR448
TCP11
HSBP1
TRIM7
WSCD1
FUT5
ZNF677
SLC25A10
H2AW
MIR613
RF00017-5028
SERHL
PARP16
KLF16
RALGPS2
SNAP47
MIR936
ITIH5
ZBED3
NIPSNAP2
CHID1
H2AC13
ZC3H14
NPY4R
GSTM4
C8orf34
FAR2
BARX2
CSTF2
TPGS2
MESP1
SLC35A5
TMEM17
FAIM
IDO2
ARMC8
SLC16A6
DDT
ACTL8
IGHG3
C1QTNF6
PGAP1
PPM1M
BAGE
RNU6-850P
RNF19B
PCNP
MIR301B
ZZZ3
PHACTR3
PSRC1
TIGD6
KCNH4
ABHD6
MIR645
ERCC6L2-AS1
C11orf24
PPP1R3C
KCTD20
SLC26A10
SNAPC1
CMTM8
CELF3
CBLC
ECE2
TNNT3
MIR484
TMEM88
KTN1-AS1
MIR520B
TMED8
CYSTM1
ATG2B
CFAP77
MED10
MIR153-2
CFAP58
TCEAL7
MIR1304
SNORD138
EEF1E1
ZSCAN4
LINC00662
MIR662
TRIM36
MIR382
TNFAIP8L3
FKBP3
VWA8
SH3GL3
BCAT2
LINC00589
COPS7B
SGTA
SP5
MIR758
HS3ST3B1
CST1
CKMT1A
STK32A
EIF2S3
MAS1
ZNF439
KCTD5
KCNK5
HS3ST2
ZC2HC1C
ENSG00000272540
LINC00525
LINC00461
ZNF648
ABCA13
GML
PPP1R1A
ZNF71
HERC4
TRPM5
HEXIM2
RCCD1
WDR54
CMPK1
CD300LG
KIF3C
SCRN1
LDAF1
PRSS3P2
TAF10
NPBWR1
NCK1-DT
MAGED4
MIR147A
MYBPH
CSAG3
DRAM1
THEG
PDIA2
YKT6
ART3
MIR1225
MBIP
ME2
IYD
ZWINT
TPTE
SLC25A18
MIR505
ZP4
TSPO2
SLC6A13
MPP3
GALK2
DMAC2
NECAB3
ATP5ME
ELP2
CYB561A3
ZDHHC5
RNF122
NEK5
ALAS1
MYL5
SRXN1
TRIM45
ENSG00000255422
ZNF660
SLCO6A1
DYNLL2
HTR1E
MIR1343
ZNF211
MRPL37
RDM1
MIR501
ITPRIP
MIR488
PTPN18
KCNH8
CFAP45
SBSN
RGL4
ALKBH4
ERGIC2
PM20D2
RIDA
SNHG10
TAF5L
PRMT3
MIR1179
H2AC14
CABCOCO1
MUC22
KLHL18
ANKRD22
GLYR1
CDHR5
PCDH11Y
MIR325
ZCCHC9
BABAM2-AS1
RUBCN
AMMECR1
RABEP2
LINC00324
XPO4
CNKSR3
NHLH2
PART1
MIR577
FATE1
PARP3
SEPHS2
LINC00243
MIR593
RGS20
MIR543
RAB5IF
TIPRL
HOXC12
TMEM26
C10orf90
MAP1LC3C
MIR671
MIR194-2
YAF2
RFPL3
MIR1976
MIR300
COG8
OCEL1
GLCE
ACOT11
ZNF674-AS1
PMS2P3
VWDE
CHODL
TREHP1
ZAR1
WWC3
NRSN2
GPX5
NCBP3
RNF25
NUDCD1
PALD1
FEZF2
RTL10
NUDCD3
FTH1P3
SORCS3
ZNF746
NOVA2
NHLH1
SDR39U1
INO80C
PACS2
MIR877
KLC4
SPRED3
LANCL1
MIEF1
FAM83B
ROR1-AS1
MIR509-3
ZNF624
ELOVL1
ZNF57
DNAJB5
TMPO-AS1
DNAL4
LINC00970
ABLIM3
MIR641
RRAGB
ZBTB45
ZFP1
PADI3
REPIN1
SLC2A13
RBP2
USP26
TALAM1
MIR545
OTUB2
MMD
MIPOL1
SHISA3
CIR1
SPANXA2
MRPL19
MIR600
MIR3619
MIR374B
RHOV
UBXN10
WDHD1
MIR135A2
PROX2
KCNJ14
KCTD14
DDA1
LINC01139
NEUROD4
OSER1-DT
MIR384
MIR802
LZTS3
ZNF254
B3GALNT1
SNHG4
LINC00240
SEMG1
CCDC106
CA14
GET1
MIR939
RF00017-5031
GPR171
MSH5-SAPCD1
TMEM158
GMPR2
UCN3
RRAGD
EML2
OLFML2B
BCL2L15
MIR616
WTAPP1
CCNJ
CHMP4C
LINC01354
NUTM2A-AS1
SLC36A4
DARS1-AS1
LINC00290
OGFRP1
ADGRF3
MIR589
MOAP1
SEC62-AS1
SERPINA10
HPCAL1
PPP1R3D
FOXD3-AS1
MIR561
TYW1
NAT8L
PKD1L1-AS1
VAX2
MIEF2
MIR630
MIR935
FAS-AS1
LCMT1
MIR1275
ARSF
TPSG1
EGR4
MIR652
MIR205HG
GPR21
RNF187
MIR504
MIR770
UTY
TM9SF3
NCAN
ZNF107
MIR1236
MIR329-1
ZNF205-AS1
TADA2B
MOSPD3
PLEKHB1
MIR875
TAS2R39
ANXA10
CYP4F2
MIR1258
MDP1
KLHL38
RPL5P30
SENP8
C7
IFNA4
THORLNC
INHBC
GABRE
CYP4Z1
LINC01123
ASB7
TBILA
CDK5R2
MIR575
LINC00426
GPR135
PRSS33
ENSG00000255384
RNF138
FAM83G
MIR544A
LINC00641
FAM186A
MIR1260B
GUCA1C
ENSG00000233340
MRPS30-DT
MIR942
SLC5A10
GPRC5B
TMEM140
HSP90AA2P
MIR365B
MIR371B
HS3ST5
HOXD8
INSL4
LINC00328
ENOSF1
WFDC5
SNHG18
STAP2
RPL13AP20
MIR541
MIR548B
LINC00667
ZBTB43
MIR1203
FBXW4
CCNYL1
GPR32
MIR1297
SOWAHC
LYPLA1
DEFA1B
SLC4A9
RNF103
PPEF2
PITPNA-AS1
ZNF800
FOXS1
MIR762
PRSS48
MAN2A2
ENSG00000282218
TTTY15
FAM201A
ENSG00000272374
MIR607
TENM3-AS1
AWAT2
COPE
GPRIN3
PAQR4
MIR1303
ENSG00000277925
CSTL1
MIR660
KLHDC9
ECHDC2
MIR769
RETREG2
TMEM171
PRG3
LOC106728418
FBXO25
MIR556
LOC108281177
CMTM1
LINC01638
ICE1
LSINCT5
MIR889
MIR3662
MIR1298
ENSG00000254873
MIR570
MT1B
VCX
MIR598
LINC00703
ENSG00000226181
MIR219A2
DHRSX
MIR5100
NRK
GPR148
ENTPD8
RPL22P1
LINC00114
TMEM229A
MIR646
CRYBG3
MIR4262
MIR4286
GASAL1
ALKAL2
ZNF454
MIR4443
FHIP1B
SLCO4A1-AS1
MIR526B
A1BG
ENSG00000255176
LINC00504
BAGE3
USP27X
COMMD8
SPRY3
MIR576
MIR4319
SMLR1
BAGE5
MIR1238
MIR1182
LIMD1-AS1
MIR3666
MIR496
ENHO
MIR587
USP17L9P
POTEG
LOC108663987
MIR655
ABHD8
NDUFA4L2
COX10-DT
LINC02470
MIR203B
LINC00847
GAGE6
MIR664A
KCTD9
MIR1244-1
GATA2-AS1
LDHAL6A
OXCT1-AS1
BBOX1-AS1
LINC00680
MIR194-2HG
RNF39
JOSD2
SGMS1-AS1
RHPN1
MIR3120
SLC22A13
BAGE4
TMEM196
BEND4
GPAT4-AS1
MIR3127
RTL5
MIR573
MIR527
LINC02663
MIR940
PLAAT1
SNORA80E
MCF2L-AS1
HNRNPA3P1
MIR1471
MIR124-2HG
LOC111255642
CES1P1
RNF148
RHPN1-AS1
GAGE12I
LOC107882129
MIR5195
LINC00632
MIR1260A
SLC13A4
TRIM16L
OR2J3
SLC22A14
RF00017-958
MAS1L
HES3
GABPB1-IT1
TMED6
NONHSAG030244.2
GAGE5
HSALNG0021547
MIR4677
SNHG11
APCDD1L-DT
OR10J1
LINC00221
MIR4295
MIR4293
MIR1252
TXNDC17
lnc-DCBLD1-1
MZT2A
MIR329-2
MIR1269A
GAGE2A
MIR5702
MIR4500
TAS2R45
piR-37522
OR52B2
MIR515-2
MIR1285-1
MIR585
ZNF670
C2orf92
MIR550A3
TNK2-AS1
lnc-NUS1-4
ARMCX6
MIR147B
MIR6734
MIR1908
MIR621
lnc-IFT46-2
MIR1248
ERN2
KRTAP10-5
MIR507
TPPP2
OR13D1
MIR4735
OR10A4
ZNF670-ZNF695
DNAH17-AS1
LRRC10B
PPCS
TMPRSS11B
MNS16A
ZNF208
BCRP1
MIR597
ZC2HC1A
GAGE4
LINC00691
MIR767
MIR516B1
NUTM2D
GRHL2-DT
TPTEP1
MIR670
MIR520E
LOC106014249
LINC01224
MIR4317
MT1JP
PAGE1
MIR520F
LINC01124
OR2G2
MIR516B2
OR10G2
MIR1183
LOC108254682
MIR4478
MIR2467
FMO6P
C5orf22
SREBF2-AS1
MIR522
MIR4429
LOC111255645
MIR4491
GAGE2C
LOC100533997
ZNF319
MIR513B
MIR3187
MIR378B
ISOC2
TMEM121B
MIR512-2
LINC02418
MIR1253
VTRNA1-2
ALKAL1
MIR619
MIR4651
VTRNA1-1
MIR7160
MIR4299
VTRNA1-3
RN7SL151P
MIR761
MIR449C
OR52E8
FMC1-LUC7L2
OR1B1
RNU7-31P
MIR3182
LINC02602
MIR323B
LINC00630
MIR548L
MIR1827
MIR3940
OTX2-AS1
MIR3163
LINC01305
GAGE2B
EDDM3A
MIR1287
TRIM49
MIR636
LEAP2
LINC01809
MIR5688
MIR3614
AWAT1
LINC01288
LOC108281116
LINC00301
SERPINA13P
SNORD71
ZNF280A
LINC02600
RNU2-1
CYP3A51P
LOC109433677
MIR1197
LINC02598
OR1S1
TGIF2-RAB5IF
OR56B1
MIR4782
HPCAL4
MIR6754
LINC02310
LOC100506431
FEN1P1
MIR6077
KRT17P3
PMPCAP1
VTRNA3-1P
RSF1-IT2
PRR32
ABCB6
BANK1
BCAR3
BOD1
BST1
CADM2
CASC15
CCDC110
CD48
CDC14A
CDC23
CDC40
CDC5L
CDC7
CDC73
CDCA7
CDCA8
CGREF1
CIDEC
CILK1
CLNK
COPA
CPA3
CRB1
CWH43
DCANP1
DELE1
DIRC1
EBF1
EHBP1
ESRG
FARSB
FCRLA
FDCSP
FH
FMO2
FOXN2
GACAT3
GCM1
GCM2
GMCL2
HCLS1
HESX1
INTU
LAMP3
LHCGR
MAK
MALL
MEMO1
MNDA
MUC13
MUC20
MUC21
NKAIN2
NQO2
PALLD
PARD3B
PCAT4
PRCC
PTCH2
RAD54L
RHEX
RIPOR2
RNASEL
RSPO1
SCHLAP1
SDF4
SLC49A4
SPDYA
TAL1
TCTA
TLX2
TLX3
TREM2
TREML1
TREML2
TREML3P
TREML4
TRNT1
VANGL2
VCAM1
WDPCP
ZYG11B
NCAPD3
NCAPG
SMIM22
PCA3
NCAPD2
PRAC1
C1orf74
NCAPH2
CT47A12
CTAGE1
CT45A7
CT45A8
CT45A9
CT45A10
CT47A1
CT47A10
CT47A11
CT47A2
CT47A3
CT47A4
CT47A5
CT47A6
CT47A7
CT47A8
CT47A9
CT47B1
CT45A1
CT45A3
NSMCE4A
CT45A6
CT45A5
1-Dec
CASC10
COLCA2
NSMCE1
LCO
BRCA3
HSPB9
PCAP
HPCX
CASC4
NSMCE2
SLC4A1AP
PRAC2
CT45B1P
KIAA0100
LTO1
PAGE5
XAGE3
GAGE3
NTPCR
SDCCAG8
LETMD1
KNL1
CRINP1
GREB1
ICE2
CASC1
DERPC
DSCR8
SDCCAG3P1
DDX53
CT62
CEP55
ODF3
VENTXP1
KIAA1211
ODF1
ANKRD45
SPATA19
MRPS11
SYCE1
C4orf46
GAGE7
HEPN1
SYCP1
ODF4
ARMC3
HEATR6
MORC1
CTNNA2
SPANXN3
SPANXN2
SPANXN5
PBOV1
SPANXB1
FAM168A
IGSF11
XAGE5
TDRD6
MAGEB3
CCDC36
RMC1
XAGE2
CDK2AP2
LUZP4
CT55
RBM46
CNOT9
SPANXN4
SPANXN1
LYPD6B
POTEC
KIF20B
NXF2
GAGE8
BAGE2
NDUFC2
MAGEB4
SPANXD
CCDC33
POTEA
CSAG1
HID1
CCDC62
ROPN1
ANKRD30BP2
BLCAP
TEX15
TULP2
FMR1NB
TENT5D
POTED
POTEH
VOPP1
TDRD1
TSPY1
MAGEC3
GOLGA6L2
RTL6
GPATCH2
TSSK6
AKAP3
SPANXC
MAGEA2
POTEE
PRSS54
OCIAD2
PRM2
TSGA10
ARX
CEP290
LIPI
CPXCR1
MAGEA5
ENTR1
PASD1
SPINK7
BRMS1L
OVCA2
AGR3
MAGEB6
TBC1D3
SPACA3
TEME108
ZNF165
TMEFF1
C14orf93
XAGEA1
NLRP4
ANKRD30A
PNMA3
RHOXF2
EPPIN
SPEF2
ECRG4
FAM133A
POTEB
MAGEB5
HELZ
MAGED2
DDX43
MAGEA12
SSX1
MAGEA11
MAGEA6
TFDP3
FTHL17
MAGEA8
LEMD1
DKKL1
IL13RA2
SSX2B
CRISP2
NOL4
TAF7L
ELOVL4
MAGEB1
FILIP1L
TEX14
OTOA
LDHC
CENPW
SPAG4
ADAM29
OCIAD1
GPAT2
GREB1L
MAEL
DCAF12
SPO11
CASC3
ODF2
SYTL2
Malaria
DHOdehase
TMP1
HBA2
LDLR
BCR-ABL1
TOP2
PREP
P2RY2
FNTB
P2RY6
ITGA5-ITGB1
HSPB3
MARCKS
POLR2
EIF2B
P2RY11
P2RY4
TCR
TLR
RXR
PK
TOP
CDK
AMCG
PARP
HYAL
VEGFR
PTK
VEGF
PDGFR
MAP3K
HDAC
IL2R
