# Supplementary material for: Integrated Network Pharmacology and Experimental Verification to Explore the Molecular Mechanism of Hedysarum Multijugum Maxim–Curcumae Rhizoma Herb Pair for Treating Non-Small Cell Lung Cancer
Source: Front Oncol. 2022 Mar 30;12:854596. doi: 10.3389/fonc.2022.854596 (PMC9007519; doi:10.3389/fonc.2022.854596)
Supplement: Supplementary file 5 [file Table_5.xlsx]

## Sheet: BP
ONTOLOGY	ID	Description	GeneRatio	BgRatio	pvalue	p.adjust	qvalue	geneID	Count
BP	GO:0022407	regulation of cell-cell adhesion	27/62	437/18862	4.24823e-28	1.3845e-24	4.95925e-25	JAK1/PTPN11/RELA/RHOA/JAK2/GRB2/SRC/PIK3CA/PIK3R1/VEGFA/LYN/RAC1/IL6/FYN/CDC42/IL2/LCK/TNF/PTK2/SYK/PRKCA/PRKCZ/STAT5B/AKT1/MAPK14/PRKCD/ABL1	27
BP	GO:0045785	positive regulation of cell adhesion	26/62	425/18862	6.93044e-27	1.12932e-23	4.04519e-24	JAK1/PTPN11/PTK2B/RELA/RHOA/JAK2/ITGAV/GRB2/SRC/PIK3CA/PIK3R1/VEGFA/LYN/RAC1/IL6/FYN/CDC42/IL2/LCK/TNF/SYK/PRKCA/PRKCZ/STAT5B/AKT1/ABL1	26
BP	GO:0018108	peptidyl-tyrosine phosphorylation	24/62	369/18862	2.30538e-25	2.28208e-22	8.17439e-23	TP53/JAK1/PTPN11/PTK2B/JAK2/ITGB3/SRC/MAP2K1/STAT3/VEGFA/PPP2CA/LYN/MAPK3/IL6/FYN/IL2/LCK/TNF/PTK2/SYK/PRKCZ/EGFR/PRKCD/ABL1	24
BP	GO:0018212	peptidyl-tyrosine modification	24/62	372/18862	2.80096e-25	2.28208e-22	8.17439e-23	TP53/JAK1/PTPN11/PTK2B/JAK2/ITGB3/SRC/MAP2K1/STAT3/VEGFA/PPP2CA/LYN/MAPK3/IL6/FYN/IL2/LCK/TNF/PTK2/SYK/PRKCZ/EGFR/PRKCD/ABL1	24
BP	GO:0009612	response to mechanical stimulus	19/62	202/18862	4.45139e-23	2.90141e-20	1.03928e-20	PTPN11/PTK2B/RELA/SRC/PIK3CA/MAPK3/RAC1/FYN/CTNNB1/RAF1/PTK2/RPS6KB1/NFKBIA/FOS/AKT1/EGFR/JUN/MAPK14/MAPK8	19
BP	GO:0048732	gland development	23/62	413/18862	9.98767e-23	5.42497e-20	1.94322e-20	MAPK1/ESR1/RELA/AR/JAK2/SRC/HIF1A/MAP2K1/PIK3CA/VEGFA/MAPK3/IL6/NCOR2/RAF1/CDC42/HRAS/STAT5A/TNF/STAT5B/AKT1/EGFR/CCND1/ABL1	23
BP	GO:0022409	positive regulation of cell-cell adhesion	20/62	276/18862	5.38221e-22	2.5058e-19	8.97574e-20	JAK1/PTPN11/RELA/RHOA/GRB2/SRC/PIK3CA/PIK3R1/LYN/RAC1/IL6/FYN/CDC42/IL2/LCK/TNF/SYK/PRKCZ/STAT5B/AKT1	20
BP	GO:1903039	positive regulation of leukocyte cell-cell adhesion	19/62	234/18862	7.67044e-22	3.12475e-19	1.11928e-19	PTPN11/RELA/RHOA/GRB2/SRC/PIK3CA/PIK3R1/LYN/RAC1/IL6/FYN/CDC42/IL2/LCK/TNF/SYK/PRKCZ/STAT5B/AKT1	19
BP	GO:0048010	vascular endothelial growth factor receptor signaling pathway	15/62	96/18862	9.72783e-22	3.52256e-19	1.26177e-19	PTK2B/RHOA/ITGAV/ITGB3/SRC/HIF1A/PIK3CA/PIK3R1/VEGFA/RAC1/FYN/CDC42/PTK2/HSP90AA1/MAPK14	15
BP	GO:0038093	Fc receptor signaling pathway	19/62	239/18862	1.1522e-21	3.75502e-19	1.34504e-19	MAPK1/RELA/GRB2/SRC/PIK3CA/PIK3R1/LYN/MAPK3/RAC1/FYN/CDC42/PTK2/HSP90AA1/SYK/FOS/JUN/PRKCD/ABL1/MAPK8	19
BP	GO:0030099	myeloid cell differentiation	22/62	419/18862	3.70808e-21	1.0986e-18	3.93518e-19	EP300/PTPN11/PTK2B/STAT1/JAK2/MYC/SRC/HIF1A/STAT3/HDAC1/PIK3R1/VEGFA/LYN/CREBBP/CDC42/TNF/NFKBIA/PRKCA/STAT5B/FOS/JUN/MAPK14	22
BP	GO:0050730	regulation of peptidyl-tyrosine phosphorylation	19/62	262/18862	6.7064e-21	1.82135e-18	6.52403e-19	TP53/PTPN11/PTK2B/JAK2/ITGB3/SRC/STAT3/VEGFA/PPP2CA/LYN/IL6/FYN/IL2/TNF/SYK/PRKCZ/EGFR/PRKCD/ABL1	19
BP	GO:0002429	immune response-activating cell surface receptor signaling pathway	22/62	481/18862	7.30571e-20	1.64462e-17	5.89099e-18	EP300/MAPK1/RELA/GRB2/SRC/PIK3CA/PIK3R1/LYN/MAPK3/CREBBP/RAC1/FYN/RAF1/CDC42/HRAS/NRAS/LCK/PTK2/HSP90AA1/SYK/PRKCD/ABL1	22
BP	GO:0002757	immune response-activating signal transduction	22/62	481/18862	7.30571e-20	1.64462e-17	5.89099e-18	EP300/MAPK1/RELA/GRB2/SRC/PIK3CA/PIK3R1/LYN/MAPK3/CREBBP/RAC1/FYN/RAF1/CDC42/HRAS/NRAS/LCK/PTK2/HSP90AA1/SYK/PRKCD/ABL1	22
BP	GO:1903706	regulation of hemopoiesis	21/62	415/18862	7.56957e-20	1.64462e-17	5.89099e-18	EP300/PTK2B/STAT1/MYC/HIF1A/STAT3/HDAC1/PIK3R1/LYN/CREBBP/IL2/TNF/SYK/NFKBIA/PRKCA/PRKCZ/STAT5B/FOS/JUN/MAPK14/ABL1	21
BP	GO:0031349	positive regulation of defense response	20/62	361/18862	1.13987e-19	2.32177e-17	8.31654e-18	EP300/RELA/JAK2/SRC/LYN/MAPK3/CREBBP/IL6/FYN/RAF1/HRAS/NRAS/IL2/TNF/HSP90AA1/SYK/NFKBIA/STAT5B/EGFR/PRKCD	20
BP	GO:0007159	leukocyte cell-cell adhesion	20/62	366/18862	1.49583e-19	2.8676e-17	1.02717e-17	PTPN11/RELA/RHOA/GRB2/SRC/PIK3CA/PIK3R1/LYN/RAC1/IL6/FYN/CDC42/IL2/LCK/TNF/SYK/PRKCZ/STAT5B/AKT1/ITGB1	20
BP	GO:0002433	immune response-regulating cell surface receptor signaling pathway involved in phagocytosis	15/62	139/18862	3.28157e-19	5.62876e-17	2.01621e-17	MAPK1/GRB2/SRC/PIK3CA/PIK3R1/LYN/MAPK3/RAC1/FYN/CDC42/PTK2/HSP90AA1/SYK/PRKCD/ABL1	15
BP	GO:0038096	Fc-gamma receptor signaling pathway involved in phagocytosis	15/62	139/18862	3.28157e-19	5.62876e-17	2.01621e-17	MAPK1/GRB2/SRC/PIK3CA/PIK3R1/LYN/MAPK3/RAC1/FYN/CDC42/PTK2/HSP90AA1/SYK/PRKCD/ABL1	15
BP	GO:0038094	Fc-gamma receptor signaling pathway	15/62	140/18862	3.66672e-19	5.97492e-17	2.14021e-17	MAPK1/GRB2/SRC/PIK3CA/PIK3R1/LYN/MAPK3/RAC1/FYN/CDC42/PTK2/HSP90AA1/SYK/PRKCD/ABL1	15
BP	GO:0032147	activation of protein kinase activity	19/62	328/18862	4.75284e-19	7.37596e-17	2.64206e-17	MAPK1/PTPN11/PTK2B/JAK2/ITGB3/SRC/MAP2K1/PIK3CA/VEGFA/MAPK3/RAF1/TNF/SYK/PRKCZ/AKT1/EGFR/MAPK14/PRKCD/ABL1	19
BP	GO:1903037	regulation of leukocyte cell-cell adhesion	19/62	330/18862	5.3288e-19	7.89389e-17	2.82758e-17	PTPN11/RELA/RHOA/GRB2/SRC/PIK3CA/PIK3R1/LYN/RAC1/IL6/FYN/CDC42/IL2/LCK/TNF/SYK/PRKCZ/STAT5B/AKT1	19
BP	GO:0002431	Fc receptor mediated stimulatory signaling pathway	15/62	145/18862	6.30704e-19	8.93681e-17	3.20115e-17	MAPK1/GRB2/SRC/PIK3CA/PIK3R1/LYN/MAPK3/RAC1/FYN/CDC42/PTK2/HSP90AA1/SYK/PRKCD/ABL1	15
BP	GO:0007596	blood coagulation	19/62	342/18862	1.04252e-18	1.41566e-16	5.07087e-17	MAPK1/PTPN11/JAK2/ITGB3/SRC/HDAC1/PIK3CA/PIK3R1/LYN/MAPK3/RAC1/IL6/FYN/RAF1/CDC42/LCK/SYK/PRKCA/PRKCD	19
BP	GO:0007599	hemostasis	19/62	346/18862	1.29662e-18	1.6658e-16	5.96686e-17	MAPK1/PTPN11/JAK2/ITGB3/SRC/HDAC1/PIK3CA/PIK3R1/LYN/MAPK3/RAC1/IL6/FYN/RAF1/CDC42/LCK/SYK/PRKCA/PRKCD	19
BP	GO:0050817	coagulation	19/62	347/18862	1.36872e-18	1.6658e-16	5.96686e-17	MAPK1/PTPN11/JAK2/ITGB3/SRC/HDAC1/PIK3CA/PIK3R1/LYN/MAPK3/RAC1/IL6/FYN/RAF1/CDC42/LCK/SYK/PRKCA/PRKCD	19
BP	GO:1903793	positive regulation of anion transport	21/62	478/18862	1.38007e-18	1.6658e-16	5.96686e-17	TP53/MAPK1/PTPN11/JAK2/SRC/HIF1A/PIK3R1/RAC1/FYN/CDC42/HRAS/SFN/TNF/NFKBIA/PRKCZ/AKT1/ITGB1/EGFR/MAPK14/PRKCD/MAPK8	21
BP	GO:0030168	platelet activation	15/62	157/18862	2.14404e-18	2.49551e-16	8.93889e-17	MAPK1/PTPN11/ITGB3/SRC/PIK3CA/PIK3R1/LYN/MAPK3/IL6/FYN/RAF1/LCK/SYK/PRKCA/PRKCD	15
BP	GO:0050673	epithelial cell proliferation	20/62	428/18862	3.23363e-18	3.63393e-16	1.30167e-16	MAPK1/ESR1/STAT1/AR/MYC/ITGB3/HIF1A/MAP2K1/VEGFA/IL6/CDC42/HRAS/STAT5A/NRAS/SFN/TNF/PRKCA/AKT1/EGFR/CCND1	20
BP	GO:0018105	peptidyl-serine phosphorylation	18/62	310/18862	4.50054e-18	4.88908e-16	1.75126e-16	MAPK1/SRC/PIK3CA/VEGFA/MAPK3/IL6/RAF1/TNF/RPS6KB1/HSP90AA1/SYK/PRKCA/PRKCZ/AKT1/EGFR/MAPK14/PRKCD/MAPK8	18
BP	GO:0001819	positive regulation of cytokine production	20/62	437/18862	4.8537e-18	5.10264e-16	1.82776e-16	EP300/PTPN11/STAT1/RELA/JAK2/HIF1A/STAT3/PIK3R1/CREBBP/IL6/CTNNB1/HRAS/IL2/TNF/HSP90AA1/SYK/PRKCZ/STAT5B/MAPK14/ABL1	20
BP	GO:0045637	regulation of myeloid cell differentiation	17/62	258/18862	5.16625e-18	5.26151e-16	1.88466e-16	EP300/PTK2B/STAT1/MYC/HIF1A/STAT3/HDAC1/PIK3R1/LYN/CREBBP/TNF/NFKBIA/PRKCA/STAT5B/FOS/JUN/MAPK14	17
BP	GO:0050870	positive regulation of T cell activation	16/62	212/18862	6.35062e-18	6.27172e-16	2.24652e-16	PTPN11/GRB2/SRC/PIK3CA/PIK3R1/LYN/RAC1/IL6/FYN/CDC42/IL2/LCK/SYK/PRKCZ/STAT5B/AKT1	16
BP	GO:0051090	regulation of DNA-binding transcription factor activity	20/62	444/18862	6.61583e-18	6.34147e-16	2.2715e-16	EP300/MAPK1/ESR1/RELA/AR/JAK2/STAT3/VEGFA/MAPK3/IL6/CTNNB1/TNF/SYK/NFKBIA/PRKCZ/FOS/AKT1/JUN/MAPK14/MAPK8	20
BP	GO:0006909	phagocytosis	19/62	381/18862	7.84967e-18	7.30917e-16	2.61813e-16	MAPK1/ITGAV/ITGB3/GRB2/SRC/PIK3CA/PIK3R1/LYN/MAPK3/RAC1/FYN/CDC42/TNF/PTK2/HSP90AA1/SYK/ITGB1/PRKCD/ABL1	19
BP	GO:0032496	response to lipopolysaccharide	18/62	326/18862	1.10154e-17	9.97199e-16	3.57195e-16	MAPK1/RELA/RHOA/JAK2/SRC/LYN/MAPK3/IL6/TNF/RPS6KB1/NFKBIA/PRKCA/FOS/AKT1/JUN/MAPK14/ABL1/MAPK8	18
BP	GO:0018209	peptidyl-serine modification	18/62	333/18862	1.60582e-17	1.41442e-15	5.06644e-16	MAPK1/SRC/PIK3CA/VEGFA/MAPK3/IL6/RAF1/TNF/RPS6KB1/HSP90AA1/SYK/PRKCA/PRKCZ/AKT1/EGFR/MAPK14/PRKCD/MAPK8	18
BP	GO:0038127	ERBB signaling pathway	14/62	145/18862	2.8147e-17	2.41398e-15	8.64683e-16	MAPK1/PTPN11/PTK2B/GRB2/SRC/PIK3CA/PIK3R1/CDC42/PTK2/HSP90AA1/PRKCA/AKT1/EGFR/ABL1	14
BP	GO:0071216	cellular response to biotic stimulus	16/62	233/18862	2.89217e-17	2.41682e-15	8.657e-16	TP53/MAPK1/RELA/RHOA/SRC/LYN/MAPK3/IL6/TNF/SYK/NFKBIA/PRKCA/AKT1/MAPK14/ABL1/MAPK8	16
BP	GO:0031295	T cell costimulation	11/62	57/18862	3.1148e-17	2.51451e-15	9.00694e-16	PTPN11/GRB2/SRC/PIK3CA/PIK3R1/LYN/RAC1/FYN/CDC42/LCK/AKT1	11
BP	GO:0002237	response to molecule of bacterial origin	18/62	346/18862	3.16339e-17	2.51451e-15	9.00694e-16	MAPK1/RELA/RHOA/JAK2/SRC/LYN/MAPK3/IL6/TNF/RPS6KB1/NFKBIA/PRKCA/FOS/AKT1/JUN/MAPK14/ABL1/MAPK8	18
BP	GO:0031294	lymphocyte costimulation	11/62	59/18862	4.70123e-17	3.5916e-15	1.2865e-15	PTPN11/GRB2/SRC/PIK3CA/PIK3R1/LYN/RAC1/FYN/CDC42/LCK/AKT1	11
BP	GO:0002831	regulation of response to biotic stimulus	19/62	420/18862	4.78955e-17	3.5916e-15	1.2865e-15	JAK1/EP300/PTPN11/STAT1/RELA/JAK2/SRC/LYN/MAPK3/CREBBP/FYN/RAF1/HRAS/NRAS/HSP90AA1/SYK/PRKCA/STAT5B/PRKCD	19
BP	GO:0071900	regulation of protein serine/threonine kinase activity	20/62	492/18862	4.84904e-17	3.5916e-15	1.2865e-15	MAPK1/PTPN11/PTK2B/RHOA/SRC/MAP2K1/VEGFA/PPP2CA/LYN/MAPK3/HRAS/SFN/TNF/SYK/AKT1/EGFR/MAPK14/PRKCD/CCND1/ABL1	20
BP	GO:0050731	positive regulation of peptidyl-tyrosine phosphorylation	15/62	193/18862	4.97361e-17	3.602e-15	1.29023e-15	TP53/PTPN11/PTK2B/JAK2/ITGB3/SRC/STAT3/VEGFA/LYN/IL6/FYN/IL2/TNF/SYK/ABL1	15
BP	GO:0051222	positive regulation of protein transport	17/62	312/18862	1.2704e-16	9.0005e-15	3.22396e-15	TP53/MAPK1/JAK2/SRC/HIF1A/PIK3R1/RAC1/FYN/CDC42/HRAS/SFN/TNF/PRKCZ/EGFR/MAPK14/PRKCD/MAPK8	17
BP	GO:0045088	regulation of innate immune response	17/62	315/18862	1.49101e-16	1.03387e-14	3.70331e-15	JAK1/EP300/PTPN11/STAT1/RELA/JAK2/SRC/LYN/CREBBP/FYN/RAF1/HRAS/NRAS/HSP90AA1/SYK/STAT5B/PRKCD	17
BP	GO:0071375	cellular response to peptide hormone stimulus	17/62	325/18862	2.51339e-16	1.70649e-14	6.1126e-15	PTPN11/RELA/JAK2/GRB2/SRC/STAT3/PIK3CA/PIK3R1/LYN/FYN/STAT5A/PTK2/RPS6KB1/PRKCZ/STAT5B/AKT1/PRKCD	17
BP	GO:1901653	cellular response to peptide	18/62	391/18862	2.7217e-16	1.81021e-14	6.48414e-15	TP53/PTPN11/RELA/JAK2/GRB2/SRC/STAT3/PIK3CA/PIK3R1/LYN/FYN/STAT5A/PTK2/RPS6KB1/PRKCZ/STAT5B/AKT1/PRKCD	18
BP	GO:0050863	regulation of T cell activation	17/62	327/18862	2.78431e-16	1.81481e-14	6.50062e-15	PTPN11/GRB2/SRC/PIK3CA/PIK3R1/LYN/RAC1/IL6/FYN/CDC42/IL2/LCK/SYK/PRKCZ/STAT5B/AKT1/ABL1	17
BP	GO:1904951	positive regulation of establishment of protein localization	17/62	328/18862	2.92979e-16	1.87219e-14	6.70617e-15	TP53/MAPK1/JAK2/SRC/HIF1A/PIK3R1/RAC1/FYN/CDC42/HRAS/SFN/TNF/PRKCZ/EGFR/MAPK14/PRKCD/MAPK8	17
BP	GO:0043491	protein kinase B signaling	16/62	273/18862	3.59719e-16	2.25447e-14	8.07548e-15	PTPN11/ESR1/GRB2/SRC/PIK3CA/PIK3R1/RAC1/FYN/LCK/TNF/PTK2/RPS6KB1/HSP90AA1/AKT1/ITGB1/EGFR	16
BP	GO:0051897	positive regulation of protein kinase B signaling	14/62	175/18862	4.08497e-16	2.51187e-14	8.99749e-15	PTPN11/ESR1/GRB2/SRC/PIK3CA/PIK3R1/RAC1/FYN/LCK/TNF/PTK2/HSP90AA1/ITGB1/EGFR	14
BP	GO:0042110	T cell activation	19/62	474/18862	4.43788e-16	2.67834e-14	9.59378e-15	TP53/PTPN11/GRB2/SRC/STAT3/PIK3CA/PIK3R1/LYN/RAC1/IL6/FYN/CDC42/IL2/LCK/SYK/PRKCZ/STAT5B/AKT1/ABL1	19
BP	GO:0000302	response to reactive oxygen species	15/62	224/18862	4.67283e-16	2.76886e-14	9.91802e-15	MAPK1/PTK2B/RELA/SRC/HIF1A/MAPK3/IL6/FYN/FOS/AKT1/EGFR/JUN/PRKCD/ABL1/MAPK8	15
BP	GO:0062197	cellular response to chemical stress	17/62	347/18862	7.47974e-16	4.35294e-14	1.55922e-14	TP53/MAPK1/RELA/JAK2/SRC/HIF1A/PIK3CA/MAPK3/IL6/FYN/FOS/AKT1/EGFR/JUN/PRKCD/ABL1/MAPK8	17
BP	GO:0048015	phosphatidylinositol-mediated signaling	14/62	192/18862	1.50739e-15	8.34245e-14	2.98825e-14	MAPK1/RHOA/JAK2/SRC/PIK3CA/PIK3R1/LYN/MAPK3/FYN/TNF/PTK2/RPS6KB1/AKT1/EGFR	14
BP	GO:2000377	regulation of reactive oxygen species metabolic process	14/62	192/18862	1.50739e-15	8.34245e-14	2.98825e-14	TP53/PTK2B/JAK2/GRB2/HIF1A/RAC1/FYN/TNF/HSP90AA1/SYK/AKT1/EGFR/MAPK14/PRKCD	14
BP	GO:0034599	cellular response to oxidative stress	16/62	299/18862	1.51029e-15	8.34245e-14	2.98825e-14	TP53/MAPK1/RELA/JAK2/SRC/HIF1A/MAPK3/IL6/FYN/FOS/AKT1/EGFR/JUN/PRKCD/ABL1/MAPK8	16
BP	GO:0043434	response to peptide hormone	18/62	435/18862	1.75023e-15	9.50666e-14	3.40527e-14	PTPN11/STAT1/RELA/JAK2/GRB2/SRC/STAT3/PIK3CA/PIK3R1/LYN/FYN/STAT5A/PTK2/RPS6KB1/PRKCZ/STAT5B/AKT1/PRKCD	18
BP	GO:0051896	regulation of protein kinase B signaling	15/62	247/18862	2.00677e-15	1.0581e-13	3.79011e-14	PTPN11/ESR1/GRB2/SRC/PIK3CA/PIK3R1/RAC1/FYN/LCK/TNF/PTK2/HSP90AA1/AKT1/ITGB1/EGFR	15
BP	GO:0048017	inositol lipid-mediated signaling	14/62	196/18862	2.01296e-15	1.0581e-13	3.79011e-14	MAPK1/RHOA/JAK2/SRC/PIK3CA/PIK3R1/LYN/MAPK3/FYN/TNF/PTK2/RPS6KB1/AKT1/EGFR	14
BP	GO:0071222	cellular response to lipopolysaccharide	14/62	197/18862	2.16177e-15	1.11829e-13	4.00569e-14	MAPK1/RELA/RHOA/SRC/LYN/MAPK3/IL6/TNF/NFKBIA/PRKCA/AKT1/MAPK14/ABL1/MAPK8	14
BP	GO:0035994	response to muscle stretch	8/62	22/18862	2.62941e-15	1.33894e-13	4.79608e-14	RELA/PIK3CA/CTNNB1/RAF1/PTK2/NFKBIA/FOS/MAPK14	8
BP	GO:0071902	positive regulation of protein serine/threonine kinase activity	16/62	311/18862	2.80104e-15	1.4044e-13	5.03052e-14	MAPK1/PTPN11/PTK2B/RHOA/SRC/MAP2K1/VEGFA/PPP2CA/MAPK3/HRAS/TNF/SYK/AKT1/EGFR/MAPK14/CCND1	16
BP	GO:0070371	ERK1 and ERK2 cascade	16/62	320/18862	4.37847e-15	2.16203e-13	7.74437e-14	MAPK1/PTPN11/PTK2B/MYC/ITGAV/SRC/MAP2K1/LYN/MAPK3/HRAS/TNF/SYK/PRKCA/PRKCZ/EGFR/ABL1	16
BP	GO:0071219	cellular response to molecule of bacterial origin	14/62	209/18862	4.9419e-15	2.40383e-13	8.61047e-14	MAPK1/RELA/RHOA/SRC/LYN/MAPK3/IL6/TNF/NFKBIA/PRKCA/AKT1/MAPK14/ABL1/MAPK8	14
BP	GO:0048545	response to steroid hormone	16/62	330/18862	7.08149e-15	3.29694e-13	1.18096e-13	EP300/ESR1/RELA/AR/JAK2/SRC/HDAC1/RXRA/NR3C1/IL6/NCOR2/TNF/RPS6KB1/FOS/EGFR/CCND1	16
BP	GO:0071214	cellular response to abiotic stimulus	16/62	330/18862	7.08149e-15	3.29694e-13	1.18096e-13	TP53/EP300/PTPN11/MYC/GRB2/PIK3CA/PIK3R1/MAPK3/CREBBP/RAC1/HRAS/AKT1/EGFR/MAPK14/PRKCD/MAPK8	16
BP	GO:0104004	cellular response to environmental stimulus	16/62	330/18862	7.08149e-15	3.29694e-13	1.18096e-13	TP53/EP300/PTPN11/MYC/GRB2/PIK3CA/PIK3R1/MAPK3/CREBBP/RAC1/HRAS/AKT1/EGFR/MAPK14/PRKCD/MAPK8	16
BP	GO:1903798	regulation of production of miRNAs involved in gene silencing by miRNA	8/62	25/18862	8.82582e-15	4.05118e-13	1.45113e-13	TP53/ESR1/MAP2K1/STAT3/IL6/NCOR2/TNF/EGFR	8
BP	GO:0031098	stress-activated protein kinase signaling cascade	15/62	276/18862	1.03766e-14	4.69684e-13	1.6824e-13	MAPK1/PTK2B/MYC/MAP2K1/VEGFA/LYN/MAPK3/CDC42/HRAS/TNF/SYK/AKT1/EGFR/MAPK14/MAPK8	15
BP	GO:1903131	mononuclear cell differentiation	17/62	411/18862	1.22225e-14	5.45658e-13	1.95454e-13	TP53/EP300/PTK2B/MYC/STAT3/PIK3R1/VEGFA/LYN/IL6/IL2/LCK/SYK/PRKCZ/STAT5B/ITGB1/JUN/ABL1	17
BP	GO:0070920	regulation of production of small RNA involved in gene silencing by RNA	8/62	26/18862	1.27159e-14	5.52695e-13	1.97974e-13	TP53/ESR1/MAP2K1/STAT3/IL6/NCOR2/TNF/EGFR	8
BP	GO:0050867	positive regulation of cell activation	17/62	412/18862	1.27193e-14	5.52695e-13	1.97974e-13	PTPN11/JAK2/GRB2/SRC/PIK3CA/PIK3R1/LYN/RAC1/IL6/FYN/CDC42/IL2/LCK/SYK/PRKCZ/STAT5B/AKT1	17
BP	GO:0030879	mammary gland development	12/62	132/18862	1.33068e-14	5.70617e-13	2.04394e-13	MAPK1/ESR1/AR/JAK2/SRC/HIF1A/VEGFA/NCOR2/STAT5A/STAT5B/AKT1/CCND1	12
BP	GO:0051251	positive regulation of lymphocyte activation	16/62	356/18862	2.30498e-14	9.75576e-13	3.4945e-13	PTPN11/GRB2/SRC/PIK3CA/PIK3R1/LYN/RAC1/IL6/FYN/CDC42/IL2/LCK/SYK/PRKCZ/STAT5B/AKT1	16
BP	GO:2000379	positive regulation of reactive oxygen species metabolic process	11/62	101/18862	2.4049e-14	1.00482e-12	3.59923e-13	TP53/PTK2B/JAK2/GRB2/TNF/HSP90AA1/SYK/AKT1/EGFR/MAPK14/PRKCD	11
BP	GO:1903829	positive regulation of cellular protein localization	15/62	295/18862	2.76209e-14	1.13945e-12	4.08149e-13	TP53/MAPK1/JAK2/SRC/PIK3R1/FYN/HRAS/SFN/TNF/AKT1/ITGB1/EGFR/MAPK14/PRKCD/MAPK8	15
BP	GO:0006979	response to oxidative stress	17/62	444/18862	4.31904e-14	1.75947e-12	6.30238e-13	TP53/MAPK1/PTK2B/RELA/JAK2/SRC/HIF1A/MAPK3/IL6/FYN/FOS/AKT1/EGFR/JUN/PRKCD/ABL1/MAPK8	17
BP	GO:0043254	regulation of protein-containing complex assembly	17/62	446/18862	4.64711e-14	1.86974e-12	6.69739e-13	TP53/EP300/PTPN11/ESR1/PTK2B/GRB2/SRC/VEGFA/RAC1/RAF1/CDC42/TNF/HSP90AA1/SYK/PRKCZ/PRKCD/ABL1	17
BP	GO:0009314	response to radiation	17/62	447/18862	4.81973e-14	1.91555e-12	6.86147e-13	TP53/EP300/RELA/MYC/GRB2/HIF1A/PIK3R1/CREBBP/HRAS/FOS/AKT1/EGFR/JUN/MAPK14/PRKCD/CCND1/MAPK8	17
BP	GO:0050678	regulation of epithelial cell proliferation	16/62	374/18862	4.9479e-14	1.92173e-12	6.88359e-13	STAT1/AR/MYC/ITGB3/HIF1A/VEGFA/CDC42/HRAS/STAT5A/NRAS/SFN/TNF/PRKCA/AKT1/EGFR/CCND1	16
BP	GO:0043405	regulation of MAP kinase activity	15/62	307/18862	4.95321e-14	1.92173e-12	6.88359e-13	MAPK1/PTPN11/PTK2B/SRC/MAP2K1/VEGFA/PPP2CA/LYN/MAPK3/HRAS/TNF/SYK/EGFR/MAPK14/PRKCD	15
BP	GO:0002218	activation of innate immune response	12/62	148/18862	5.34648e-14	2.0499e-12	7.34272e-13	EP300/RELA/SRC/LYN/CREBBP/FYN/RAF1/HRAS/NRAS/HSP90AA1/SYK/PRKCD	12
BP	GO:0014065	phosphatidylinositol 3-kinase signaling	12/62	154/18862	8.6439e-14	3.27564e-12	1.17333e-12	MAPK1/JAK2/SRC/PIK3CA/PIK3R1/LYN/MAPK3/FYN/TNF/PTK2/AKT1/EGFR	12
BP	GO:0002833	positive regulation of response to biotic stimulus	14/62	258/18862	9.13744e-14	3.42126e-12	1.22549e-12	EP300/RELA/SRC/LYN/CREBBP/FYN/RAF1/HRAS/NRAS/HSP90AA1/SYK/PRKCA/STAT5B/PRKCD	14
BP	GO:0050679	positive regulation of epithelial cell proliferation	13/62	203/18862	9.23813e-14	3.42126e-12	1.22549e-12	AR/MYC/ITGB3/HIF1A/VEGFA/CDC42/HRAS/STAT5A/NRAS/PRKCA/AKT1/EGFR/CCND1	13
BP	GO:0002223	stimulatory C-type lectin receptor signaling pathway	11/62	114/18862	9.42596e-14	3.4516e-12	1.23636e-12	EP300/RELA/SRC/LYN/CREBBP/FYN/RAF1/HRAS/NRAS/SYK/PRKCD	11
BP	GO:0051403	stress-activated MAPK cascade	14/62	261/18862	1.07105e-13	3.87839e-12	1.38923e-12	MAPK1/PTK2B/MYC/MAP2K1/VEGFA/MAPK3/CDC42/HRAS/TNF/SYK/AKT1/EGFR/MAPK14/MAPK8	14
BP	GO:0034614	cellular response to reactive oxygen species	12/62	159/18862	1.27067e-13	4.55068e-12	1.63005e-12	MAPK1/RELA/SRC/MAPK3/IL6/FOS/AKT1/EGFR/JUN/PRKCD/ABL1/MAPK8	12
BP	GO:0002220	innate immune response activating cell surface receptor signaling pathway	11/62	118/18862	1.38774e-13	4.91593e-12	1.76088e-12	EP300/RELA/SRC/LYN/CREBBP/FYN/RAF1/HRAS/NRAS/SYK/PRKCD	11
BP	GO:0010001	glial cell differentiation	13/62	210/18862	1.43016e-13	5.01171e-12	1.79518e-12	MAPK1/PTPN11/RELA/MAP2K1/STAT3/HDAC1/LYN/MAPK3/IL6/TNF/AKT1/EGFR/ABL1	13
BP	GO:0002696	positive regulation of leukocyte activation	16/62	401/18862	1.44889e-13	5.02332e-12	1.79934e-12	PTPN11/GRB2/SRC/PIK3CA/PIK3R1/LYN/RAC1/IL6/FYN/CDC42/IL2/LCK/SYK/PRKCZ/STAT5B/AKT1	16
BP	GO:0002758	innate immune response-activating signal transduction	11/62	119/18862	1.52528e-13	5.23253e-12	1.87428e-12	EP300/RELA/SRC/LYN/CREBBP/FYN/RAF1/HRAS/NRAS/SYK/PRKCD	11
BP	GO:0007259	receptor signaling pathway via JAK-STAT	12/62	166/18862	2.13331e-13	7.24216e-12	2.59413e-12	PTK2B/STAT1/JAK2/STAT3/PPP2CA/LYN/IL6/FYN/STAT5A/IL2/TNF/STAT5B	12
BP	GO:0007173	epidermal growth factor receptor signaling pathway	11/62	123/18862	2.20747e-13	7.41663e-12	2.65662e-12	PTPN11/PTK2B/GRB2/SRC/PIK3CA/PIK3R1/CDC42/PTK2/AKT1/EGFR/ABL1	11
BP	GO:0038095	Fc-epsilon receptor signaling pathway	12/62	169/18862	2.64485e-13	8.79546e-12	3.15052e-12	MAPK1/RELA/GRB2/PIK3CA/PIK3R1/LYN/MAPK3/RAC1/SYK/FOS/JUN/MAPK8	12
BP	GO:0072593	reactive oxygen species metabolic process	14/62	281/18862	2.94445e-13	9.69288e-12	3.47197e-12	TP53/PTK2B/JAK2/GRB2/HIF1A/RAC1/FYN/TNF/HSP90AA1/SYK/AKT1/EGFR/MAPK14/PRKCD	14
BP	GO:0045089	positive regulation of innate immune response	13/62	223/18862	3.09408e-13	1.00836e-11	3.61193e-12	EP300/RELA/SRC/LYN/CREBBP/FYN/RAF1/HRAS/NRAS/HSP90AA1/SYK/STAT5B/PRKCD	13
BP	GO:0014066	regulation of phosphatidylinositol 3-kinase signaling	11/62	127/18862	3.15451e-13	1.01788e-11	3.64601e-12	MAPK1/JAK2/SRC/PIK3CA/PIK3R1/LYN/MAPK3/FYN/TNF/PTK2/EGFR	11
BP	GO:0042063	gliogenesis	14/62	283/18862	3.24387e-13	1.02639e-11	3.6765e-12	MAPK1/PTPN11/PTK2B/RELA/MAP2K1/STAT3/HDAC1/LYN/MAPK3/IL6/TNF/AKT1/EGFR/ABL1	14
BP	GO:0097193	intrinsic apoptotic signaling pathway	14/62	283/18862	3.24387e-13	1.02639e-11	3.6765e-12	TP53/EP300/JAK2/SRC/HIF1A/HDAC1/PIK3R1/HRAS/SFN/LCK/TNF/AKT1/PRKCD/ABL1	14
BP	GO:0032386	regulation of intracellular transport	15/62	350/18862	3.3371e-13	1.04573e-11	3.7458e-12	TP53/MAPK1/PTPN11/JAK2/SRC/MAP2K1/PIK3R1/MAPK3/FYN/CDC42/HRAS/SFN/MAPK14/PRKCD/MAPK8	15
BP	GO:0097696	receptor signaling pathway via STAT	12/62	175/18862	4.01681e-13	1.24674e-11	4.46581e-12	PTK2B/STAT1/JAK2/STAT3/PPP2CA/LYN/IL6/FYN/STAT5A/IL2/TNF/STAT5B	12
BP	GO:0010631	epithelial cell migration	15/62	357/18862	4.44411e-13	1.36636e-11	4.89426e-12	PTPN11/PTK2B/RHOA/ITGB3/SRC/HIF1A/PIK3CA/VEGFA/RAC1/STAT5A/TNF/PTK2/PRKCA/AKT1/ABL1	15
BP	GO:0060416	response to growth hormone	8/62	39/18862	4.84436e-13	1.47549e-11	5.28519e-12	JAK2/STAT3/PIK3R1/LYN/STAT5A/PTK2/STAT5B/AKT1	8
BP	GO:0090132	epithelium migration	15/62	360/18862	5.01535e-13	1.51343e-11	5.42107e-12	PTPN11/PTK2B/RHOA/ITGB3/SRC/HIF1A/PIK3CA/VEGFA/RAC1/STAT5A/TNF/PTK2/PRKCA/AKT1/ABL1	15
BP	GO:1902895	positive regulation of pri-miRNA transcription by RNA polymerase II	8/62	40/18862	6.04003e-13	1.80591e-11	6.46875e-12	TP53/RELA/HIF1A/STAT3/NR3C1/TNF/FOS/JUN	8
BP	GO:0090130	tissue migration	15/62	365/18862	6.12047e-13	1.81333e-11	6.49532e-12	PTPN11/PTK2B/RHOA/ITGB3/SRC/HIF1A/PIK3CA/VEGFA/RAC1/STAT5A/TNF/PTK2/PRKCA/AKT1/ABL1	15
BP	GO:0070302	regulation of stress-activated protein kinase signaling cascade	12/62	184/18862	7.31094e-13	2.14652e-11	7.68879e-12	MAPK1/PTK2B/MYC/MAP2K1/VEGFA/LYN/MAPK3/CDC42/HRAS/TNF/AKT1/EGFR	12
BP	GO:1901214	regulation of neuron death	14/62	302/18862	7.859e-13	2.28683e-11	8.19138e-12	TP53/PTK2B/JAK2/HIF1A/PIK3CA/FYN/CTNNB1/CDC42/HRAS/TNF/FOS/AKT1/JUN/ABL1	14
BP	GO:0007568	aging	14/62	304/18862	8.59602e-13	2.47915e-11	8.88029e-12	TP53/MAPK1/RELA/GRB2/MAP2K1/MAPK3/HRAS/RPS6KB1/FOS/AKT1/JUN/MAPK14/PRKCD/ABL1	14
BP	GO:0038110	interleukin-2-mediated signaling pathway	6/62	12/18862	8.95111e-13	2.55892e-11	9.166e-12	JAK1/PTK2B/STAT5A/IL2/SYK/STAT5B	6
BP	GO:0060396	growth hormone receptor signaling pathway	7/62	24/18862	9.68105e-13	2.74353e-11	9.82726e-12	JAK2/STAT3/PIK3R1/LYN/STAT5A/PTK2/STAT5B	7
BP	GO:0007409	axonogenesis	16/62	460/18862	1.18023e-12	3.31585e-11	1.18773e-11	MAPK1/PTPN11/RHOA/GRB2/SRC/MAP2K1/PIK3CA/PIK3R1/VEGFA/MAPK3/RAC1/FYN/PTK2/HSP90AA1/PRKCA/ABL1	16
BP	GO:0048872	homeostasis of number of cells	13/62	249/18862	1.26501e-12	3.52364e-11	1.26216e-11	PTPN11/STAT1/JAK2/HIF1A/STAT3/VEGFA/LYN/IL6/IL2/STAT5B/AKT1/MAPK14/ABL1	13
BP	GO:0071378	cellular response to growth hormone stimulus	7/62	25/18862	1.34116e-12	3.7041e-11	1.3268e-11	JAK2/STAT3/PIK3R1/LYN/STAT5A/PTK2/STAT5B	7
BP	GO:1905475	regulation of protein localization to membrane	12/62	194/18862	1.37227e-12	3.75818e-11	1.34617e-11	TP53/AR/PIK3R1/FYN/HRAS/SFN/TNF/PRKCZ/AKT1/ITGB1/EGFR/MAPK8	12
BP	GO:0060249	anatomical structure homeostasis	16/62	466/18862	1.43682e-12	3.90218e-11	1.39775e-11	MAPK1/PTPN11/PTK2B/MYC/ITGB3/SRC/HIF1A/VEGFA/MAPK3/RAC1/IL6/HSP90AA1/SYK/PRKCA/ITGB1/EGFR	16
BP	GO:0009411	response to UV	11/62	146/18862	1.47985e-12	3.98582e-11	1.42771e-11	TP53/EP300/RELA/MYC/PIK3R1/CREBBP/AKT1/EGFR/PRKCD/CCND1/MAPK8	11
BP	GO:0071352	cellular response to interleukin-2	6/62	13/18862	1.65812e-12	4.42935e-11	1.58659e-11	JAK1/PTK2B/STAT5A/IL2/SYK/STAT5B	6
BP	GO:0007229	integrin-mediated signaling pathway	10/62	106/18862	1.71692e-12	4.54914e-11	1.62949e-11	PTPN11/PTK2B/ITGAV/ITGB3/SRC/CDC42/PTK2/SYK/ITGB1/ABL1	10
BP	GO:0048708	astrocyte differentiation	9/62	72/18862	1.77071e-12	4.65382e-11	1.66699e-11	MAPK1/PTPN11/MAP2K1/STAT3/MAPK3/IL6/TNF/EGFR/ABL1	9
BP	GO:0001667	ameboidal-type cell migration	16/62	473/18862	1.80125e-12	4.69622e-11	1.68218e-11	PTPN11/PTK2B/RHOA/ITGB3/SRC/HIF1A/PIK3CA/VEGFA/RAC1/STAT5A/TNF/PTK2/PRKCA/AKT1/ITGB1/ABL1	16
BP	GO:0071354	cellular response to interleukin-6	8/62	46/18862	2.01822e-12	5.22015e-11	1.86985e-11	JAK1/PTPN11/STAT1/RELA/JAK2/SRC/STAT3/IL6	8
BP	GO:0048608	reproductive structure development	15/62	405/18862	2.72648e-12	6.99654e-11	2.50615e-11	MAPK1/PTPN11/ESR1/AR/GRB2/SRC/HIF1A/MAP2K1/VEGFA/MAPK3/PTK2/STAT5B/AKT1/MAPK14/CCND1	15
BP	GO:0070669	response to interleukin-2	6/62	14/18862	2.89432e-12	7.36921e-11	2.63964e-11	JAK1/PTK2B/STAT5A/IL2/SYK/STAT5B	6
BP	GO:0061458	reproductive system development	15/62	408/18862	3.02991e-12	7.65463e-11	2.74188e-11	MAPK1/PTPN11/ESR1/AR/GRB2/SRC/HIF1A/MAP2K1/VEGFA/MAPK3/PTK2/STAT5B/AKT1/MAPK14/CCND1	15
BP	GO:0070741	response to interleukin-6	8/62	50/18862	4.11041e-12	1.03045e-10	3.69105e-11	JAK1/PTPN11/STAT1/RELA/JAK2/SRC/STAT3/IL6	8
BP	GO:0070997	neuron death	14/62	342/18862	4.2223e-12	1.05042e-10	3.76258e-11	TP53/PTK2B/JAK2/HIF1A/PIK3CA/FYN/CTNNB1/CDC42/HRAS/TNF/FOS/AKT1/JUN/ABL1	14
BP	GO:1903799	negative regulation of production of miRNAs involved in gene silencing by miRNA	6/62	15/18862	4.81159e-12	1.18795e-10	4.25522e-11	TP53/ESR1/STAT3/IL6/NCOR2/TNF	6
BP	GO:1902893	regulation of pri-miRNA transcription by RNA polymerase II	8/62	51/18862	4.86272e-12	1.19155e-10	4.26811e-11	TP53/RELA/HIF1A/STAT3/NR3C1/TNF/FOS/JUN	8
BP	GO:0043542	endothelial cell migration	13/62	278/18862	5.10531e-12	1.24166e-10	4.4476e-11	PTK2B/RHOA/ITGB3/HIF1A/PIK3CA/VEGFA/RAC1/STAT5A/TNF/PTK2/PRKCA/AKT1/ABL1	13
BP	GO:0097191	extrinsic apoptotic signaling pathway	12/62	217/18862	5.16367e-12	1.24655e-10	4.46512e-11	RELA/AR/JAK2/ITGAV/SRC/PIK3R1/FYN/RAF1/IL2/TNF/RPS6KB1/AKT1	12
BP	GO:2001233	regulation of apoptotic signaling pathway	14/62	348/18862	5.33406e-12	1.27821e-10	4.57854e-11	TP53/RELA/AR/ITGAV/SRC/HIF1A/HDAC1/FYN/RAF1/LCK/TNF/RPS6KB1/AKT1/PRKCD	14
BP	GO:0070102	interleukin-6-mediated signaling pathway	7/62	30/18862	5.60778e-12	1.334e-10	4.77835e-11	JAK1/PTPN11/STAT1/JAK2/SRC/STAT3/IL6	7
BP	GO:0035196	production of miRNAs involved in gene silencing by miRNA	8/62	52/18862	5.73221e-12	1.34398e-10	4.8141e-11	TP53/ESR1/MAP2K1/STAT3/IL6/NCOR2/TNF/EGFR	8
BP	GO:0061614	pri-miRNA transcription by RNA polymerase II	8/62	52/18862	5.73221e-12	1.34398e-10	4.8141e-11	TP53/RELA/HIF1A/STAT3/NR3C1/TNF/FOS/JUN	8
BP	GO:0031589	cell-substrate adhesion	14/62	359/18862	8.09698e-12	1.87149e-10	6.70366e-11	PTK2B/RHOA/JAK2/ITGAV/ITGB3/SRC/PIK3R1/VEGFA/RAC1/CDC42/PTK2/PRKCZ/ITGB1/ABL1	14
BP	GO:0042493	response to drug	14/62	359/18862	8.09698e-12	1.87149e-10	6.70366e-11	TP53/PTK2B/RELA/MYC/SRC/LYN/FYN/CTNNB1/LCK/RPS6KB1/FOS/EGFR/JUN/CCND1	14
BP	GO:0010720	positive regulation of cell development	13/62	290/18862	8.69137e-12	1.99473e-10	7.14509e-11	RELA/RHOA/HIF1A/MAP2K1/HDAC1/VEGFA/LYN/RAC1/IL6/CTNNB1/CDC42/TNF/ABL1	13
BP	GO:0038128	ERBB2 signaling pathway	7/62	32/18862	9.22425e-12	2.08962e-10	7.485e-11	GRB2/SRC/PIK3CA/PIK3R1/HSP90AA1/PRKCA/EGFR	7
BP	GO:0048013	ephrin receptor signaling pathway	9/62	86/18862	9.23308e-12	2.08962e-10	7.485e-11	PTPN11/RHOA/SRC/LYN/RAC1/FYN/CDC42/HRAS/PTK2	9
BP	GO:0010632	regulation of epithelial cell migration	13/62	293/18862	9.89108e-12	2.22311e-10	7.96313e-11	PTK2B/RHOA/ITGB3/SRC/HIF1A/VEGFA/RAC1/STAT5A/TNF/PTK2/PRKCA/AKT1/ABL1	13
BP	GO:0007160	cell-matrix adhesion	12/62	230/18862	1.02322e-11	2.26848e-10	8.12566e-11	PTK2B/RHOA/ITGAV/ITGB3/SRC/PIK3R1/VEGFA/RAC1/PTK2/PRKCZ/ITGB1/ABL1	12
BP	GO:0043406	positive regulation of MAP kinase activity	12/62	230/18862	1.02322e-11	2.26848e-10	8.12566e-11	MAPK1/PTPN11/PTK2B/SRC/MAP2K1/VEGFA/MAPK3/HRAS/TNF/SYK/EGFR/MAPK14	12
BP	GO:1905477	positive regulation of protein localization to membrane	10/62	127/18862	1.06913e-11	2.31177e-10	8.28071e-11	TP53/PIK3R1/FYN/HRAS/SFN/TNF/AKT1/ITGB1/EGFR/MAPK8	10
BP	GO:0031050	dsRNA processing	8/62	56/18862	1.07103e-11	2.31177e-10	8.28071e-11	TP53/ESR1/MAP2K1/STAT3/IL6/NCOR2/TNF/EGFR	8
BP	GO:0070918	production of small RNA involved in gene silencing by RNA	8/62	56/18862	1.07103e-11	2.31177e-10	8.28071e-11	TP53/ESR1/MAP2K1/STAT3/IL6/NCOR2/TNF/EGFR	8
BP	GO:0010594	regulation of endothelial cell migration	12/62	231/18862	1.07662e-11	2.31177e-10	8.28071e-11	PTK2B/RHOA/ITGB3/HIF1A/VEGFA/RAC1/STAT5A/TNF/PTK2/PRKCA/AKT1/ABL1	12
BP	GO:0048771	tissue remodeling	11/62	175/18862	1.07821e-11	2.31177e-10	8.28071e-11	TP53/PTK2B/ITGB3/SRC/HIF1A/RAC1/IL6/IL2/SYK/PRKCA/EGFR	11
BP	GO:0090316	positive regulation of intracellular protein transport	11/62	179/18862	1.37882e-11	2.93474e-10	1.05122e-10	TP53/MAPK1/JAK2/PIK3R1/FYN/CDC42/HRAS/SFN/MAPK14/PRKCD/MAPK8	11
BP	GO:0070372	regulation of ERK1 and ERK2 cascade	13/62	301/18862	1.38678e-11	2.93474e-10	1.05122e-10	PTPN11/PTK2B/SRC/MAP2K1/LYN/MAPK3/HRAS/TNF/SYK/PRKCA/PRKCZ/EGFR/ABL1	13
BP	GO:0031663	lipopolysaccharide-mediated signaling pathway	8/62	58/18862	1.43788e-11	3.02326e-10	1.08293e-10	MAPK1/LYN/MAPK3/TNF/NFKBIA/PRKCA/AKT1/MAPK14	8
BP	GO:0032872	regulation of stress-activated MAPK cascade	11/62	181/18862	1.55581e-11	3.25024e-10	1.16423e-10	MAPK1/PTK2B/MYC/MAP2K1/VEGFA/MAPK3/CDC42/HRAS/TNF/AKT1/EGFR	11
BP	GO:0030183	B cell differentiation	10/62	137/18862	2.28593e-11	4.74513e-10	1.6997e-10	TP53/EP300/PTK2B/PIK3R1/IL6/IL2/SYK/STAT5B/ITGB1/ABL1	10
BP	GO:0033157	regulation of intracellular protein transport	12/62	248/18862	2.46995e-11	5.09466e-10	1.8249e-10	TP53/MAPK1/PTPN11/JAK2/PIK3R1/FYN/CDC42/HRAS/SFN/MAPK14/PRKCD/MAPK8	12
BP	GO:0045453	bone resorption	8/62	62/18862	2.51057e-11	5.14588e-10	1.84325e-10	PTK2B/ITGB3/SRC/RAC1/IL6/SYK/PRKCA/EGFR	8
BP	GO:0009416	response to light stimulus	13/62	319/18862	2.86647e-11	5.80632e-10	2.07981e-10	TP53/EP300/RELA/MYC/HIF1A/PIK3R1/CREBBP/FOS/AKT1/EGFR/PRKCD/CCND1/MAPK8	13
BP	GO:0061180	mammary gland epithelium development	8/62	63/18862	2.86842e-11	5.80632e-10	2.07981e-10	MAPK1/ESR1/AR/JAK2/SRC/HIF1A/AKT1/CCND1	8
BP	GO:0045787	positive regulation of cell cycle	14/62	395/18862	2.89673e-11	5.82744e-10	2.08738e-10	TP53/EP300/PTPN11/RHOA/SRC/CDC42/SFN/RPS6KB1/PRKCA/STAT5B/AKT1/EGFR/CCND1/ABL1	14
BP	GO:0034612	response to tumor necrosis factor	13/62	320/18862	2.98056e-11	5.95929e-10	2.13461e-10	TP53/MAPK1/PTK2B/STAT1/RELA/JAK2/MAPK3/TNF/RPS6KB1/SYK/NFKBIA/AKT1/MAPK14	13
BP	GO:0017038	protein import	11/62	194/18862	3.29916e-11	6.55608e-10	2.34838e-10	TP53/MAPK1/JAK2/STAT3/PIK3R1/HSP90AA1/SYK/NFKBIA/AKT1/MAPK14/PRKCD	11
BP	GO:0071276	cellular response to cadmium ion	7/62	38/18862	3.40599e-11	6.72734e-10	2.40972e-10	MAPK1/MAPK3/FOS/AKT1/EGFR/JUN/MAPK8	7
BP	GO:0006606	protein import into nucleus	10/62	143/18862	3.5069e-11	6.84371e-10	2.4514e-10	TP53/MAPK1/JAK2/STAT3/PIK3R1/SYK/NFKBIA/AKT1/MAPK14/PRKCD	10
BP	GO:0008286	insulin receptor signaling pathway	10/62	143/18862	3.5069e-11	6.84371e-10	2.4514e-10	PTPN11/RELA/GRB2/SRC/PIK3CA/PIK3R1/RPS6KB1/PRKCZ/AKT1/PRKCD	10
BP	GO:0043523	regulation of neuron apoptotic process	11/62	197/18862	3.89408e-11	7.55404e-10	2.70585e-10	TP53/PTK2B/JAK2/HIF1A/PIK3CA/FYN/CTNNB1/CDC42/HRAS/TNF/JUN	11
BP	GO:0051054	positive regulation of DNA metabolic process	11/62	198/18862	4.11286e-11	7.93124e-10	2.84096e-10	MAPK1/PTK2B/MYC/SRC/MAPK3/IL6/IL2/HSP90AA1/AKT1/EGFR/PRKCD	11
BP	GO:0045639	positive regulation of myeloid cell differentiation	9/62	102/18862	4.41573e-11	8.46521e-10	3.03222e-10	STAT1/HIF1A/STAT3/TNF/PRKCA/STAT5B/FOS/JUN/MAPK14	9
BP	GO:2001237	negative regulation of extrinsic apoptotic signaling pathway	9/62	103/18862	4.82624e-11	9.1654e-10	3.28303e-10	RELA/AR/ITGAV/SRC/FYN/RAF1/TNF/RPS6KB1/AKT1	9
BP	GO:0071383	cellular response to steroid hormone stimulus	11/62	201/18862	4.83721e-11	9.1654e-10	3.28303e-10	EP300/ESR1/AR/JAK2/SRC/HDAC1/RXRA/NR3C1/NCOR2/RPS6KB1/EGFR	11
BP	GO:0060965	negative regulation of gene silencing by miRNA	6/62	21/18862	5.13754e-11	9.67817e-10	3.4667e-10	TP53/ESR1/STAT3/IL6/NCOR2/TNF	6
BP	GO:0051091	positive regulation of DNA-binding transcription factor activity	12/62	266/18862	5.57938e-11	1.04501e-09	3.74322e-10	EP300/ESR1/RELA/AR/JAK2/STAT3/VEGFA/IL6/CTNNB1/TNF/PRKCZ/AKT1	12
BP	GO:0002573	myeloid leukocyte differentiation	11/62	204/18862	5.67449e-11	1.05675e-09	3.78527e-10	MYC/SRC/PIK3R1/VEGFA/LYN/CDC42/TNF/PRKCA/FOS/JUN/MAPK14	11
BP	GO:0007265	Ras protein signal transduction	13/62	338/18862	5.88759e-11	1.09021e-09	3.90511e-10	TP53/RHOA/JAK2/GRB2/LYN/RAC1/RAF1/CDC42/HRAS/NRAS/JUN/MAPK14/ABL1	13
BP	GO:0002685	regulation of leukocyte migration	11/62	205/18862	5.98128e-11	1.1013e-09	3.94483e-10	MAPK1/PTK2B/RHOA/VEGFA/LYN/MAPK3/RAC1/IL6/TNF/PTK2/AKT1	11
BP	GO:0031346	positive regulation of cell projection organization	13/62	344/18862	7.32316e-11	1.3408e-09	4.80271e-10	EP300/PTK2B/RHOA/SRC/MAP2K1/PIK3CA/PIK3R1/VEGFA/LYN/RAC1/FYN/CDC42/HRAS	13
BP	GO:0034446	substrate adhesion-dependent cell spreading	9/62	108/18862	7.42685e-11	1.35218e-09	4.8435e-10	RHOA/ITGAV/ITGB3/SRC/PIK3R1/RAC1/CDC42/PTK2/ABL1	9
BP	GO:0070374	positive regulation of ERK1 and ERK2 cascade	11/62	210/18862	7.75105e-11	1.40337e-09	5.02685e-10	PTPN11/PTK2B/SRC/MAP2K1/MAPK3/HRAS/TNF/PRKCA/PRKCZ/EGFR/ABL1	11
BP	GO:0030522	intracellular receptor signaling pathway	12/62	274/18862	7.86429e-11	1.40997e-09	5.05048e-10	EP300/ESR1/RELA/AR/JAK2/SRC/STAT3/HDAC1/RXRA/NR3C1/NCOR2/NFKBIA	12
BP	GO:0052548	regulation of endopeptidase activity	14/62	426/18862	7.87401e-11	1.40997e-09	5.05048e-10	JAK2/MYC/SRC/STAT3/HDAC1/VEGFA/LYN/FYN/RAF1/SFN/LCK/TNF/SYK/AKT1	14
BP	GO:0071104	response to interleukin-9	5/62	10/18862	8.09783e-11	1.44212e-09	5.16565e-10	JAK1/STAT1/STAT3/STAT5A/STAT5B	5
BP	GO:0034504	protein localization to nucleus	12/62	275/18862	8.2028e-11	1.45288e-09	5.20418e-10	TP53/MAPK1/JAK2/SRC/STAT3/PIK3R1/FYN/SYK/NFKBIA/AKT1/MAPK14/PRKCD	12
BP	GO:0007411	axon guidance	12/62	277/18862	8.91975e-11	1.57132e-09	5.62845e-10	MAPK1/PTPN11/GRB2/SRC/PIK3CA/PIK3R1/VEGFA/MAPK3/RAC1/FYN/PTK2/PRKCA	12
BP	GO:0097485	neuron projection guidance	12/62	278/18862	9.29911e-11	1.62934e-09	5.83629e-10	MAPK1/PTPN11/GRB2/SRC/PIK3CA/PIK3R1/VEGFA/MAPK3/RAC1/FYN/PTK2/PRKCA	12
BP	GO:0060149	negative regulation of posttranscriptional gene silencing	6/62	23/18862	9.50874e-11	1.64835e-09	5.90436e-10	TP53/ESR1/STAT3/IL6/NCOR2/TNF	6
BP	GO:0060967	negative regulation of gene silencing by RNA	6/62	23/18862	9.50874e-11	1.64835e-09	5.90436e-10	TP53/ESR1/STAT3/IL6/NCOR2/TNF	6
BP	GO:1902105	regulation of leukocyte differentiation	12/62	279/18862	9.69304e-11	1.67141e-09	5.98696e-10	MYC/PIK3R1/LYN/IL2/TNF/SYK/PRKCA/PRKCZ/STAT5B/FOS/JUN/ABL1	12
BP	GO:0051052	regulation of DNA metabolic process	13/62	353/18862	1.00814e-10	1.72922e-09	6.19404e-10	TP53/MAPK1/PTK2B/MYC/SRC/PIK3CA/MAPK3/IL6/IL2/HSP90AA1/AKT1/EGFR/PRKCD	13
BP	GO:0010810	regulation of cell-substrate adhesion	11/62	218/18862	1.15772e-10	1.96684e-09	7.04518e-10	PTK2B/RHOA/JAK2/SRC/PIK3R1/VEGFA/RAC1/CDC42/PTK2/PRKCZ/ABL1	11
BP	GO:0051098	regulation of binding	13/62	357/18862	1.15874e-10	1.96684e-09	7.04518e-10	EP300/JAK2/SRC/PPP2CA/MAPK3/CTNNB1/CDC42/NFKBIA/AKT1/JUN/PRKCD/ABL1/MAPK8	13
BP	GO:0007178	transmembrane receptor protein serine/threonine kinase signaling pathway	13/62	358/18862	1.19946e-10	2.01497e-09	7.2176e-10	TP53/EP300/RHOA/JAK2/SRC/MAPK3/CREBBP/PTK2/PRKCZ/FOS/JUN/MAPK14/ABL1	13
BP	GO:0030098	lymphocyte differentiation	13/62	358/18862	1.19946e-10	2.01497e-09	7.2176e-10	TP53/EP300/PTK2B/STAT3/PIK3R1/IL6/IL2/LCK/SYK/PRKCZ/STAT5B/ITGB1/ABL1	13
BP	GO:0032388	positive regulation of intracellular transport	11/62	219/18862	1.21591e-10	2.03212e-09	7.27903e-10	TP53/MAPK1/JAK2/PIK3R1/FYN/CDC42/HRAS/SFN/MAPK14/PRKCD/MAPK8	11
BP	GO:0051170	import into nucleus	10/62	163/18862	1.28543e-10	2.13735e-09	7.65595e-10	TP53/MAPK1/JAK2/STAT3/PIK3R1/SYK/NFKBIA/AKT1/MAPK14/PRKCD	10
BP	GO:0033002	muscle cell proliferation	11/62	222/18862	1.40658e-10	2.32692e-09	8.335e-10	MAPK1/STAT1/JAK2/IL6/CTNNB1/TNF/RPS6KB1/AKT1/EGFR/JUN/MAPK14	11
BP	GO:0032481	positive regulation of type I interferon production	8/62	77/18862	1.50377e-10	2.47515e-09	8.86593e-10	EP300/PTPN11/STAT1/RELA/CREBBP/CTNNB1/HSP90AA1/SYK	8
BP	GO:2001234	negative regulation of apoptotic signaling pathway	11/62	224/18862	1.54821e-10	2.53549e-09	9.08208e-10	RELA/AR/ITGAV/SRC/HIF1A/HDAC1/FYN/RAF1/TNF/RPS6KB1/AKT1	11
BP	GO:0052547	regulation of peptidase activity	14/62	455/18862	1.8715e-10	3.04961e-09	1.09236e-09	JAK2/MYC/SRC/STAT3/HDAC1/VEGFA/LYN/FYN/RAF1/SFN/LCK/TNF/SYK/AKT1	14
BP	GO:0071356	cellular response to tumor necrosis factor	12/62	296/18862	1.91648e-10	3.10736e-09	1.11305e-09	TP53/MAPK1/PTK2B/STAT1/RELA/JAK2/MAPK3/TNF/SYK/NFKBIA/AKT1/MAPK14	12
BP	GO:0051402	neuron apoptotic process	11/62	230/18862	2.05336e-10	3.29651e-09	1.1808e-09	TP53/PTK2B/JAK2/HIF1A/PIK3CA/FYN/CTNNB1/CDC42/HRAS/TNF/JUN	11
BP	GO:2000116	regulation of cysteine-type endopeptidase activity	11/62	230/18862	2.05336e-10	3.29651e-09	1.1808e-09	JAK2/MYC/SRC/VEGFA/FYN/RAF1/SFN/LCK/TNF/SYK/AKT1	11
BP	GO:0010634	positive regulation of epithelial cell migration	10/62	175/18862	2.58794e-10	4.13437e-09	1.48092e-09	PTK2B/ITGB3/SRC/HIF1A/VEGFA/RAC1/STAT5A/PRKCA/AKT1/ABL1	10
BP	GO:0001952	regulation of cell-matrix adhesion	9/62	125/18862	2.78061e-10	4.4205e-09	1.58341e-09	PTK2B/RHOA/SRC/PIK3R1/VEGFA/RAC1/PTK2/PRKCZ/ABL1	9
BP	GO:0042509	regulation of tyrosine phosphorylation of STAT protein	8/62	85/18862	3.36971e-10	5.30527e-09	1.90034e-09	JAK2/STAT3/PPP2CA/LYN/IL6/FYN/IL2/TNF	8
BP	GO:1900182	positive regulation of protein localization to nucleus	8/62	85/18862	3.36971e-10	5.30527e-09	1.90034e-09	MAPK1/JAK2/SRC/PIK3R1/FYN/AKT1/MAPK14/PRKCD	8
BP	GO:0070661	leukocyte proliferation	12/62	312/18862	3.50549e-10	5.4925e-09	1.96741e-09	TP53/MAPK1/LYN/MAPK3/IL6/FYN/IL2/PTK2/SYK/STAT5B/PRKCD/ABL1	12
BP	GO:0034103	regulation of tissue remodeling	8/62	86/18862	3.70586e-10	5.77865e-09	2.0699e-09	TP53/ITGB3/SRC/IL6/IL2/SYK/PRKCA/EGFR	8
BP	GO:0035723	interleukin-15-mediated signaling pathway	5/62	13/18862	4.10451e-10	6.33961e-09	2.27084e-09	JAK1/GRB2/STAT3/STAT5A/STAT5B	5
BP	GO:0071350	cellular response to interleukin-15	5/62	13/18862	4.10451e-10	6.33961e-09	2.27084e-09	JAK1/GRB2/STAT3/STAT5A/STAT5B	5
BP	GO:0060284	regulation of cell development	14/62	485/18862	4.30862e-10	6.62348e-09	2.37252e-09	TP53/RELA/RHOA/HIF1A/MAP2K1/HDAC1/VEGFA/LYN/RAC1/IL6/CTNNB1/CDC42/TNF/ABL1	14
BP	GO:0007260	tyrosine phosphorylation of STAT protein	8/62	88/18862	4.46639e-10	6.83379e-09	2.44785e-09	JAK2/STAT3/PPP2CA/LYN/IL6/FYN/IL2/TNF	8
BP	GO:0010595	positive regulation of endothelial cell migration	9/62	132/18862	4.53247e-10	6.90249e-09	2.47246e-09	PTK2B/ITGB3/HIF1A/VEGFA/RAC1/STAT5A/PRKCA/AKT1/ABL1	9
BP	GO:0002687	positive regulation of leukocyte migration	9/62	133/18862	4.84911e-10	7.35035e-09	2.63288e-09	MAPK1/PTK2B/RHOA/VEGFA/MAPK3/RAC1/IL6/TNF/PTK2	9
BP	GO:0046849	bone remodeling	8/62	89/18862	4.89501e-10	7.38557e-09	2.6455e-09	PTK2B/ITGB3/SRC/RAC1/IL6/SYK/PRKCA/EGFR	8
BP	GO:0043401	steroid hormone mediated signaling pathway	9/62	134/18862	5.18506e-10	7.77397e-09	2.78462e-09	EP300/ESR1/AR/JAK2/SRC/HDAC1/RXRA/NR3C1/NCOR2	9
BP	GO:0071560	cellular response to transforming growth factor beta stimulus	11/62	251/18862	5.20014e-10	7.77397e-09	2.78462e-09	TP53/EP300/RHOA/SRC/NR3C1/CREBBP/FYN/PTK2/PRKCZ/FOS/JUN	11
BP	GO:0014068	positive regulation of phosphatidylinositol 3-kinase signaling	8/62	90/18862	5.35887e-10	7.97469e-09	2.85652e-09	JAK2/SRC/PIK3CA/PIK3R1/LYN/FYN/TNF/PTK2	8
BP	GO:1905952	regulation of lipid localization	10/62	189/18862	5.50083e-10	8.14874e-09	2.91886e-09	PTPN11/ITGAV/ITGB3/IL6/TNF/SYK/NFKBIA/AKT1/ITGB1/PRKCD	10
BP	GO:0045927	positive regulation of growth	11/62	253/18862	5.65628e-10	8.34109e-09	2.98776e-09	MAPK1/PTK2B/VEGFA/CDC42/SFN/IL2/RPS6KB1/STAT5B/AKT1/EGFR/MAPK14	11
BP	GO:0042113	B cell activation	12/62	326/18862	5.78745e-10	8.46435e-09	3.03192e-09	TP53/EP300/PTK2B/PIK3R1/LYN/IL6/IL2/SYK/STAT5B/ITGB1/PRKCD/ABL1	12
BP	GO:0071674	mononuclear cell migration	10/62	190/18862	5.79181e-10	8.46435e-09	3.03192e-09	MAPK1/PTK2B/RHOA/LYN/MAPK3/IL6/CDC42/TNF/PTK2/AKT1	10
BP	GO:0060397	growth hormone receptor signaling pathway via JAK-STAT	5/62	14/18862	6.36871e-10	9.22472e-09	3.30428e-09	JAK2/STAT3/LYN/STAT5A/STAT5B	5
BP	GO:0070672	response to interleukin-15	5/62	14/18862	6.36871e-10	9.22472e-09	3.30428e-09	JAK1/GRB2/STAT3/STAT5A/STAT5B	5
BP	GO:1901216	positive regulation of neuron death	8/62	92/18862	6.40219e-10	9.23218e-09	3.30695e-09	TP53/FYN/CTNNB1/CDC42/TNF/FOS/JUN/ABL1	8
BP	GO:0071559	response to transforming growth factor beta	11/62	257/18862	6.67782e-10	9.58722e-09	3.43413e-09	TP53/EP300/RHOA/SRC/NR3C1/CREBBP/FYN/PTK2/PRKCZ/FOS/JUN	11
BP	GO:0009755	hormone-mediated signaling pathway	10/62	193/18862	6.74866e-10	9.64644e-09	3.45534e-09	EP300/PTPN11/ESR1/AR/JAK2/SRC/HDAC1/RXRA/NR3C1/NCOR2	10
BP	GO:0001894	tissue homeostasis	11/62	260/18862	7.54952e-10	1.07441e-08	3.8485e-09	PTPN11/PTK2B/ITGB3/SRC/VEGFA/RAC1/IL6/SYK/PRKCA/ITGB1/EGFR	11
BP	GO:0048661	positive regulation of smooth muscle cell proliferation	8/62	96/18862	9.02778e-10	1.2792e-08	4.58206e-09	STAT1/JAK2/IL6/TNF/RPS6KB1/AKT1/EGFR/JUN	8
BP	GO:0006913	nucleocytoplasmic transport	12/62	340/18862	9.33816e-10	1.31745e-08	4.71908e-09	TP53/MAPK1/PTPN11/JAK2/STAT3/PIK3R1/SFN/SYK/NFKBIA/AKT1/MAPK14/PRKCD	12
BP	GO:0051169	nuclear transport	12/62	343/18862	1.03174e-09	1.44932e-08	5.19144e-09	TP53/MAPK1/PTPN11/JAK2/STAT3/PIK3R1/SFN/SYK/NFKBIA/AKT1/MAPK14/PRKCD	12
BP	GO:0002262	myeloid cell homeostasis	9/62	145/18862	1.04765e-09	1.46536e-08	5.24888e-09	STAT1/JAK2/HIF1A/STAT3/VEGFA/LYN/IL6/STAT5B/MAPK14	9
BP	GO:0046686	response to cadmium ion	7/62	61/18862	1.11019e-09	1.53962e-08	5.51489e-09	MAPK1/MAPK3/FOS/AKT1/EGFR/JUN/MAPK8	7
BP	GO:0046824	positive regulation of nucleocytoplasmic transport	7/62	61/18862	1.11019e-09	1.53962e-08	5.51489e-09	TP53/MAPK1/JAK2/PIK3R1/SFN/MAPK14/PRKCD	7
BP	GO:0043281	regulation of cysteine-type endopeptidase activity involved in apoptotic process	10/62	205/18862	1.21382e-09	1.67621e-08	6.00415e-09	JAK2/MYC/SRC/VEGFA/RAF1/SFN/LCK/TNF/SYK/AKT1	10
BP	GO:0032868	response to insulin	11/62	278/18862	1.52844e-09	2.10177e-08	7.52849e-09	PTPN11/RELA/GRB2/SRC/PIK3CA/PIK3R1/LYN/RPS6KB1/PRKCZ/AKT1/PRKCD	11
BP	GO:0046822	regulation of nucleocytoplasmic transport	8/62	103/18862	1.59007e-09	2.17733e-08	7.79915e-09	TP53/MAPK1/PTPN11/JAK2/PIK3R1/SFN/MAPK14/PRKCD	8
BP	GO:2001236	regulation of extrinsic apoptotic signaling pathway	9/62	154/18862	1.78734e-09	2.43722e-08	8.73008e-09	RELA/AR/ITGAV/SRC/FYN/RAF1/TNF/RPS6KB1/AKT1	9
BP	GO:0060749	mammary gland alveolus development	5/62	17/18862	1.95368e-09	2.64192e-08	9.46331e-09	ESR1/AR/HIF1A/VEGFA/CCND1	5
BP	GO:0061377	mammary gland lobule development	5/62	17/18862	1.95368e-09	2.64192e-08	9.46331e-09	ESR1/AR/HIF1A/VEGFA/CCND1	5
BP	GO:0150115	cell-substrate junction organization	8/62	106/18862	2.00147e-09	2.69537e-08	9.65478e-09	PTK2B/RHOA/SRC/PIK3R1/VEGFA/RAC1/PTK2/ABL1	8
BP	GO:0050769	positive regulation of neurogenesis	10/62	217/18862	2.10618e-09	2.82236e-08	1.01096e-08	RELA/RHOA/HIF1A/MAP2K1/HDAC1/VEGFA/LYN/IL6/CTNNB1/TNF	10
BP	GO:0060969	negative regulation of gene silencing	6/62	37/18862	2.11309e-09	2.82236e-08	1.01096e-08	TP53/ESR1/STAT3/IL6/NCOR2/TNF	6
BP	GO:0033138	positive regulation of peptidyl-serine phosphorylation	8/62	107/18862	2.15769e-09	2.87017e-08	1.02809e-08	PIK3CA/VEGFA/IL6/RAF1/TNF/HSP90AA1/AKT1/EGFR	8
BP	GO:1905953	negative regulation of lipid localization	7/62	67/18862	2.17933e-09	2.88717e-08	1.03418e-08	PTPN11/ITGAV/ITGB3/IL6/TNF/NFKBIA/AKT1	7
BP	GO:0097529	myeloid leukocyte migration	10/62	218/18862	2.20187e-09	2.90522e-08	1.04065e-08	MAPK1/PTK2B/VEGFA/LYN/MAPK3/RAC1/IL6/PTK2/SYK/STAT5B	10
BP	GO:0045862	positive regulation of proteolysis	12/62	367/18862	2.21701e-09	2.9134e-08	1.04358e-08	PTK2B/JAK2/MYC/SRC/STAT3/LYN/FYN/LCK/TNF/PTK2/SYK/AKT1	12
BP	GO:0048660	regulation of smooth muscle cell proliferation	9/62	160/18862	2.5057e-09	3.27955e-08	1.17473e-08	STAT1/JAK2/IL6/CTNNB1/TNF/RPS6KB1/AKT1/EGFR/JUN	9
BP	GO:0042531	positive regulation of tyrosine phosphorylation of STAT protein	7/62	69/18862	2.68992e-09	3.47874e-08	1.24608e-08	JAK2/STAT3/LYN/IL6/FYN/IL2/TNF	7
BP	GO:0046626	regulation of insulin receptor signaling pathway	7/62	69/18862	2.68992e-09	3.47874e-08	1.24608e-08	PTPN11/RELA/SRC/PIK3R1/RPS6KB1/PRKCZ/PRKCD	7
BP	GO:0150116	regulation of cell-substrate junction organization	7/62	69/18862	2.68992e-09	3.47874e-08	1.24608e-08	RHOA/SRC/PIK3R1/VEGFA/RAC1/PTK2/ABL1	7
BP	GO:0048511	rhythmic process	11/62	294/18862	2.74771e-09	3.53944e-08	1.26782e-08	TP53/EP300/ESR1/SRC/HDAC1/CREBBP/NCOR2/STAT5B/EGFR/JUN/MAPK8	11
BP	GO:0048659	smooth muscle cell proliferation	9/62	162/18862	2.79594e-09	3.58739e-08	1.285e-08	STAT1/JAK2/IL6/CTNNB1/TNF/RPS6KB1/AKT1/EGFR/JUN	9
BP	GO:0007162	negative regulation of cell adhesion	11/62	295/18862	2.84699e-09	3.63857e-08	1.30333e-08	PTPN11/RHOA/JAK2/SRC/PIK3R1/VEGFA/IL2/PTK2/AKT1/PRKCD/ABL1	11
BP	GO:0071675	regulation of mononuclear cell migration	8/62	111/18862	2.89309e-09	3.68304e-08	1.31926e-08	MAPK1/PTK2B/RHOA/LYN/MAPK3/TNF/PTK2/AKT1	8
BP	GO:0032869	cellular response to insulin stimulus	10/62	226/18862	3.11749e-09	3.93795e-08	1.41057e-08	PTPN11/RELA/GRB2/SRC/PIK3CA/PIK3R1/RPS6KB1/PRKCZ/AKT1/PRKCD	10
BP	GO:0046777	protein autophosphorylation	10/62	226/18862	3.11749e-09	3.93795e-08	1.41057e-08	PTK2B/JAK2/SRC/VEGFA/LYN/MAPK3/PTK2/AKT1/EGFR/ABL1	10
BP	GO:0016049	cell growth	13/62	470/18862	3.30764e-09	4.16201e-08	1.49082e-08	TP53/PTK2B/VEGFA/PPP2CA/CTNNB1/CDC42/SFN/IL2/HSP90AA1/PRKCZ/AKT1/EGFR/ABL1	13
BP	GO:0030518	intracellular steroid hormone receptor signaling pathway	8/62	113/18862	3.33594e-09	4.18147e-08	1.4978e-08	EP300/ESR1/AR/JAK2/SRC/HDAC1/NR3C1/NCOR2	8
BP	GO:0009266	response to temperature stimulus	10/62	228/18862	3.39357e-09	4.23741e-08	1.51783e-08	EP300/MAPK1/LYN/MAPK3/CREBBP/RPS6KB1/HSP90AA1/NFKBIA/FOS/AKT1	10
BP	GO:0033627	cell adhesion mediated by integrin	7/62	72/18862	3.64471e-09	4.53363e-08	1.62394e-08	PTPN11/ITGAV/ITGB3/LYN/PTK2/SYK/ITGB1	7
BP	GO:0071496	cellular response to external stimulus	11/62	303/18862	3.76443e-09	4.66474e-08	1.6709e-08	TP53/MAPK1/PTPN11/LYN/MAPK3/RAC1/FOS/AKT1/EGFR/JUN/MAPK8	11
BP	GO:0030218	erythrocyte differentiation	8/62	115/18862	3.83631e-09	4.73581e-08	1.69636e-08	STAT1/JAK2/HIF1A/STAT3/VEGFA/LYN/STAT5B/MAPK14	8
BP	GO:0009991	response to extracellular stimulus	13/62	477/18862	3.94994e-09	4.85768e-08	1.74001e-08	TP53/MAPK1/RELA/SRC/LYN/MAPK3/RPS6KB1/FOS/AKT1/EGFR/JUN/CCND1/MAPK8	13
BP	GO:0045931	positive regulation of mitotic cell cycle	8/62	118/18862	4.70836e-09	5.76863e-08	2.06631e-08	PTPN11/RPS6KB1/PRKCA/STAT5B/AKT1/EGFR/CCND1/ABL1	8
BP	GO:0061138	morphogenesis of a branching epithelium	9/62	173/18862	4.98329e-09	6.08261e-08	2.17878e-08	ESR1/AR/MYC/GRB2/SRC/VEGFA/CTNNB1/TNF/ABL1	9
BP	GO:0002688	regulation of leukocyte chemotaxis	8/62	119/18862	5.03483e-09	6.12258e-08	2.1931e-08	MAPK1/PTK2B/VEGFA/LYN/MAPK3/RAC1/IL6/PTK2	8
BP	GO:0043534	blood vessel endothelial cell migration	9/62	175/18862	5.51193e-09	6.67783e-08	2.39199e-08	PTK2B/RHOA/HIF1A/VEGFA/STAT5A/TNF/PRKCA/AKT1/ABL1	9
BP	GO:0034101	erythrocyte homeostasis	8/62	121/18862	5.74695e-09	6.88577e-08	2.46647e-08	STAT1/JAK2/HIF1A/STAT3/VEGFA/LYN/STAT5B/MAPK14	8
BP	GO:0060964	regulation of gene silencing by miRNA	8/62	121/18862	5.74695e-09	6.88577e-08	2.46647e-08	TP53/ESR1/MAP2K1/STAT3/IL6/NCOR2/TNF/EGFR	8
BP	GO:1904375	regulation of protein localization to cell periphery	8/62	121/18862	5.74695e-09	6.88577e-08	2.46647e-08	AR/PIK3R1/HRAS/TNF/PRKCZ/AKT1/ITGB1/EGFR	8
BP	GO:0001503	ossification	12/62	401/18862	5.99253e-09	7.15373e-08	2.56245e-08	MAPK1/PTPN11/PTK2B/RHOA/HIF1A/MAPK3/IL6/TNF/PTK2/AKT1/EGFR/MAPK14	12
BP	GO:0001936	regulation of endothelial cell proliferation	9/62	177/18862	6.08913e-09	7.24251e-08	2.59426e-08	STAT1/ITGB3/HIF1A/VEGFA/STAT5A/NRAS/TNF/PRKCA/AKT1	9
BP	GO:0019216	regulation of lipid metabolic process	12/62	402/18862	6.1616e-09	7.30205e-08	2.61558e-08	PTK2B/SRC/RXRA/LYN/CREBBP/NCOR2/CDC42/TNF/PTK2/STAT5B/AKT1/PRKCD	12
BP	GO:0045124	regulation of bone resorption	6/62	44/18862	6.30281e-09	7.41547e-08	2.65621e-08	ITGB3/SRC/IL6/SYK/PRKCA/EGFR	6
BP	GO:0060324	face development	6/62	44/18862	6.30281e-09	7.41547e-08	2.65621e-08	EP300/MAPK1/PTPN11/MAP2K1/MAPK3/RAF1	6
BP	GO:0038083	peptidyl-tyrosine autophosphorylation	5/62	21/18862	6.36012e-09	7.45598e-08	2.67072e-08	PTK2B/VEGFA/MAPK3/EGFR/ABL1	5
BP	GO:0051235	maintenance of location	11/62	319/18862	6.42925e-09	7.51001e-08	2.69007e-08	PTK2B/ITGAV/ITGB3/LYN/IL6/LCK/TNF/NFKBIA/STAT5B/AKT1/ABL1	11
BP	GO:0060147	regulation of posttranscriptional gene silencing	8/62	124/18862	6.97809e-09	8.12199e-08	2.90929e-08	TP53/ESR1/MAP2K1/STAT3/IL6/NCOR2/TNF/EGFR	8
BP	GO:0001776	leukocyte homeostasis	7/62	79/18862	7.04477e-09	8.17043e-08	2.92663e-08	HIF1A/LYN/IL6/IL2/STAT5B/AKT1/ABL1	7
BP	GO:0060966	regulation of gene silencing by RNA	8/62	125/18862	7.43621e-09	8.59383e-08	3.0783e-08	TP53/ESR1/MAP2K1/STAT3/IL6/NCOR2/TNF/EGFR	8
BP	GO:0006352	DNA-templated transcription, initiation	10/62	249/18862	7.90117e-09	9.09891e-08	3.25921e-08	TP53/ESR1/AR/RXRA/NR3C1/MAPK3/CREBBP/CTNNB1/JUN/CCND1	10
BP	GO:0010888	negative regulation of lipid storage	5/62	22/18862	8.21002e-09	9.38823e-08	3.36285e-08	ITGAV/ITGB3/IL6/TNF/NFKBIA	5
BP	GO:1901522	positive regulation of transcription from RNA polymerase II promoter involved in cellular response to chemical stimulus	5/62	22/18862	8.21002e-09	9.38823e-08	3.36285e-08	TP53/EP300/RELA/HIF1A/VEGFA	5
BP	GO:0007595	lactation	6/62	46/18862	8.32083e-09	9.44864e-08	3.38449e-08	HIF1A/VEGFA/NCOR2/STAT5A/STAT5B/CCND1	6
BP	GO:0070849	response to epidermal growth factor	6/62	46/18862	8.32083e-09	9.44864e-08	3.38449e-08	MAPK1/PTPN11/MAPK3/STAT5B/AKT1/EGFR	6
BP	GO:0032479	regulation of type I interferon production	8/62	128/18862	8.97013e-09	1.01506e-07	3.63592e-08	EP300/PTPN11/STAT1/RELA/CREBBP/CTNNB1/HSP90AA1/SYK	8
BP	GO:0001763	morphogenesis of a branching structure	9/62	186/18862	9.39478e-09	1.05578e-07	3.78178e-08	ESR1/AR/MYC/GRB2/SRC/VEGFA/CTNNB1/TNF/ABL1	9
BP	GO:0007219	Notch signaling pathway	9/62	186/18862	9.39478e-09	1.05578e-07	3.78178e-08	EP300/STAT1/MYC/SRC/STAT3/CREBBP/NFKBIA/AKT1/EGFR	9
BP	GO:0045646	regulation of erythrocyte differentiation	6/62	47/18862	9.51424e-09	1.05894e-07	3.79309e-08	STAT1/HIF1A/STAT3/LYN/STAT5B/MAPK14	6
BP	GO:0051972	regulation of telomerase activity	6/62	47/18862	9.51424e-09	1.05894e-07	3.79309e-08	TP53/MAPK1/MYC/SRC/MAPK3/HSP90AA1	6
BP	GO:0032606	type I interferon production	8/62	129/18862	9.5388e-09	1.05894e-07	3.79309e-08	EP300/PTPN11/STAT1/RELA/CREBBP/CTNNB1/HSP90AA1/SYK	8
BP	GO:0031334	positive regulation of protein-containing complex assembly	10/62	254/18862	9.55285e-09	1.05894e-07	3.79309e-08	TP53/ESR1/PTK2B/GRB2/SRC/VEGFA/RAC1/TNF/HSP90AA1/SYK	10
BP	GO:1900180	regulation of protein localization to nucleus	8/62	130/18862	1.01384e-08	1.12003e-07	4.01194e-08	MAPK1/JAK2/SRC/PIK3R1/FYN/AKT1/MAPK14/PRKCD	8
BP	GO:0051960	regulation of nervous system development	12/62	422/18862	1.05826e-08	1.16516e-07	4.17358e-08	TP53/RELA/RHOA/HIF1A/MAP2K1/HDAC1/VEGFA/LYN/IL6/CTNNB1/TNF/AKT1	12
BP	GO:0045765	regulation of angiogenesis	11/62	335/18862	1.06706e-08	1.17089e-07	4.19412e-08	JAK1/PTK2B/STAT1/HIF1A/VEGFA/IL6/CTNNB1/TNF/PRKCA/ITGB1/ABL1	11
BP	GO:0048041	focal adhesion assembly	7/62	85/18862	1.18129e-08	1.28612e-07	4.60685e-08	PTK2B/RHOA/SRC/VEGFA/RAC1/PTK2/ABL1	7
BP	GO:0001935	endothelial cell proliferation	9/62	191/18862	1.18391e-08	1.28612e-07	4.60685e-08	STAT1/ITGB3/HIF1A/VEGFA/STAT5A/NRAS/TNF/PRKCA/AKT1	9
BP	GO:0071478	cellular response to radiation	9/62	191/18862	1.18391e-08	1.28612e-07	4.60685e-08	TP53/EP300/MYC/GRB2/PIK3R1/CREBBP/HRAS/MAPK14/PRKCD	9
BP	GO:1901342	regulation of vasculature development	11/62	341/18862	1.28157e-08	1.38758e-07	4.9703e-08	JAK1/PTK2B/STAT1/HIF1A/VEGFA/IL6/CTNNB1/TNF/PRKCA/ITGB1/ABL1	11
BP	GO:1901654	response to ketone	9/62	193/18862	1.29628e-08	1.39886e-07	5.0107e-08	RELA/AR/SRC/NR3C1/RPS6KB1/FOS/AKT1/EGFR/CCND1	9
BP	GO:0051962	positive regulation of nervous system development	10/62	263/18862	1.33099e-08	1.43158e-07	5.1279e-08	RELA/RHOA/HIF1A/MAP2K1/HDAC1/VEGFA/LYN/IL6/CTNNB1/TNF	10
BP	GO:0001890	placenta development	8/62	135/18862	1.36505e-08	1.45858e-07	5.22463e-08	MAPK1/GRB2/HIF1A/MAP2K1/MAPK3/PTK2/AKT1/MAPK14	8
BP	GO:0042542	response to hydrogen peroxide	8/62	135/18862	1.36505e-08	1.45858e-07	5.22463e-08	PTK2B/RELA/SRC/IL6/FYN/JUN/PRKCD/ABL1	8
BP	GO:0043393	regulation of protein binding	9/62	196/18862	1.48235e-08	1.57875e-07	5.65505e-08	EP300/SRC/PPP2CA/MAPK3/CDC42/AKT1/PRKCD/ABL1/MAPK8	9
BP	GO:0002532	production of molecular mediator involved in inflammatory response	7/62	88/18862	1.50772e-08	1.60055e-07	5.73313e-08	HIF1A/STAT3/LYN/IL6/TNF/SYK/MAPK14	7
BP	GO:0046850	regulation of bone remodeling	6/62	51/18862	1.57958e-08	1.6663e-07	5.96866e-08	ITGB3/SRC/IL6/SYK/PRKCA/EGFR	6
BP	GO:0050767	regulation of neurogenesis	11/62	348/18862	1.57989e-08	1.6663e-07	5.96866e-08	TP53/RELA/RHOA/HIF1A/MAP2K1/HDAC1/VEGFA/LYN/IL6/CTNNB1/TNF	11
BP	GO:0010038	response to metal ion	11/62	352/18862	1.7769e-08	1.8664e-07	6.68542e-08	MAPK1/PTK2B/HIF1A/PPP2CA/MAPK3/FOS/AKT1/EGFR/JUN/CCND1/MAPK8	11
BP	GO:0050999	regulation of nitric-oxide synthase activity	6/62	52/18862	1.78107e-08	1.8664e-07	6.68542e-08	PTK2B/HIF1A/TNF/HSP90AA1/AKT1/EGFR	6
BP	GO:0002690	positive regulation of leukocyte chemotaxis	7/62	91/18862	1.90763e-08	1.99261e-07	7.13751e-08	MAPK1/PTK2B/VEGFA/MAPK3/RAC1/IL6/PTK2	7
BP	GO:0007179	transforming growth factor beta receptor signaling pathway	9/62	202/18862	1.92583e-08	2.00521e-07	7.18261e-08	TP53/EP300/RHOA/SRC/CREBBP/PTK2/PRKCZ/FOS/JUN	9
BP	GO:0050890	cognition	10/62	276/18862	2.10387e-08	2.18361e-07	7.82164e-08	EP300/MAPK1/HIF1A/FYN/TNF/RPS6KB1/PRKCZ/FOS/EGFR/JUN	10
BP	GO:0033135	regulation of peptidyl-serine phosphorylation	8/62	143/18862	2.14546e-08	2.21267e-07	7.92576e-08	PIK3CA/VEGFA/IL6/RAF1/TNF/HSP90AA1/AKT1/EGFR	8
BP	GO:0048754	branching morphogenesis of an epithelial tube	8/62	143/18862	2.14546e-08	2.21267e-07	7.92576e-08	ESR1/AR/MYC/SRC/VEGFA/CTNNB1/TNF/ABL1	8
BP	GO:0060968	regulation of gene silencing	8/62	144/18862	2.26587e-08	2.32948e-07	8.34417e-08	TP53/ESR1/MAP2K1/STAT3/IL6/NCOR2/TNF/EGFR	8
BP	GO:0034110	regulation of homotypic cell-cell adhesion	5/62	27/18862	2.48536e-08	2.5471e-07	9.12366e-08	JAK1/LYN/SYK/PRKCA/PRKCD	5
BP	GO:0007249	I-kappaB kinase/NF-kappaB signaling	10/62	282/18862	2.57853e-08	2.63431e-07	9.43605e-08	ESR1/STAT1/RELA/RHOA/HDAC1/FYN/TNF/NFKBIA/AKT1/ABL1	10
BP	GO:0050727	regulation of inflammatory response	11/62	366/18862	2.65079e-08	2.69967e-07	9.67016e-08	ESR1/RELA/JAK2/LYN/IL6/IL2/TNF/NFKBIA/STAT5B/EGFR/PRKCD	11
BP	GO:0070665	positive regulation of leukocyte proliferation	8/62	148/18862	2.80772e-08	2.85058e-07	1.02107e-07	MAPK1/LYN/MAPK3/IL6/IL2/PTK2/SYK/STAT5B	8
BP	GO:0043535	regulation of blood vessel endothelial cell migration	8/62	150/18862	3.11821e-08	3.14318e-07	1.12588e-07	RHOA/HIF1A/VEGFA/STAT5A/TNF/PRKCA/AKT1/ABL1	8
BP	GO:0045834	positive regulation of lipid metabolic process	8/62	150/18862	3.11821e-08	3.14318e-07	1.12588e-07	PTK2B/SRC/LYN/CDC42/TNF/PTK2/AKT1/PRKCD	8
BP	GO:0002260	lymphocyte homeostasis	6/62	57/18862	3.1345e-08	3.14318e-07	1.12588e-07	HIF1A/LYN/IL2/STAT5B/AKT1/ABL1	6
BP	GO:0043551	regulation of phosphatidylinositol 3-kinase activity	6/62	57/18862	3.1345e-08	3.14318e-07	1.12588e-07	PTK2B/SRC/PIK3R1/LYN/CDC42/PTK2	6
BP	GO:0070106	interleukin-27-mediated signaling pathway	4/62	11/18862	3.43193e-08	3.41559e-07	1.22346e-07	JAK1/STAT1/JAK2/STAT3	4
BP	GO:0070757	interleukin-35-mediated signaling pathway	4/62	11/18862	3.43193e-08	3.41559e-07	1.22346e-07	JAK1/STAT1/JAK2/STAT3	4
BP	GO:1903426	regulation of reactive oxygen species biosynthetic process	7/62	99/18862	3.4376e-08	3.41559e-07	1.22346e-07	PTK2B/JAK2/RAC1/FYN/TNF/HSP90AA1/AKT1	7
BP	GO:0031960	response to corticosteroid	8/62	152/18862	3.45787e-08	3.42529e-07	1.22693e-07	SRC/NR3C1/IL6/TNF/RPS6KB1/FOS/EGFR/CCND1	8
BP	GO:2000637	positive regulation of gene silencing by miRNA	5/62	29/18862	3.63761e-08	3.59241e-07	1.2868e-07	TP53/MAP2K1/STAT3/IL6/EGFR	5
BP	GO:0007044	cell-substrate junction assembly	7/62	100/18862	3.68691e-08	3.6301e-07	1.3003e-07	PTK2B/RHOA/SRC/VEGFA/RAC1/PTK2/ABL1	7
BP	GO:1902107	positive regulation of leukocyte differentiation	8/62	154/18862	3.82897e-08	3.74733e-07	1.34229e-07	IL2/TNF/SYK/PRKCA/PRKCZ/STAT5B/FOS/JUN	8
BP	GO:1903708	positive regulation of hemopoiesis	8/62	154/18862	3.82897e-08	3.74733e-07	1.34229e-07	IL2/TNF/SYK/PRKCA/PRKCZ/STAT5B/FOS/JUN	8
BP	GO:0045428	regulation of nitric oxide biosynthetic process	6/62	59/18862	3.87219e-08	3.767e-07	1.34933e-07	PTK2B/JAK2/RAC1/TNF/HSP90AA1/AKT1	6
BP	GO:0046324	regulation of glucose import	6/62	59/18862	3.87219e-08	3.767e-07	1.34933e-07	PTPN11/PIK3R1/TNF/RPS6KB1/AKT1/MAPK14	6
BP	GO:0032368	regulation of lipid transport	8/62	156/18862	4.23389e-08	4.10663e-07	1.47099e-07	PTPN11/ITGAV/ITGB3/SYK/NFKBIA/AKT1/ITGB1/PRKCD	8
BP	GO:0060148	positive regulation of posttranscriptional gene silencing	5/62	30/18862	4.35414e-08	4.21073e-07	1.50828e-07	TP53/MAP2K1/STAT3/IL6/EGFR	5
BP	GO:0080164	regulation of nitric oxide metabolic process	6/62	61/18862	4.74753e-08	4.57757e-07	1.63968e-07	PTK2B/JAK2/RAC1/TNF/HSP90AA1/AKT1	6
BP	GO:0030038	contractile actin filament bundle assembly	7/62	104/18862	4.84304e-08	4.6422e-07	1.66283e-07	PTK2B/RHOA/SRC/PIK3R1/RAC1/CDC42/ABL1	7
BP	GO:0043149	stress fiber assembly	7/62	104/18862	4.84304e-08	4.6422e-07	1.66283e-07	PTK2B/RHOA/SRC/PIK3R1/RAC1/CDC42/ABL1	7
BP	GO:0046879	hormone secretion	10/62	302/18862	4.91669e-08	4.69897e-07	1.68316e-07	PTPN11/JAK2/HIF1A/LYN/RAC1/IL6/RAF1/TNF/PRKCA/EGFR	10
BP	GO:0030595	leukocyte chemotaxis	9/62	226/18862	5.07407e-08	4.83521e-07	1.73196e-07	MAPK1/PTK2B/VEGFA/LYN/MAPK3/RAC1/IL6/PTK2/SYK	9
BP	GO:1903800	positive regulation of production of miRNAs involved in gene silencing by miRNA	4/62	12/18862	5.13523e-08	4.87922e-07	1.74773e-07	TP53/MAP2K1/IL6/EGFR	4
BP	GO:1904837	beta-catenin-TCF complex assembly	5/62	31/18862	5.17841e-08	4.90594e-07	1.7573e-07	EP300/MYC/HDAC1/CREBBP/CTNNB1	5
BP	GO:0009408	response to heat	8/62	161/18862	5.41132e-08	5.11173e-07	1.83101e-07	EP300/MAPK1/LYN/MAPK3/CREBBP/RPS6KB1/HSP90AA1/AKT1	8
BP	GO:0060326	cell chemotaxis	10/62	306/18862	5.56271e-08	5.23955e-07	1.8768e-07	MAPK1/PTK2B/VEGFA/LYN/MAPK3/RAC1/IL6/PTK2/SYK/PRKCD	10
BP	GO:0042593	glucose homeostasis	9/62	229/18862	5.68216e-08	5.33665e-07	1.91158e-07	PTPN11/HIF1A/STAT3/PIK3CA/PIK3R1/RAC1/IL6/RAF1/AKT1	9
BP	GO:0033500	carbohydrate homeostasis	9/62	230/18862	5.89853e-08	5.49314e-07	1.96763e-07	PTPN11/HIF1A/STAT3/PIK3CA/PIK3R1/RAC1/IL6/RAF1/AKT1	9
BP	GO:0006275	regulation of DNA replication	7/62	107/18862	5.89935e-08	5.49314e-07	1.96763e-07	TP53/PPP2CA/RAC1/CDC42/HRAS/EGFR/JUN	7
BP	GO:2000278	regulation of DNA biosynthetic process	7/62	107/18862	5.89935e-08	5.49314e-07	1.96763e-07	TP53/MAPK1/PTK2B/MYC/SRC/MAPK3/HSP90AA1	7
BP	GO:0030324	lung development	8/62	163/18862	5.95572e-08	5.51411e-07	1.97515e-07	EP300/MAPK1/MAP2K1/VEGFA/MAPK3/CDC42/TNF/EGFR	8
BP	GO:0034250	positive regulation of cellular amide metabolic process	8/62	163/18862	5.95572e-08	5.51411e-07	1.97515e-07	MAPK1/PTK2B/RELA/MAPK3/IL6/TNF/RPS6KB1/PRKCD	8
BP	GO:0060562	epithelial tube morphogenesis	10/62	309/18862	6.09527e-08	5.62733e-07	2.0157e-07	ESR1/RHOA/AR/MYC/SRC/HIF1A/VEGFA/CTNNB1/TNF/ABL1	10
BP	GO:0045648	positive regulation of erythrocyte differentiation	5/62	32/18862	6.12193e-08	5.63598e-07	2.0188e-07	STAT1/HIF1A/STAT3/STAT5B/MAPK14	5
BP	GO:0001938	positive regulation of endothelial cell proliferation	7/62	108/18862	6.29211e-08	5.76011e-07	2.06326e-07	ITGB3/HIF1A/VEGFA/STAT5A/NRAS/PRKCA/AKT1	7
BP	GO:0008593	regulation of Notch signaling pathway	7/62	108/18862	6.29211e-08	5.76011e-07	2.06326e-07	EP300/SRC/STAT3/CREBBP/NFKBIA/AKT1/EGFR	7
BP	GO:0051893	regulation of focal adhesion assembly	6/62	64/18862	6.36165e-08	5.79123e-07	2.07441e-07	RHOA/SRC/VEGFA/RAC1/PTK2/ABL1	6
BP	GO:0090109	regulation of cell-substrate junction assembly	6/62	64/18862	6.36165e-08	5.79123e-07	2.07441e-07	RHOA/SRC/VEGFA/RAC1/PTK2/ABL1	6
BP	GO:0009914	hormone transport	10/62	312/18862	6.67234e-08	6.05714e-07	2.16966e-07	PTPN11/JAK2/HIF1A/LYN/RAC1/IL6/RAF1/TNF/PRKCA/EGFR	10
BP	GO:0032768	regulation of monooxygenase activity	6/62	65/18862	6.99076e-08	6.31105e-07	2.26061e-07	PTK2B/HIF1A/TNF/HSP90AA1/AKT1/EGFR	6
BP	GO:2000573	positive regulation of DNA biosynthetic process	6/62	65/18862	6.99076e-08	6.31105e-07	2.26061e-07	MAPK1/PTK2B/MYC/SRC/MAPK3/HSP90AA1	6
BP	GO:0007611	learning or memory	9/62	235/18862	7.09185e-08	6.38463e-07	2.28696e-07	EP300/MAPK1/HIF1A/FYN/RPS6KB1/PRKCZ/FOS/EGFR/JUN	9
BP	GO:0051341	regulation of oxidoreductase activity	7/62	110/18862	7.14425e-08	6.41408e-07	2.29751e-07	PTK2B/HIF1A/TNF/HSP90AA1/AKT1/EGFR/ABL1	7
BP	GO:0030323	respiratory tube development	8/62	167/18862	7.18736e-08	6.426e-07	2.30178e-07	EP300/MAPK1/MAP2K1/VEGFA/MAPK3/CDC42/TNF/EGFR	8
BP	GO:0043552	positive regulation of phosphatidylinositol 3-kinase activity	5/62	33/18862	7.19697e-08	6.426e-07	2.30178e-07	PTK2B/SRC/LYN/CDC42/PTK2	5
BP	GO:0050804	modulation of chemical synaptic transmission	11/62	405/18862	7.42942e-08	6.61543e-07	2.36964e-07	MAPK1/PTK2B/JAK2/SRC/FYN/HRAS/TNF/PRKCZ/ITGB1/EGFR/ABL1	11
BP	GO:1903959	regulation of anion transmembrane transport	7/62	111/18862	7.60564e-08	6.74573e-07	2.41631e-07	PTPN11/PIK3R1/TNF/RPS6KB1/AKT1/ITGB1/MAPK14	7
BP	GO:0099177	regulation of trans-synaptic signaling	11/62	406/18862	7.61715e-08	6.74573e-07	2.41631e-07	MAPK1/PTK2B/JAK2/SRC/FYN/HRAS/TNF/PRKCZ/ITGB1/EGFR/ABL1	11
BP	GO:1900076	regulation of cellular response to insulin stimulus	6/62	66/18862	7.67027e-08	6.77437e-07	2.42657e-07	PTPN11/RELA/SRC/RPS6KB1/PRKCZ/PRKCD	6
BP	GO:0048638	regulation of developmental growth	10/62	319/18862	8.21008e-08	7.21204e-07	2.58334e-07	MAPK1/AR/PIK3CA/VEGFA/STAT5A/RPS6KB1/STAT5B/AKT1/MAPK14/ABL1	10
BP	GO:0051056	regulation of small GTPase mediated signal transduction	10/62	319/18862	8.21008e-08	7.21204e-07	2.58334e-07	RHOA/JAK2/GRB2/SRC/LYN/RAC1/RAF1/CDC42/HRAS/ABL1	10
BP	GO:0043276	anoikis	5/62	34/18862	8.41658e-08	7.37356e-07	2.6412e-07	SRC/PIK3CA/PTK2/AKT1/ITGB1	5
BP	GO:0050851	antigen receptor-mediated signaling pathway	10/62	323/18862	9.22237e-08	8.05783e-07	2.8863e-07	MAPK1/RELA/PIK3CA/PIK3R1/LYN/FYN/HRAS/LCK/SYK/ABL1	10
BP	GO:0043620	regulation of DNA-templated transcription in response to stress	7/62	115/18862	9.71159e-08	8.46259e-07	3.03129e-07	TP53/EP300/RELA/HIF1A/VEGFA/CREBBP/JUN	7
BP	GO:0033209	tumor necrosis factor-mediated signaling pathway	8/62	174/18862	9.87376e-08	8.58095e-07	3.07368e-07	TP53/PTK2B/STAT1/RELA/JAK2/TNF/SYK/NFKBIA	8
BP	GO:0043550	regulation of lipid kinase activity	6/62	69/18862	1.0043e-07	8.7048e-07	3.11805e-07	PTK2B/SRC/PIK3R1/LYN/CDC42/PTK2	6
BP	GO:0030217	T cell differentiation	9/62	246/18862	1.04822e-07	9.06136e-07	3.24576e-07	TP53/STAT3/IL6/IL2/LCK/SYK/PRKCZ/STAT5B/ABL1	9
BP	GO:0030072	peptide hormone secretion	9/62	247/18862	1.08509e-07	9.35529e-07	3.35105e-07	PTPN11/JAK2/HIF1A/RAC1/IL6/RAF1/TNF/PRKCA/EGFR	9
BP	GO:0001959	regulation of cytokine-mediated signaling pathway	8/62	177/18862	1.12659e-07	9.66197e-07	3.4609e-07	JAK1/PTPN11/STAT1/JAK2/HIF1A/IL6/TNF/SYK	8
BP	GO:0007565	female pregnancy	8/62	177/18862	1.12659e-07	9.66197e-07	3.4609e-07	MAPK1/ESR1/AR/VEGFA/MAPK3/STAT5B/FOS/AKT1	8
BP	GO:0002761	regulation of myeloid leukocyte differentiation	7/62	118/18862	1.15969e-07	9.91978e-07	3.55325e-07	MYC/PIK3R1/LYN/TNF/PRKCA/FOS/JUN	7
BP	GO:0034329	cell junction assembly	11/62	425/18862	1.20842e-07	1.03096e-06	3.69287e-07	PTK2B/RHOA/SRC/VEGFA/RAC1/CTNNB1/CDC42/TNF/PTK2/PRKCA/ABL1	11
BP	GO:0001101	response to acid chemical	7/62	119/18862	1.22903e-07	1.04579e-06	3.74602e-07	RELA/PIK3CA/VEGFA/LYN/FYN/TNF/RPS6KB1	7
BP	GO:0043154	negative regulation of cysteine-type endopeptidase activity involved in apoptotic process	6/62	72/18862	1.29896e-07	1.10196e-06	3.9472e-07	SRC/VEGFA/RAF1/SFN/TNF/AKT1	6
BP	GO:0045740	positive regulation of DNA replication	5/62	37/18862	1.30855e-07	1.10196e-06	3.9472e-07	RAC1/CDC42/HRAS/EGFR/JUN	5
BP	GO:0090218	positive regulation of lipid kinase activity	5/62	37/18862	1.30855e-07	1.10196e-06	3.9472e-07	PTK2B/SRC/LYN/CDC42/PTK2	5
BP	GO:1902745	positive regulation of lamellipodium organization	5/62	37/18862	1.30855e-07	1.10196e-06	3.9472e-07	SRC/PIK3CA/PIK3R1/RAC1/CDC42	5
BP	GO:0010811	positive regulation of cell-substrate adhesion	7/62	121/18862	1.37823e-07	1.15765e-06	4.14667e-07	PTK2B/JAK2/VEGFA/RAC1/CDC42/PRKCZ/ABL1	7
BP	GO:0010950	positive regulation of endopeptidase activity	8/62	182/18862	1.39618e-07	1.16971e-06	4.18987e-07	JAK2/MYC/STAT3/LYN/FYN/LCK/TNF/SYK	8
BP	GO:0035635	entry of bacterium into host cell	4/62	15/18862	1.40566e-07	1.17364e-06	4.20396e-07	ITGAV/GRB2/SRC/CTNNB1	4
BP	GO:0006809	nitric oxide biosynthetic process	6/62	73/18862	1.41168e-07	1.17364e-06	4.20396e-07	PTK2B/JAK2/RAC1/TNF/HSP90AA1/AKT1	6
BP	GO:0033143	regulation of intracellular steroid hormone receptor signaling pathway	6/62	73/18862	1.41168e-07	1.17364e-06	4.20396e-07	EP300/ESR1/AR/SRC/HDAC1/NCOR2	6
BP	GO:0010742	macrophage derived foam cell differentiation	5/62	38/18862	1.50303e-07	1.23696e-06	4.43078e-07	EP300/STAT1/ITGAV/ITGB3/NFKBIA	5
BP	GO:0042307	positive regulation of protein import into nucleus	5/62	38/18862	1.50303e-07	1.23696e-06	4.43078e-07	MAPK1/JAK2/PIK3R1/MAPK14/PRKCD	5
BP	GO:0045429	positive regulation of nitric oxide biosynthetic process	5/62	38/18862	1.50303e-07	1.23696e-06	4.43078e-07	PTK2B/JAK2/TNF/HSP90AA1/AKT1	5
BP	GO:0090077	foam cell differentiation	5/62	38/18862	1.50303e-07	1.23696e-06	4.43078e-07	EP300/STAT1/ITGAV/ITGB3/NFKBIA	5
BP	GO:0007015	actin filament organization	11/62	435/18862	1.52657e-07	1.2516e-06	4.4832e-07	PTK2B/RHOA/JAK2/GRB2/SRC/PIK3CA/PIK3R1/RAC1/CDC42/PRKCD/ABL1	11
BP	GO:0046323	glucose import	6/62	74/18862	1.53233e-07	1.2516e-06	4.4832e-07	PTPN11/PIK3R1/TNF/RPS6KB1/AKT1/MAPK14	6
BP	GO:0071260	cellular response to mechanical stimulus	6/62	74/18862	1.53233e-07	1.2516e-06	4.4832e-07	PTPN11/MAPK3/RAC1/AKT1/EGFR/MAPK8	6
BP	GO:1903409	reactive oxygen species biosynthetic process	7/62	123/18862	1.54245e-07	1.25671e-06	4.50152e-07	PTK2B/JAK2/RAC1/FYN/TNF/HSP90AA1/AKT1	7
BP	GO:0043536	positive regulation of blood vessel endothelial cell migration	6/62	75/18862	1.66134e-07	1.3502e-06	4.8364e-07	HIF1A/VEGFA/STAT5A/PRKCA/AKT1/ABL1	6
BP	GO:1904407	positive regulation of nitric oxide metabolic process	5/62	39/18862	1.71972e-07	1.39326e-06	4.99065e-07	PTK2B/JAK2/TNF/HSP90AA1/AKT1	5
BP	GO:0032355	response to estradiol	7/62	125/18862	1.72288e-07	1.39326e-06	4.99065e-07	ESR1/STAT3/CTNNB1/NCOR2/STAT5B/EGFR/CCND1	7
BP	GO:0010469	regulation of signaling receptor activity	8/62	188/18862	1.79129e-07	1.44144e-06	5.16321e-07	PTK2B/JAK2/SRC/HIF1A/HDAC1/TNF/ITGB1/PRKCD	8
BP	GO:0060541	respiratory system development	8/62	188/18862	1.79129e-07	1.44144e-06	5.16321e-07	EP300/MAPK1/MAP2K1/VEGFA/MAPK3/CDC42/TNF/EGFR	8
BP	GO:0001666	response to hypoxia	10/62	348/18862	1.8431e-07	1.47947e-06	5.29944e-07	TP53/EP300/PTK2B/MYC/SRC/HIF1A/VEGFA/CREBBP/RAF1/AKT1	10
BP	GO:0007254	JNK cascade	8/62	189/18862	1.86569e-07	1.49027e-06	5.33811e-07	PTK2B/CDC42/HRAS/TNF/SYK/AKT1/EGFR/MAPK8	8
BP	GO:0060759	regulation of response to cytokine stimulus	8/62	189/18862	1.86569e-07	1.49027e-06	5.33811e-07	JAK1/PTPN11/STAT1/JAK2/HIF1A/IL6/TNF/SYK	8
BP	GO:0010827	regulation of glucose transmembrane transport	6/62	77/18862	1.94623e-07	1.54325e-06	5.5279e-07	PTPN11/PIK3R1/TNF/RPS6KB1/AKT1/MAPK14	6
BP	GO:0046209	nitric oxide metabolic process	6/62	77/18862	1.94623e-07	1.54325e-06	5.5279e-07	PTK2B/JAK2/RAC1/TNF/HSP90AA1/AKT1	6
BP	GO:0051057	positive regulation of small GTPase mediated signal transduction	6/62	77/18862	1.94623e-07	1.54325e-06	5.5279e-07	JAK2/GRB2/SRC/LYN/RAC1/HRAS	6
BP	GO:1904591	positive regulation of protein import	5/62	40/18862	1.96045e-07	1.55076e-06	5.55478e-07	MAPK1/JAK2/PIK3R1/MAPK14/PRKCD	5
BP	GO:0032956	regulation of actin cytoskeleton organization	10/62	352/18862	2.04848e-07	1.61397e-06	5.7812e-07	PTK2B/RHOA/GRB2/PIK3CA/PIK3R1/RAC1/CDC42/HRAS/PRKCD/ABL1	10
BP	GO:0016570	histone modification	11/62	448/18862	2.05027e-07	1.61397e-06	5.7812e-07	TP53/EP300/JAK2/HDAC1/VEGFA/MAPK3/CREBBP/CTNNB1/PRKCA/PRKCD/MAPK8	11
BP	GO:2001057	reactive nitrogen species metabolic process	6/62	78/18862	2.10305e-07	1.65153e-06	5.91575e-07	PTK2B/JAK2/RAC1/TNF/HSP90AA1/AKT1	6
BP	GO:0031667	response to nutrient levels	11/62	451/18862	2.19168e-07	1.71699e-06	6.15023e-07	TP53/MAPK1/RELA/SRC/MAPK3/RPS6KB1/AKT1/EGFR/JUN/CCND1/MAPK8	11
BP	GO:0035264	multicellular organism growth	7/62	130/18862	2.25341e-07	1.76112e-06	6.30829e-07	TP53/EP300/PTPN11/AR/PIK3CA/STAT5A/STAT5B	7
BP	GO:0090398	cellular senescence	6/62	79/18862	2.27011e-07	1.76993e-06	6.33985e-07	TP53/MAP2K1/HRAS/MAPK14/PRKCD/ABL1	6
BP	GO:2000811	negative regulation of anoikis	4/62	17/18862	2.43885e-07	1.89695e-06	6.79484e-07	SRC/PIK3CA/PTK2/ITGB1	4
BP	GO:2000117	negative regulation of cysteine-type endopeptidase activity	6/62	80/18862	2.44793e-07	1.89948e-06	6.8039e-07	SRC/VEGFA/RAF1/SFN/TNF/AKT1	6
BP	GO:0036293	response to decreased oxygen levels	10/62	360/18862	2.52049e-07	1.95113e-06	6.98893e-07	TP53/EP300/PTK2B/MYC/SRC/HIF1A/VEGFA/CREBBP/RAF1/AKT1	10
BP	GO:0110053	regulation of actin filament organization	9/62	273/18862	2.5355e-07	1.9581e-06	7.01389e-07	PTK2B/RHOA/GRB2/PIK3CA/PIK3R1/RAC1/CDC42/PRKCD/ABL1	9
BP	GO:0050729	positive regulation of inflammatory response	7/62	133/18862	2.63331e-07	2.02883e-06	7.26725e-07	JAK2/IL6/IL2/TNF/NFKBIA/STAT5B/EGFR	7
BP	GO:0016569	covalent chromatin modification	11/62	461/18862	2.72762e-07	2.09653e-06	7.50975e-07	TP53/EP300/JAK2/HDAC1/VEGFA/MAPK3/CREBBP/CTNNB1/PRKCA/PRKCD/MAPK8	11
BP	GO:0010952	positive regulation of peptidase activity	8/62	200/18862	2.87613e-07	2.20548e-06	7.9e-07	JAK2/MYC/STAT3/LYN/FYN/LCK/TNF/SYK	8
BP	GO:0051384	response to glucocorticoid	7/62	135/18862	2.91546e-07	2.23039e-06	7.98923e-07	NR3C1/IL6/TNF/RPS6KB1/FOS/EGFR/CCND1	7
BP	GO:2000641	regulation of early endosome to late endosome transport	4/62	18/18862	3.12796e-07	2.38736e-06	8.55147e-07	MAPK1/SRC/MAP2K1/MAPK3	4
BP	GO:0030010	establishment of cell polarity	7/62	137/18862	3.22264e-07	2.45387e-06	8.78973e-07	PTK2B/RHOA/CDC42/PTK2/HSP90AA1/PRKCZ/ITGB1	7
BP	GO:0046651	lymphocyte proliferation	9/62	282/18862	3.33235e-07	2.52929e-06	9.05988e-07	TP53/LYN/IL6/FYN/IL2/SYK/STAT5B/PRKCD/ABL1	9
BP	GO:0044706	multi-multicellular organism process	8/62	204/18862	3.34497e-07	2.52929e-06	9.05988e-07	MAPK1/ESR1/AR/VEGFA/MAPK3/STAT5B/FOS/AKT1	8
BP	GO:0050852	T cell receptor signaling pathway	8/62	204/18862	3.34497e-07	2.52929e-06	9.05988e-07	MAPK1/RELA/PIK3CA/PIK3R1/FYN/HRAS/LCK/ABL1	8
BP	GO:0019915	lipid storage	6/62	85/18862	3.51768e-07	2.6476e-06	9.48366e-07	ITGAV/ITGB3/IL6/TNF/NFKBIA/STAT5B	6
BP	GO:0034109	homotypic cell-cell adhesion	6/62	85/18862	3.51768e-07	2.6476e-06	9.48366e-07	JAK1/ITGB3/LYN/SYK/PRKCA/PRKCD	6
BP	GO:0050921	positive regulation of chemotaxis	7/62	139/18862	3.55663e-07	2.67075e-06	9.56659e-07	MAPK1/PTK2B/VEGFA/MAPK3/RAC1/IL6/PTK2	7
BP	GO:0048538	thymus development	5/62	45/18862	3.59451e-07	2.68698e-06	9.62471e-07	MAPK1/MAP2K1/MAPK3/RAF1/ABL1	5
BP	GO:0030100	regulation of endocytosis	8/62	206/18862	3.60297e-07	2.68698e-06	9.62471e-07	ITGAV/ITGB3/SRC/VEGFA/RAC1/CDC42/SYK/ABL1	8
BP	GO:0071456	cellular response to hypoxia	8/62	206/18862	3.60297e-07	2.68698e-06	9.62471e-07	TP53/EP300/MYC/SRC/HIF1A/VEGFA/CREBBP/AKT1	8
BP	GO:0032943	mononuclear cell proliferation	9/62	285/18862	3.6424e-07	2.71018e-06	9.70782e-07	TP53/LYN/IL6/FYN/IL2/SYK/STAT5B/PRKCD/ABL1	9
BP	GO:0023061	signal release	11/62	475/18862	3.67238e-07	2.72626e-06	9.76543e-07	PTPN11/JAK2/HIF1A/LYN/RAC1/IL6/RAF1/TNF/SYK/PRKCA/EGFR	11
BP	GO:0030073	insulin secretion	8/62	207/18862	3.73825e-07	2.76885e-06	9.91798e-07	PTPN11/JAK2/HIF1A/RAC1/IL6/RAF1/TNF/PRKCA	8
BP	GO:0007589	body fluid secretion	6/62	86/18862	3.77188e-07	2.78743e-06	9.98453e-07	HIF1A/VEGFA/NCOR2/STAT5A/STAT5B/CCND1	6
BP	GO:0090330	regulation of platelet aggregation	4/62	19/18862	3.95234e-07	2.91418e-06	1.04385e-06	LYN/SYK/PRKCA/PRKCD	4
BP	GO:0090276	regulation of peptide hormone secretion	8/62	209/18862	4.0219e-07	2.95877e-06	1.05983e-06	PTPN11/JAK2/HIF1A/RAC1/IL6/TNF/PRKCA/EGFR	8
BP	GO:0032760	positive regulation of tumor necrosis factor production	6/62	87/18862	4.04098e-07	2.96611e-06	1.06246e-06	PTPN11/JAK2/STAT3/PIK3R1/IL6/SYK	6
BP	GO:0034644	cellular response to UV	6/62	88/18862	4.32563e-07	3.16791e-06	1.13474e-06	TP53/EP300/MYC/PIK3R1/CREBBP/PRKCD	6
BP	GO:0007163	establishment or maintenance of cell polarity	8/62	212/18862	4.48188e-07	3.27499e-06	1.1731e-06	PTK2B/RHOA/RAC1/CDC42/PTK2/HSP90AA1/PRKCZ/ITGB1	8
BP	GO:0097581	lamellipodium organization	6/62	89/18862	4.62652e-07	3.37312e-06	1.20825e-06	SRC/PIK3CA/PIK3R1/RAC1/CDC42/ITGB1	6
BP	GO:0070482	response to oxygen levels	10/62	385/18862	4.66806e-07	3.39581e-06	1.21637e-06	TP53/EP300/PTK2B/MYC/SRC/HIF1A/VEGFA/CREBBP/RAF1/AKT1	10
BP	GO:0036294	cellular response to decreased oxygen levels	8/62	214/18862	4.81296e-07	3.49342e-06	1.25134e-06	TP53/EP300/MYC/SRC/HIF1A/VEGFA/CREBBP/AKT1	8
BP	GO:1903557	positive regulation of tumor necrosis factor superfamily cytokine production	6/62	90/18862	4.94438e-07	3.58083e-06	1.28265e-06	PTPN11/JAK2/STAT3/PIK3R1/IL6/SYK	6
BP	GO:0060425	lung morphogenesis	5/62	48/18862	4.9998e-07	3.60494e-06	1.29128e-06	MAPK1/MAP2K1/MAPK3/CDC42/TNF	5
BP	GO:0060688	regulation of morphogenesis of a branching structure	5/62	48/18862	4.9998e-07	3.60494e-06	1.29128e-06	ESR1/AR/VEGFA/TNF/ABL1	5
BP	GO:0032970	regulation of actin filament-based process	10/62	389/18862	5.13041e-07	3.69095e-06	1.32209e-06	PTK2B/RHOA/GRB2/PIK3CA/PIK3R1/RAC1/CDC42/HRAS/PRKCD/ABL1	10
BP	GO:0034248	regulation of cellular amide metabolic process	11/62	494/18862	5.41373e-07	3.8862e-06	1.39203e-06	TP53/MAPK1/PTK2B/RELA/STAT3/MAPK3/IL6/TNF/RPS6KB1/AKT1/PRKCD	11
BP	GO:0045638	negative regulation of myeloid cell differentiation	6/62	92/18862	5.63393e-07	4.02653e-06	1.4423e-06	PTK2B/MYC/PIK3R1/LYN/NFKBIA/STAT5B	6
BP	GO:1901655	cellular response to ketone	6/62	92/18862	5.63393e-07	4.02653e-06	1.4423e-06	AR/SRC/NR3C1/RPS6KB1/AKT1/EGFR	6
BP	GO:0051701	biological process involved in interaction with host	8/62	219/18862	5.73366e-07	4.08884e-06	1.46462e-06	ITGAV/ITGB3/GRB2/SRC/RXRA/CTNNB1/ITGB1/EGFR	8
BP	GO:0022604	regulation of cell morphogenesis	9/62	305/18862	6.42711e-07	4.57336e-06	1.63817e-06	PTK2B/RHOA/SRC/VEGFA/RAC1/FYN/CDC42/PTK2/ABL1	9
BP	GO:0050920	regulation of chemotaxis	8/62	224/18862	6.8011e-07	4.81724e-06	1.72553e-06	MAPK1/PTK2B/VEGFA/LYN/MAPK3/RAC1/IL6/PTK2	8
BP	GO:0000186	activation of MAPKK activity	5/62	51/18862	6.80744e-07	4.81724e-06	1.72553e-06	MAPK1/JAK2/MAPK3/RAF1/EGFR	5
BP	GO:0044409	entry into host	7/62	153/18862	6.8142e-07	4.81724e-06	1.72553e-06	ITGAV/ITGB3/GRB2/SRC/CTNNB1/ITGB1/EGFR	7
BP	GO:0000187	activation of MAPK activity	7/62	154/18862	7.12045e-07	5.012e-06	1.79529e-06	MAPK1/PTPN11/MAP2K1/MAPK3/TNF/SYK/MAPK14	7
BP	GO:0051017	actin filament bundle assembly	7/62	154/18862	7.12045e-07	5.012e-06	1.79529e-06	PTK2B/RHOA/SRC/PIK3R1/RAC1/CDC42/ABL1	7
BP	GO:0007204	positive regulation of cytosolic calcium ion concentration	9/62	310/18862	7.36004e-07	5.16948e-06	1.8517e-06	ESR1/PTK2B/JAK2/ITGAV/LYN/FYN/IL2/LCK/ABL1	9
BP	GO:0030878	thyroid gland development	4/62	22/18862	7.4042e-07	5.17817e-06	1.85481e-06	MAPK1/MAP2K1/MAPK3/RAF1	4
BP	GO:1904996	positive regulation of leukocyte adhesion to vascular endothelial cell	4/62	22/18862	7.4042e-07	5.17817e-06	1.85481e-06	RELA/RHOA/IL6/TNF	4
BP	GO:0001558	regulation of cell growth	10/62	406/18862	7.5741e-07	5.28565e-06	1.89331e-06	TP53/PTK2B/VEGFA/PPP2CA/CDC42/SFN/IL2/AKT1/EGFR/ABL1	10
BP	GO:0060191	regulation of lipase activity	6/62	97/18862	7.70871e-07	5.3681e-06	1.92284e-06	ESR1/RHOA/HRAS/PRKCZ/EGFR/ABL1	6
BP	GO:0009895	negative regulation of catabolic process	9/62	312/18862	7.76482e-07	5.38618e-06	1.92932e-06	TP53/RELA/STAT3/PIK3CA/FYN/TNF/AKT1/EGFR/MAPK14	9
BP	GO:0030856	regulation of epithelial cell differentiation	7/62	156/18862	7.76774e-07	5.38618e-06	1.92932e-06	STAT1/VEGFA/CTNNB1/SFN/TNF/STAT5B/CCND1	7
BP	GO:1902743	regulation of lamellipodium organization	5/62	53/18862	8.27439e-07	5.72531e-06	2.0508e-06	SRC/PIK3CA/PIK3R1/RAC1/CDC42	5
BP	GO:0061572	actin filament bundle organization	7/62	158/18862	8.46373e-07	5.84392e-06	2.09328e-06	PTK2B/RHOA/SRC/PIK3R1/RAC1/CDC42/ABL1	7
BP	GO:0071453	cellular response to oxygen levels	8/62	231/18862	8.57828e-07	5.91049e-06	2.11713e-06	TP53/EP300/MYC/SRC/HIF1A/VEGFA/CREBBP/AKT1	8
BP	GO:0048568	embryonic organ development	10/62	412/18862	8.65257e-07	5.9491e-06	2.13096e-06	TP53/MAPK1/GRB2/HIF1A/MAP2K1/VEGFA/MAPK3/CTNNB1/TNF/AKT1	10
BP	GO:0051100	negative regulation of binding	7/62	159/18862	8.8309e-07	6.05892e-06	2.1703e-06	JAK2/MAPK3/NFKBIA/AKT1/JUN/PRKCD/MAPK8	7
BP	GO:0001954	positive regulation of cell-matrix adhesion	5/62	54/18862	9.09577e-07	6.20149e-06	2.22136e-06	PTK2B/VEGFA/RAC1/PRKCZ/ABL1	5
BP	GO:0043525	positive regulation of neuron apoptotic process	5/62	54/18862	9.09577e-07	6.20149e-06	2.22136e-06	TP53/CTNNB1/CDC42/TNF/JUN	5
BP	GO:0061756	leukocyte adhesion to vascular endothelial cell	5/62	54/18862	9.09577e-07	6.20149e-06	2.22136e-06	RELA/RHOA/IL6/TNF/ITGB1	5
BP	GO:0097305	response to alcohol	8/62	233/18862	9.15361e-07	6.2279e-06	2.23082e-06	PTK2B/FYN/CTNNB1/IL2/RPS6KB1/FOS/AKT1/CCND1	8
BP	GO:0008630	intrinsic apoptotic signaling pathway in response to DNA damage	6/62	100/18862	9.2284e-07	6.25267e-06	2.2397e-06	TP53/EP300/PIK3R1/SFN/TNF/ABL1	6
BP	GO:1903076	regulation of protein localization to plasma membrane	6/62	100/18862	9.2284e-07	6.25267e-06	2.2397e-06	AR/PIK3R1/TNF/AKT1/ITGB1/EGFR	6
BP	GO:0030307	positive regulation of cell growth	7/62	161/18862	9.60544e-07	6.49463e-06	2.32637e-06	PTK2B/VEGFA/CDC42/SFN/IL2/AKT1/EGFR	7
BP	GO:0007050	cell cycle arrest	8/62	235/18862	9.7616e-07	6.58655e-06	2.35929e-06	TP53/EP300/MYC/MAP2K1/HRAS/SFN/CCND1/ABL1	8
BP	GO:1903428	positive regulation of reactive oxygen species biosynthetic process	5/62	55/18862	9.98018e-07	6.72013e-06	2.40714e-06	PTK2B/JAK2/TNF/HSP90AA1/AKT1	5
BP	GO:0071887	leukocyte apoptotic process	6/62	102/18862	1.03715e-06	6.96921e-06	2.49636e-06	TP53/HIF1A/LYN/IL6/IL2/AKT1	6
BP	GO:0051000	positive regulation of nitric-oxide synthase activity	4/62	24/18862	1.07028e-06	7.16228e-06	2.56552e-06	PTK2B/HIF1A/TNF/AKT1	4
BP	GO:2000209	regulation of anoikis	4/62	24/18862	1.07028e-06	7.16228e-06	2.56552e-06	SRC/PIK3CA/PTK2/ITGB1	4
BP	GO:0010883	regulation of lipid storage	5/62	56/18862	1.09311e-06	7.25547e-06	2.5989e-06	ITGAV/ITGB3/IL6/TNF/NFKBIA	5
BP	GO:0042306	regulation of protein import into nucleus	5/62	56/18862	1.09311e-06	7.25547e-06	2.5989e-06	MAPK1/JAK2/PIK3R1/MAPK14/PRKCD	5
BP	GO:0051353	positive regulation of oxidoreductase activity	5/62	56/18862	1.09311e-06	7.25547e-06	2.5989e-06	PTK2B/HIF1A/TNF/AKT1/ABL1	5
BP	GO:0060135	maternal process involved in female pregnancy	5/62	56/18862	1.09311e-06	7.25547e-06	2.5989e-06	MAPK1/ESR1/AR/MAPK3/AKT1	5
BP	GO:0031532	actin cytoskeleton reorganization	6/62	103/18862	1.0985e-06	7.27645e-06	2.60641e-06	PTK2B/RHOA/GRB2/CDC42/HRAS/ABL1	6
BP	GO:0010506	regulation of autophagy	9/62	328/18862	1.17592e-06	7.77347e-06	2.78444e-06	TP53/EP300/HIF1A/STAT3/PIK3CA/MAPK3/AKT1/ABL1/MAPK8	9
BP	GO:0070663	regulation of leukocyte proliferation	8/62	241/18862	1.17969e-06	7.78259e-06	2.78771e-06	MAPK1/LYN/MAPK3/IL6/IL2/PTK2/SYK/STAT5B	8
BP	GO:0032757	positive regulation of interleukin-8 production	5/62	57/18862	1.1952e-06	7.85313e-06	2.81298e-06	RELA/STAT3/IL6/TNF/SYK	5
BP	GO:0048008	platelet-derived growth factor receptor signaling pathway	5/62	57/18862	1.1952e-06	7.85313e-06	2.81298e-06	PTPN11/JAK2/SRC/VEGFA/ABL1	5
BP	GO:0043122	regulation of I-kappaB kinase/NF-kappaB signaling	8/62	244/18862	1.29435e-06	8.48748e-06	3.0402e-06	ESR1/STAT1/RELA/RHOA/HDAC1/FYN/TNF/ABL1	8
BP	GO:1901222	regulation of NIK/NF-kappaB signaling	6/62	106/18862	1.30062e-06	8.51147e-06	3.04879e-06	EP300/RELA/RHOA/TNF/NFKBIA/EGFR	6
BP	GO:0046632	alpha-beta T cell differentiation	6/62	107/18862	1.37438e-06	8.97614e-06	3.21524e-06	STAT3/IL6/IL2/SYK/PRKCZ/ABL1	6
BP	GO:1904589	regulation of protein import	5/62	59/18862	1.42188e-06	9.26782e-06	3.31972e-06	MAPK1/JAK2/PIK3R1/MAPK14/PRKCD	5
BP	GO:0043618	regulation of transcription from RNA polymerase II promoter in response to stress	6/62	109/18862	1.53217e-06	9.94689e-06	3.56296e-06	TP53/EP300/HIF1A/VEGFA/CREBBP/JUN	6
BP	GO:1904659	glucose transmembrane transport	6/62	109/18862	1.53217e-06	9.94689e-06	3.56296e-06	PTPN11/PIK3R1/TNF/RPS6KB1/AKT1/MAPK14	6
BP	GO:0034113	heterotypic cell-cell adhesion	5/62	60/18862	1.54724e-06	1.00049e-05	3.58373e-06	ITGAV/ITGB3/LCK/TNF/ITGB1	5
BP	GO:1903078	positive regulation of protein localization to plasma membrane	5/62	60/18862	1.54724e-06	1.00049e-05	3.58373e-06	PIK3R1/TNF/AKT1/ITGB1/EGFR	5
BP	GO:0045766	positive regulation of angiogenesis	7/62	175/18862	1.67921e-06	1.0764e-05	3.85564e-06	JAK1/PTK2B/HIF1A/VEGFA/PRKCA/ITGB1/ABL1	7
BP	GO:0052126	movement in host environment	7/62	175/18862	1.67921e-06	1.0764e-05	3.85564e-06	ITGAV/ITGB3/GRB2/SRC/CTNNB1/ITGB1/EGFR	7
BP	GO:1904018	positive regulation of vasculature development	7/62	175/18862	1.67921e-06	1.0764e-05	3.85564e-06	JAK1/PTK2B/HIF1A/VEGFA/PRKCA/ITGB1/ABL1	7
BP	GO:1903961	positive regulation of anion transmembrane transport	5/62	61/18862	1.68115e-06	1.0764e-05	3.85564e-06	PTPN11/PIK3R1/AKT1/ITGB1/MAPK14	5
BP	GO:1905330	regulation of morphogenesis of an epithelium	5/62	61/18862	1.68115e-06	1.0764e-05	3.85564e-06	ESR1/AR/VEGFA/TNF/ABL1	5
BP	GO:0022612	gland morphogenesis	6/62	111/18862	1.70446e-06	1.08919e-05	3.90145e-06	ESR1/AR/SRC/IL6/CDC42/TNF	6
BP	GO:0051480	regulation of cytosolic calcium ion concentration	9/62	344/18862	1.7421e-06	1.11028e-05	3.97702e-06	ESR1/PTK2B/JAK2/ITGAV/LYN/FYN/IL2/LCK/ABL1	9
BP	GO:2000027	regulation of animal organ morphogenesis	7/62	176/18862	1.7443e-06	1.11028e-05	3.97702e-06	RHOA/AR/VEGFA/RAC1/CDC42/TNF/ABL1	7
BP	GO:0010758	regulation of macrophage chemotaxis	4/62	27/18862	1.75468e-06	1.11255e-05	3.98513e-06	MAPK1/PTK2B/MAPK3/PTK2	4
BP	GO:1903649	regulation of cytoplasmic transport	4/62	27/18862	1.75468e-06	1.11255e-05	3.98513e-06	MAPK1/SRC/MAP2K1/MAPK3	4
BP	GO:0008645	hexose transmembrane transport	6/62	112/18862	1.79636e-06	1.13456e-05	4.06399e-06	PTPN11/PIK3R1/TNF/RPS6KB1/AKT1/MAPK14	6
BP	GO:0030278	regulation of ossification	6/62	112/18862	1.79636e-06	1.13456e-05	4.06399e-06	MAPK1/PTPN11/PTK2B/HIF1A/MAPK3/MAPK14	6
BP	GO:0071346	cellular response to interferon-gamma	7/62	177/18862	1.81148e-06	1.1419e-05	4.09026e-06	TP53/JAK1/STAT1/JAK2/CDC42/RPS6KB1/PRKCD	7
BP	GO:0042698	ovulation cycle	5/62	62/18862	1.82402e-06	1.14537e-05	4.1027e-06	ESR1/SRC/NCOR2/STAT5B/EGFR	5
BP	GO:0070527	platelet aggregation	5/62	62/18862	1.82402e-06	1.14537e-05	4.1027e-06	ITGB3/LYN/SYK/PRKCA/PRKCD	5
BP	GO:0050796	regulation of insulin secretion	7/62	178/18862	1.88082e-06	1.17877e-05	4.22232e-06	PTPN11/JAK2/HIF1A/RAC1/IL6/TNF/PRKCA	7
BP	GO:0014015	positive regulation of gliogenesis	5/62	63/18862	1.97628e-06	1.23622e-05	4.42811e-06	RELA/HDAC1/LYN/IL6/TNF	5
BP	GO:0015749	monosaccharide transmembrane transport	6/62	114/18862	1.99231e-06	1.24386e-05	4.45549e-06	PTPN11/PIK3R1/TNF/RPS6KB1/AKT1/MAPK14	6
BP	GO:0046883	regulation of hormone secretion	8/62	260/18862	2.08006e-06	1.29616e-05	4.64282e-06	PTPN11/JAK2/HIF1A/RAC1/IL6/TNF/PRKCA/EGFR	8
BP	GO:0007569	cell aging	6/62	115/18862	2.09664e-06	1.304e-05	4.67089e-06	TP53/MAP2K1/HRAS/MAPK14/PRKCD/ABL1	6
BP	GO:0051346	negative regulation of hydrolase activity	10/62	456/18862	2.15758e-06	1.33934e-05	4.7975e-06	TP53/SRC/VEGFA/RAF1/HRAS/SFN/TNF/PRKCZ/AKT1/ABL1	10
BP	GO:0034219	carbohydrate transmembrane transport	6/62	116/18862	2.20538e-06	1.36641e-05	4.89446e-06	PTPN11/PIK3R1/TNF/RPS6KB1/AKT1/MAPK14	6
BP	GO:0002040	sprouting angiogenesis	7/62	184/18862	2.34519e-06	1.45028e-05	5.19489e-06	JAK1/PTK2B/RHOA/VEGFA/CDC42/AKT1/ABL1	7
BP	GO:0010592	positive regulation of lamellipodium assembly	4/62	29/18862	2.36301e-06	1.45853e-05	5.22444e-06	PIK3CA/PIK3R1/RAC1/CDC42	4
BP	GO:0006869	lipid transport	10/62	461/18862	2.3784e-06	1.46525e-05	5.24852e-06	PTPN11/ITGAV/ITGB3/RXRA/RPS6KB1/SYK/NFKBIA/AKT1/ITGB1/PRKCD	10
BP	GO:0038061	NIK/NF-kappaB signaling	7/62	185/18862	2.4312e-06	1.48989e-05	5.33677e-06	EP300/RELA/RHOA/TNF/NFKBIA/AKT1/EGFR	7
BP	GO:0018107	peptidyl-threonine phosphorylation	6/62	118/18862	2.43668e-06	1.48989e-05	5.33677e-06	MAPK1/MAP2K1/PRKCA/AKT1/PRKCD/MAPK8	6
BP	GO:0051101	regulation of DNA binding	6/62	118/18862	2.43668e-06	1.48989e-05	5.33677e-06	EP300/JAK2/CTNNB1/NFKBIA/JUN/MAPK8	6
BP	GO:0070304	positive regulation of stress-activated protein kinase signaling cascade	6/62	118/18862	2.43668e-06	1.48989e-05	5.33677e-06	PTK2B/VEGFA/LYN/CDC42/HRAS/TNF	6
BP	GO:0006367	transcription initiation from RNA polymerase II promoter	7/62	187/18862	2.61112e-06	1.59357e-05	5.70813e-06	TP53/ESR1/AR/RXRA/NR3C1/CREBBP/CCND1	7
BP	GO:0034605	cellular response to heat	6/62	120/18862	2.68739e-06	1.62539e-05	5.82211e-06	EP300/MAPK1/LYN/MAPK3/CREBBP/HSP90AA1	6
BP	GO:0038034	signal transduction in absence of ligand	5/62	67/18862	2.6882e-06	1.62539e-05	5.82211e-06	ITGAV/FYN/IL2/TNF/AKT1	5
BP	GO:0097192	extrinsic apoptotic signaling pathway in absence of ligand	5/62	67/18862	2.6882e-06	1.62539e-05	5.82211e-06	ITGAV/FYN/IL2/TNF/AKT1	5
BP	GO:1901224	positive regulation of NIK/NF-kappaB signaling	5/62	67/18862	2.6882e-06	1.62539e-05	5.82211e-06	EP300/RELA/RHOA/TNF/EGFR	5
BP	GO:1904377	positive regulation of protein localization to cell periphery	5/62	67/18862	2.6882e-06	1.62539e-05	5.82211e-06	PIK3R1/TNF/AKT1/ITGB1/EGFR	5
BP	GO:0060491	regulation of cell projection assembly	7/62	188/18862	2.70518e-06	1.63241e-05	5.84727e-06	SRC/PIK3CA/PIK3R1/RAC1/CDC42/HRAS/PRKCD	7
BP	GO:0038111	interleukin-7-mediated signaling pathway	4/62	30/18862	2.71985e-06	1.63241e-05	5.84727e-06	JAK1/STAT3/STAT5A/STAT5B	4
BP	GO:0045737	positive regulation of cyclin-dependent protein serine/threonine kinase activity	4/62	30/18862	2.71985e-06	1.63241e-05	5.84727e-06	SRC/AKT1/EGFR/CCND1	4
BP	GO:0150117	positive regulation of cell-substrate junction organization	4/62	30/18862	2.71985e-06	1.63241e-05	5.84727e-06	PIK3R1/VEGFA/RAC1/ABL1	4
BP	GO:0002285	lymphocyte activation involved in immune response	7/62	189/18862	2.80205e-06	1.6725e-05	5.99088e-06	TP53/PTK2B/STAT3/IL6/IL2/PRKCZ/ABL1	7
BP	GO:0022408	negative regulation of cell-cell adhesion	7/62	189/18862	2.80205e-06	1.6725e-05	5.99088e-06	JAK2/VEGFA/IL2/PTK2/AKT1/PRKCD/ABL1	7
BP	GO:0071248	cellular response to metal ion	7/62	189/18862	2.80205e-06	1.6725e-05	5.99088e-06	MAPK1/MAPK3/FOS/AKT1/EGFR/JUN/MAPK8	7
BP	GO:0046578	regulation of Ras protein signal transduction	7/62	190/18862	2.9018e-06	1.72888e-05	6.19281e-06	JAK2/GRB2/LYN/RAC1/RAF1/HRAS/ABL1	7
BP	GO:0035270	endocrine system development	6/62	122/18862	2.95875e-06	1.75778e-05	6.29635e-06	MAPK1/MAP2K1/MAPK3/IL6/RAF1/AKT1	6
BP	GO:0009306	protein secretion	9/62	367/18862	2.9611e-06	1.75778e-05	6.29635e-06	PTPN11/JAK2/HIF1A/RAC1/IL6/RAF1/TNF/PRKCA/EGFR	9
BP	GO:0031032	actomyosin structure organization	7/62	191/18862	3.0045e-06	1.7803e-05	6.37701e-06	PTK2B/RHOA/SRC/PIK3R1/RAC1/CDC42/ABL1	7
BP	GO:0035592	establishment of protein localization to extracellular region	9/62	368/18862	3.0276e-06	1.79073e-05	6.41438e-06	PTPN11/JAK2/HIF1A/RAC1/IL6/RAF1/TNF/PRKCA/EGFR	9
BP	GO:0002534	cytokine production involved in inflammatory response	5/62	69/18862	3.11252e-06	1.83584e-05	6.57594e-06	HIF1A/STAT3/IL6/TNF/MAPK14	5
BP	GO:1902692	regulation of neuroblast proliferation	4/62	31/18862	3.11512e-06	1.83584e-05	6.57594e-06	TP53/HIF1A/VEGFA/CTNNB1	4
BP	GO:0000082	G1/S transition of mitotic cell cycle	8/62	275/18862	3.15418e-06	1.85485e-05	6.64405e-06	TP53/EP300/MYC/SFN/RPS6KB1/AKT1/EGFR/CCND1	8
BP	GO:0032535	regulation of cellular component size	9/62	370/18862	3.16446e-06	1.85485e-05	6.64405e-06	PTK2B/RHOA/GRB2/PIK3CA/VEGFA/RAC1/AKT1/PRKCD/ABL1	9
BP	GO:1902903	regulation of supramolecular fiber organization	9/62	370/18862	3.16446e-06	1.85485e-05	6.64405e-06	PTK2B/RHOA/GRB2/PIK3CA/PIK3R1/RAC1/CDC42/PRKCD/ABL1	9
BP	GO:0071897	DNA biosynthetic process	7/62	194/18862	3.33099e-06	1.94896e-05	6.98114e-06	TP53/MAPK1/PTK2B/MYC/SRC/MAPK3/HSP90AA1	7
BP	GO:0010517	regulation of phospholipase activity	5/62	70/18862	3.34352e-06	1.95278e-05	6.99483e-06	ESR1/HRAS/PRKCZ/EGFR/ABL1	5
BP	GO:0042098	T cell proliferation	7/62	195/18862	3.44619e-06	2.00199e-05	7.17108e-06	TP53/IL6/FYN/IL2/SYK/STAT5B/ABL1	7
BP	GO:1901215	negative regulation of neuron death	7/62	195/18862	3.44619e-06	2.00199e-05	7.17108e-06	PTK2B/JAK2/HIF1A/PIK3CA/FYN/HRAS/AKT1	7
BP	GO:1901888	regulation of cell junction assembly	7/62	195/18862	3.44619e-06	2.00199e-05	7.17108e-06	RHOA/SRC/VEGFA/RAC1/TNF/PTK2/ABL1	7
BP	GO:0050708	regulation of protein secretion	8/62	279/18862	3.50962e-06	2.0352e-05	7.29006e-06	PTPN11/JAK2/HIF1A/RAC1/IL6/TNF/PRKCA/EGFR	8
BP	GO:0071692	protein localization to extracellular region	9/62	375/18862	3.53018e-06	2.04349e-05	7.31975e-06	PTPN11/JAK2/HIF1A/RAC1/IL6/RAF1/TNF/PRKCA/EGFR	9
BP	GO:0048011	neurotrophin TRK receptor signaling pathway	4/62	32/18862	3.55139e-06	2.05213e-05	7.35068e-06	PTPN11/GRB2/SRC/RAF1	4
BP	GO:0043627	response to estrogen	5/62	71/18862	3.58777e-06	2.06218e-05	7.38668e-06	EP300/MAPK1/ESR1/AR/CCND1	5
BP	GO:0046579	positive regulation of Ras protein signal transduction	5/62	71/18862	3.58777e-06	2.06218e-05	7.38668e-06	JAK2/GRB2/LYN/RAC1/HRAS	5
BP	GO:0070227	lymphocyte apoptotic process	5/62	71/18862	3.58777e-06	2.06218e-05	7.38668e-06	TP53/HIF1A/LYN/IL2/AKT1	5
BP	GO:0034341	response to interferon-gamma	7/62	197/18862	3.68659e-06	2.11525e-05	7.57678e-06	TP53/JAK1/STAT1/JAK2/CDC42/RPS6KB1/PRKCD	7
BP	GO:0018210	peptidyl-threonine modification	6/62	127/18862	3.73602e-06	2.13984e-05	7.66487e-06	MAPK1/MAP2K1/PRKCA/AKT1/PRKCD/MAPK8	6
BP	GO:0030032	lamellipodium assembly	5/62	72/18862	3.84582e-06	2.19501e-05	7.8625e-06	PIK3CA/PIK3R1/RAC1/CDC42/ITGB1	5
BP	GO:0035924	cellular response to vascular endothelial growth factor stimulus	5/62	72/18862	3.84582e-06	2.19501e-05	7.8625e-06	RELA/PIK3CA/VEGFA/AKT1/MAPK14	5
BP	GO:0016579	protein deubiquitination	8/62	283/18862	3.89852e-06	2.22121e-05	7.95632e-06	TP53/EP300/ESR1/RHOA/AR/MYC/HIF1A/NFKBIA	8
BP	GO:0060439	trachea morphogenesis	3/62	10/18862	3.99228e-06	2.27065e-05	8.13344e-06	MAPK1/MAP2K1/MAPK3	3
BP	GO:0032770	positive regulation of monooxygenase activity	4/62	33/18862	4.03131e-06	2.28488e-05	8.18439e-06	PTK2B/HIF1A/TNF/AKT1	4
BP	GO:0051973	positive regulation of telomerase activity	4/62	33/18862	4.03131e-06	2.28488e-05	8.18439e-06	MAPK1/MYC/MAPK3/HSP90AA1	4
BP	GO:0046328	regulation of JNK cascade	6/62	129/18862	4.09009e-06	2.31417e-05	8.2893e-06	PTK2B/CDC42/HRAS/TNF/AKT1/EGFR	6
BP	GO:0060193	positive regulation of lipase activity	5/62	73/18862	4.11822e-06	2.32605e-05	8.33186e-06	ESR1/RHOA/HRAS/PRKCZ/EGFR	5
BP	GO:0031331	positive regulation of cellular catabolic process	9/62	384/18862	4.28068e-06	2.41362e-05	8.64555e-06	PTK2B/HIF1A/MAPK3/IL6/TNF/PTK2/HSP90AA1/AKT1/PRKCD	9
BP	GO:0090066	regulation of anatomical structure size	10/62	493/18862	4.31743e-06	2.42932e-05	8.7018e-06	PTK2B/RHOA/GRB2/PIK3CA/VEGFA/RAC1/AKT1/EGFR/PRKCD/ABL1	10
BP	GO:0060485	mesenchyme development	8/62	287/18862	4.32344e-06	2.42932e-05	8.7018e-06	MAPK1/STAT1/MYC/HIF1A/PPP2CA/MAPK3/IL6/CTNNB1	8
BP	GO:0042770	signal transduction in response to DNA damage	6/62	131/18862	4.47099e-06	2.50791e-05	8.9833e-06	TP53/EP300/GRB2/SFN/MAPK14/ABL1	6
BP	GO:0010543	regulation of platelet activation	4/62	34/18862	4.5576e-06	2.54772e-05	9.12589e-06	LYN/SYK/PRKCA/PRKCD	4
BP	GO:1904031	positive regulation of cyclin-dependent protein kinase activity	4/62	34/18862	4.5576e-06	2.54772e-05	9.12589e-06	SRC/AKT1/EGFR/CCND1	4
BP	GO:0002446	neutrophil mediated immunity	10/62	499/18862	4.80421e-06	2.67639e-05	9.5868e-06	MAPK1/RHOA/ITGAV/RAC1/IL6/NRAS/HSP90AA1/SYK/MAPK14/PRKCD	10
BP	GO:0072507	divalent inorganic cation homeostasis	10/62	499/18862	4.80421e-06	2.67639e-05	9.5868e-06	ESR1/PTK2B/JAK2/ITGAV/LYN/FYN/IL2/LCK/EGFR/ABL1	10
BP	GO:0045727	positive regulation of translation	6/62	133/18862	4.88027e-06	2.71413e-05	9.72197e-06	MAPK1/PTK2B/MAPK3/IL6/TNF/RPS6KB1	6
BP	GO:0070555	response to interleukin-1	7/62	206/18862	4.94883e-06	2.74757e-05	9.84174e-06	RELA/SRC/HIF1A/MAPK3/IL6/NFKBIA/PRKCA	7
BP	GO:0071482	cellular response to light stimulus	6/62	134/18862	5.09604e-06	2.82449e-05	1.01173e-05	TP53/EP300/MYC/PIK3R1/CREBBP/PRKCD	6
BP	GO:0002064	epithelial cell development	7/62	207/18862	5.10895e-06	2.82684e-05	1.01257e-05	ESR1/AR/SRC/HIF1A/VEGFA/SFN/TNF	7
BP	GO:0010762	regulation of fibroblast migration	4/62	35/18862	5.13304e-06	2.83535e-05	1.01562e-05	RAC1/PTK2/AKT1/ITGB1	4
BP	GO:0031647	regulation of protein stability	8/62	295/18862	5.29211e-06	2.91827e-05	1.04532e-05	TP53/EP300/MAPK1/SRC/PIK3R1/CREBBP/HSP90AA1/PRKCD	8
BP	GO:0043524	negative regulation of neuron apoptotic process	6/62	135/18862	5.31951e-06	2.92842e-05	1.04896e-05	PTK2B/JAK2/HIF1A/PIK3CA/FYN/HRAS	6
BP	GO:0051205	protein insertion into membrane	5/62	77/18862	5.36286e-06	2.94235e-05	1.05394e-05	TP53/SFN/HSP90AA1/EGFR/MAPK8	5
BP	GO:0061418	regulation of transcription from RNA polymerase II promoter in response to hypoxia	5/62	77/18862	5.36286e-06	2.94235e-05	1.05394e-05	TP53/EP300/HIF1A/VEGFA/CREBBP	5
BP	GO:0051348	negative regulation of transferase activity	8/62	296/18862	5.42522e-06	2.97086e-05	1.06416e-05	TP53/SRC/PPP2CA/LYN/SFN/AKT1/PRKCD/ABL1	8
BP	GO:0002703	regulation of leukocyte mediated immunity	7/62	209/18862	5.44217e-06	2.97086e-05	1.06416e-05	LYN/IL6/IL2/TNF/SYK/PRKCZ/STAT5B	7
BP	GO:0045216	cell-cell junction organization	7/62	209/18862	5.44217e-06	2.97086e-05	1.06416e-05	RHOA/SRC/VEGFA/CTNNB1/CDC42/TNF/PRKCA	7
BP	GO:1905244	regulation of modification of synaptic structure	3/62	11/18862	5.47651e-06	2.98461e-05	1.06908e-05	RHOA/CDC42/ABL1	3
BP	GO:0006006	glucose metabolic process	7/62	210/18862	5.61545e-06	3.05522e-05	1.09437e-05	TP53/EP300/SRC/PIK3CA/TNF/AKT1/MAPK14	7
BP	GO:0044843	cell cycle G1/S phase transition	8/62	298/18862	5.69996e-06	3.09603e-05	1.10899e-05	TP53/EP300/MYC/SFN/RPS6KB1/AKT1/EGFR/CCND1	8
BP	GO:2000144	positive regulation of DNA-templated transcription, initiation	4/62	36/18862	5.76048e-06	3.1237e-05	1.1189e-05	TP53/ESR1/CTNNB1/JUN	4
BP	GO:0070646	protein modification by small protein removal	8/62	300/18862	5.9864e-06	3.24081e-05	1.16085e-05	TP53/EP300/ESR1/RHOA/AR/MYC/HIF1A/NFKBIA	8
BP	GO:0001889	liver development	6/62	138/18862	6.03816e-06	3.26341e-05	1.16895e-05	RELA/PIK3CA/IL6/HRAS/EGFR/CCND1	6
BP	GO:0002790	peptide secretion	9/62	401/18862	6.07764e-06	3.27332e-05	1.1725e-05	PTPN11/JAK2/HIF1A/RAC1/IL6/RAF1/TNF/PRKCA/EGFR	9
BP	GO:0001892	embryonic placenta development	5/62	79/18862	6.08663e-06	3.27332e-05	1.1725e-05	MAPK1/GRB2/HIF1A/MAP2K1/AKT1	5
BP	GO:1900034	regulation of cellular response to heat	5/62	79/18862	6.08663e-06	3.27332e-05	1.1725e-05	EP300/MAPK1/MAPK3/CREBBP/HSP90AA1	5
BP	GO:0031333	negative regulation of protein-containing complex assembly	6/62	139/18862	6.29451e-06	3.37954e-05	1.21055e-05	EP300/SRC/RAF1/CDC42/PRKCZ/PRKCD	6
BP	GO:0090068	positive regulation of cell cycle process	8/62	303/18862	6.43888e-06	3.44218e-05	1.23298e-05	TP53/EP300/RHOA/CDC42/SFN/AKT1/EGFR/CCND1	8
BP	GO:0046627	negative regulation of insulin receptor signaling pathway	4/62	37/18862	6.44286e-06	3.44218e-05	1.23298e-05	RELA/RPS6KB1/PRKCZ/PRKCD	4
BP	GO:1904994	regulation of leukocyte adhesion to vascular endothelial cell	4/62	37/18862	6.44286e-06	3.44218e-05	1.23298e-05	RELA/RHOA/IL6/TNF	4
BP	GO:0061008	hepaticobiliary system development	6/62	140/18862	6.55963e-06	3.49883e-05	1.25327e-05	RELA/PIK3CA/IL6/HRAS/EGFR/CCND1	6
BP	GO:0071241	cellular response to inorganic substance	7/62	216/18862	6.75449e-06	3.59688e-05	1.2884e-05	MAPK1/MAPK3/FOS/AKT1/EGFR/JUN/MAPK8	7
BP	GO:0010212	response to ionizing radiation	6/62	142/18862	7.1171e-06	3.78379e-05	1.35535e-05	TP53/MYC/GRB2/HRAS/MAPK14/CCND1	6
BP	GO:0032733	positive regulation of interleukin-10 production	4/62	38/18862	7.18317e-06	3.78802e-05	1.35686e-05	STAT3/IL6/SYK/PRKCZ	4
BP	GO:0038179	neurotrophin signaling pathway	4/62	38/18862	7.18317e-06	3.78802e-05	1.35686e-05	PTPN11/GRB2/SRC/RAF1	4
BP	GO:0046326	positive regulation of glucose import	4/62	38/18862	7.18317e-06	3.78802e-05	1.35686e-05	PTPN11/PIK3R1/AKT1/MAPK14	4
BP	GO:0048246	macrophage chemotaxis	4/62	38/18862	7.18317e-06	3.78802e-05	1.35686e-05	MAPK1/PTK2B/MAPK3/PTK2	4
BP	GO:2000249	regulation of actin cytoskeleton reorganization	4/62	38/18862	7.18317e-06	3.78802e-05	1.35686e-05	PTK2B/CDC42/HRAS/ABL1	4
BP	GO:0002791	regulation of peptide secretion	8/62	308/18862	7.25739e-06	3.82098e-05	1.36867e-05	PTPN11/JAK2/HIF1A/RAC1/IL6/TNF/PRKCA/EGFR	8
BP	GO:0061517	macrophage proliferation	3/62	12/18862	7.2849e-06	3.82311e-05	1.36943e-05	MAPK1/MAPK3/PTK2	3
BP	GO:0072584	caveolin-mediated endocytosis	3/62	12/18862	7.2849e-06	3.82311e-05	1.36943e-05	MAPK1/SRC/MAPK3	3
BP	GO:2000177	regulation of neural precursor cell proliferation	5/62	82/18862	7.31344e-06	3.83191e-05	1.37258e-05	TP53/HIF1A/VEGFA/LYN/CTNNB1	5
BP	GO:0002699	positive regulation of immune effector process	7/62	219/18862	7.39236e-06	3.86705e-05	1.38517e-05	LYN/IL6/IL2/TNF/SYK/PRKCZ/STAT5B	7
BP	GO:0051495	positive regulation of cytoskeleton organization	7/62	220/18862	7.6158e-06	3.97754e-05	1.42475e-05	PTK2B/RHOA/GRB2/RAC1/CDC42/HRAS/ABL1	7
BP	GO:0050806	positive regulation of synaptic transmission	6/62	144/18862	7.71242e-06	4.02157e-05	1.44052e-05	MAPK1/PTK2B/TNF/PRKCZ/EGFR/ABL1	6
BP	GO:0009743	response to carbohydrate	7/62	221/18862	7.84482e-06	4.08407e-05	1.46291e-05	PTK2B/HIF1A/PIK3CA/LYN/RAC1/RAF1/RPS6KB1	7
BP	GO:0016572	histone phosphorylation	4/62	39/18862	7.98444e-06	4.13693e-05	1.48184e-05	JAK2/MAPK3/PRKCA/PRKCD	4
BP	GO:1900077	negative regulation of cellular response to insulin stimulus	4/62	39/18862	7.98444e-06	4.13693e-05	1.48184e-05	RELA/RPS6KB1/PRKCZ/PRKCD	4
BP	GO:1905521	regulation of macrophage migration	4/62	39/18862	7.98444e-06	4.13693e-05	1.48184e-05	MAPK1/PTK2B/MAPK3/PTK2	4
BP	GO:0071901	negative regulation of protein serine/threonine kinase activity	6/62	145/18862	8.02488e-06	4.15128e-05	1.48698e-05	PPP2CA/LYN/SFN/AKT1/PRKCD/ABL1	6
BP	GO:0030521	androgen receptor signaling pathway	4/62	40/18862	8.84982e-06	4.54914e-05	1.6295e-05	EP300/AR/HDAC1/NCOR2	4
BP	GO:0045022	early endosome to late endosome transport	4/62	40/18862	8.84982e-06	4.54914e-05	1.6295e-05	MAPK1/SRC/MAP2K1/MAPK3	4
BP	GO:0098760	response to interleukin-7	4/62	40/18862	8.84982e-06	4.54914e-05	1.6295e-05	JAK1/STAT3/STAT5A/STAT5B	4
BP	GO:0098761	cellular response to interleukin-7	4/62	40/18862	8.84982e-06	4.54914e-05	1.6295e-05	JAK1/STAT3/STAT5A/STAT5B	4
BP	GO:0000077	DNA damage checkpoint	6/62	148/18862	9.0244e-06	4.63158e-05	1.65902e-05	TP53/EP300/PTPN11/SFN/MAPK14/CCND1	6
BP	GO:0032755	positive regulation of interleukin-6 production	5/62	86/18862	9.24119e-06	4.73538e-05	1.69621e-05	PTPN11/STAT3/IL6/TNF/SYK	5
BP	GO:0008643	carbohydrate transport	6/62	149/18862	9.37914e-06	4.79101e-05	1.71613e-05	PTPN11/PIK3R1/TNF/RPS6KB1/AKT1/MAPK14	6
BP	GO:0046631	alpha-beta T cell activation	6/62	149/18862	9.37914e-06	4.79101e-05	1.71613e-05	STAT3/IL6/IL2/SYK/PRKCZ/ABL1	6
BP	GO:0010745	negative regulation of macrophage derived foam cell differentiation	3/62	13/18862	9.44817e-06	4.81872e-05	1.72606e-05	ITGAV/ITGB3/NFKBIA	3
BP	GO:0010591	regulation of lamellipodium assembly	4/62	41/18862	9.78248e-06	4.98142e-05	1.78434e-05	PIK3CA/PIK3R1/RAC1/CDC42	4
BP	GO:0045930	negative regulation of mitotic cell cycle	8/62	321/18862	9.80822e-06	4.98674e-05	1.78624e-05	TP53/EP300/CTNNB1/SFN/TNF/EGFR/CCND1/ABL1	8
BP	GO:0008360	regulation of cell shape	6/62	151/18862	1.01225e-05	5.12258e-05	1.8349e-05	PTK2B/RHOA/VEGFA/RAC1/FYN/PTK2	6
BP	GO:0010821	regulation of mitochondrion organization	6/62	151/18862	1.01225e-05	5.12258e-05	1.8349e-05	TP53/EP300/HIF1A/SFN/AKT1/MAPK8	6
BP	GO:2001056	positive regulation of cysteine-type endopeptidase activity	6/62	151/18862	1.01225e-05	5.12258e-05	1.8349e-05	JAK2/MYC/FYN/LCK/TNF/SYK	6
BP	GO:0048762	mesenchymal cell differentiation	7/62	231/18862	1.04673e-05	5.28882e-05	1.89445e-05	MAPK1/STAT1/HIF1A/PPP2CA/MAPK3/IL6/CTNNB1	7
BP	GO:0071364	cellular response to epidermal growth factor stimulus	4/62	42/18862	1.07857e-05	5.44126e-05	1.94905e-05	PTPN11/STAT5B/AKT1/EGFR	4
BP	GO:0036473	cell death in response to oxidative stress	5/62	89/18862	1.09313e-05	5.49768e-05	1.96926e-05	JAK2/HIF1A/FYN/AKT1/PRKCD	5
BP	GO:0051492	regulation of stress fiber assembly	5/62	89/18862	1.09313e-05	5.49768e-05	1.96926e-05	RHOA/PIK3R1/RAC1/CDC42/ABL1	5
BP	GO:0006898	receptor-mediated endocytosis	8/62	328/18862	1.14705e-05	5.75997e-05	2.06321e-05	ITGAV/ITGB3/GRB2/VEGFA/RAC1/HSP90AA1/SYK/ITGB1	8
BP	GO:0070301	cellular response to hydrogen peroxide	5/62	90/18862	1.15452e-05	5.78858e-05	2.07346e-05	RELA/SRC/IL6/PRKCD/ABL1	5
BP	GO:0031668	cellular response to extracellular stimulus	7/62	235/18862	1.17022e-05	5.85828e-05	2.09843e-05	TP53/MAPK1/LYN/MAPK3/FOS/JUN/MAPK8	7
BP	GO:1990778	protein localization to cell periphery	8/62	329/18862	1.17263e-05	5.86134e-05	2.09952e-05	AR/PIK3R1/HRAS/TNF/PRKCZ/AKT1/ITGB1/EGFR	8
BP	GO:0046677	response to antibiotic	4/62	43/18862	1.18627e-05	5.88441e-05	2.10778e-05	TP53/JAK1/JAK2/HSP90AA1	4
BP	GO:0090311	regulation of protein deacetylation	4/62	43/18862	1.18627e-05	5.88441e-05	2.10778e-05	TP53/EP300/VEGFA/MAPK8	4
BP	GO:0098927	vesicle-mediated transport between endosomal compartments	4/62	43/18862	1.18627e-05	5.88441e-05	2.10778e-05	MAPK1/SRC/MAP2K1/MAPK3	4
BP	GO:2000142	regulation of DNA-templated transcription, initiation	4/62	43/18862	1.18627e-05	5.88441e-05	2.10778e-05	TP53/ESR1/CTNNB1/JUN	4
BP	GO:2000273	positive regulation of signaling receptor activity	4/62	43/18862	1.18627e-05	5.88441e-05	2.10778e-05	JAK2/HIF1A/HDAC1/ITGB1	4
BP	GO:0034349	glial cell apoptotic process	3/62	14/18862	1.19968e-05	5.92386e-05	2.12192e-05	TP53/PRKCA/PRKCD	3
BP	GO:0070141	response to UV-A	3/62	14/18862	1.19968e-05	5.92386e-05	2.12192e-05	AKT1/EGFR/CCND1	3
BP	GO:0097531	mast cell migration	3/62	14/18862	1.19968e-05	5.92386e-05	2.12192e-05	VEGFA/RAC1/STAT5B	3
BP	GO:0060333	interferon-gamma-mediated signaling pathway	5/62	91/18862	1.21857e-05	5.99289e-05	2.14664e-05	TP53/JAK1/STAT1/JAK2/PRKCD	5
BP	GO:1903321	negative regulation of protein modification by small protein conjugation or removal	5/62	91/18862	1.21857e-05	5.99289e-05	2.14664e-05	RELA/FYN/CTNNB1/AKT1/ABL1	5
BP	GO:0031570	DNA integrity checkpoint	6/62	156/18862	1.21917e-05	5.99289e-05	2.14664e-05	TP53/EP300/PTPN11/SFN/MAPK14/CCND1	6
BP	GO:1903320	regulation of protein modification by small protein conjugation or removal	7/62	237/18862	1.23635e-05	6.06818e-05	2.17361e-05	RELA/HIF1A/FYN/CTNNB1/HSP90AA1/AKT1/ABL1	7
BP	GO:0030316	osteoclast differentiation	5/62	92/18862	1.28537e-05	6.29927e-05	2.25639e-05	SRC/PIK3R1/TNF/FOS/MAPK14	5
BP	GO:0008631	intrinsic apoptotic signaling pathway in response to oxidative stress	4/62	44/18862	1.30169e-05	6.34114e-05	2.27139e-05	JAK2/HIF1A/AKT1/PRKCD	4
BP	GO:0010761	fibroblast migration	4/62	44/18862	1.30169e-05	6.34114e-05	2.27139e-05	RAC1/PTK2/AKT1/ITGB1	4
BP	GO:0046427	positive regulation of receptor signaling pathway via JAK-STAT	4/62	44/18862	1.30169e-05	6.34114e-05	2.27139e-05	PTK2B/JAK2/IL6/TNF	4
BP	GO:0060711	labyrinthine layer development	4/62	44/18862	1.30169e-05	6.34114e-05	2.27139e-05	MAPK1/GRB2/MAP2K1/AKT1	4
BP	GO:0006874	cellular calcium ion homeostasis	9/62	442/18862	1.32563e-05	6.44813e-05	2.30971e-05	ESR1/PTK2B/JAK2/ITGAV/LYN/FYN/IL2/LCK/ABL1	9
BP	GO:0001701	in utero embryonic development	8/62	335/18862	1.33645e-05	6.49105e-05	2.32508e-05	TP53/MAPK1/AR/GRB2/HIF1A/MAP2K1/VEGFA/AKT1	8
BP	GO:0014013	regulation of gliogenesis	5/62	93/18862	1.35499e-05	6.56152e-05	2.35033e-05	RELA/HDAC1/LYN/IL6/TNF	5
BP	GO:0051591	response to cAMP	5/62	93/18862	1.35499e-05	6.56152e-05	2.35033e-05	PTK2B/STAT1/RELA/FOS/JUN	5
BP	GO:0016241	regulation of macroautophagy	6/62	160/18862	1.40827e-05	6.78926e-05	2.4319e-05	TP53/HIF1A/PIK3CA/MAPK3/AKT1/MAPK8	6
BP	GO:0032680	regulation of tumor necrosis factor production	6/62	160/18862	1.40827e-05	6.78926e-05	2.4319e-05	PTPN11/JAK2/STAT3/PIK3R1/IL6/SYK	6
BP	GO:2001242	regulation of intrinsic apoptotic signaling pathway	6/62	160/18862	1.40827e-05	6.78926e-05	2.4319e-05	TP53/SRC/HIF1A/HDAC1/LCK/AKT1	6
BP	GO:0010828	positive regulation of glucose transmembrane transport	4/62	45/18862	1.42518e-05	6.86066e-05	2.45748e-05	PTPN11/PIK3R1/AKT1/MAPK14	4
BP	GO:0006476	protein deacetylation	5/62	94/18862	1.42751e-05	6.86175e-05	2.45787e-05	TP53/EP300/HDAC1/VEGFA/MAPK8	5
BP	GO:0010763	positive regulation of fibroblast migration	3/62	15/18862	1.49608e-05	7.14916e-05	2.56082e-05	PTK2/AKT1/ITGB1	3
BP	GO:0045579	positive regulation of B cell differentiation	3/62	15/18862	1.49608e-05	7.14916e-05	2.56082e-05	IL2/SYK/STAT5B	3
BP	GO:0048308	organelle inheritance	3/62	15/18862	1.49608e-05	7.14916e-05	2.56082e-05	MAPK1/MAP2K1/MAPK3	3
BP	GO:0048313	Golgi inheritance	3/62	15/18862	1.49608e-05	7.14916e-05	2.56082e-05	MAPK1/MAP2K1/MAPK3	3
BP	GO:0032640	tumor necrosis factor production	6/62	162/18862	1.51133e-05	7.21145e-05	2.58313e-05	PTPN11/JAK2/STAT3/PIK3R1/IL6/SYK	6
BP	GO:0009896	positive regulation of catabolic process	9/62	450/18862	1.52861e-05	7.28323e-05	2.60884e-05	PTK2B/HIF1A/MAPK3/IL6/TNF/PTK2/HSP90AA1/AKT1/PRKCD	9
BP	GO:0050798	activated T cell proliferation	4/62	46/18862	1.55708e-05	7.39728e-05	2.64969e-05	FYN/IL2/STAT5B/ABL1	4
BP	GO:1900274	regulation of phospholipase C activity	4/62	46/18862	1.55708e-05	7.39728e-05	2.64969e-05	ESR1/HRAS/EGFR/ABL1	4
BP	GO:1903034	regulation of response to wounding	6/62	164/18862	1.6204e-05	7.67572e-05	2.74943e-05	MAP2K1/HRAS/TNF/PTK2/ITGB1/PRKCD	6
BP	GO:1903555	regulation of tumor necrosis factor superfamily cytokine production	6/62	164/18862	1.6204e-05	7.67572e-05	2.74943e-05	PTPN11/JAK2/STAT3/PIK3R1/IL6/SYK	6
BP	GO:0055074	calcium ion homeostasis	9/62	454/18862	1.63967e-05	7.75571e-05	2.77808e-05	ESR1/PTK2B/JAK2/ITGAV/LYN/FYN/IL2/LCK/ABL1	9
BP	GO:0032677	regulation of interleukin-8 production	5/62	97/18862	1.6634e-05	7.85657e-05	2.81421e-05	RELA/STAT3/IL6/TNF/SYK	5
BP	GO:0035265	organ growth	6/62	166/18862	1.73575e-05	8.18642e-05	2.93236e-05	MAPK1/PTPN11/ESR1/AR/AKT1/MAPK14	6
BP	GO:0019318	hexose metabolic process	7/62	250/18862	1.74615e-05	8.22242e-05	2.94526e-05	TP53/EP300/SRC/PIK3CA/TNF/AKT1/MAPK14	7
BP	GO:0110020	regulation of actomyosin structure organization	5/62	98/18862	1.74843e-05	8.22242e-05	2.94526e-05	RHOA/PIK3R1/RAC1/CDC42/ABL1	5
BP	GO:0071706	tumor necrosis factor superfamily cytokine production	6/62	167/18862	1.79586e-05	8.4333e-05	3.0208e-05	PTPN11/JAK2/STAT3/PIK3R1/IL6/SYK	6
BP	GO:0014009	glial cell proliferation	4/62	48/18862	1.84755e-05	8.62629e-05	3.08992e-05	PTK2B/LYN/IL6/TNF	4
BP	GO:0033628	regulation of cell adhesion mediated by integrin	4/62	48/18862	1.84755e-05	8.62629e-05	3.08992e-05	PTPN11/LYN/PTK2/SYK	4
BP	GO:0051204	protein insertion into mitochondrial membrane	4/62	48/18862	1.84755e-05	8.62629e-05	3.08992e-05	TP53/SFN/HSP90AA1/MAPK8	4
BP	GO:1904894	positive regulation of receptor signaling pathway via STAT	4/62	48/18862	1.84755e-05	8.62629e-05	3.08992e-05	PTK2B/JAK2/IL6/TNF	4
BP	GO:0002697	regulation of immune effector process	9/62	465/18862	1.98128e-05	9.23748e-05	3.30885e-05	STAT1/LYN/IL6/IL2/TNF/HSP90AA1/SYK/PRKCZ/STAT5B	9
BP	GO:0048639	positive regulation of developmental growth	6/62	170/18862	1.98635e-05	9.24787e-05	3.31257e-05	MAPK1/VEGFA/RPS6KB1/STAT5B/AKT1/MAPK14	6
BP	GO:0032369	negative regulation of lipid transport	4/62	49/18862	2.00684e-05	9.30338e-05	3.33246e-05	PTPN11/ITGAV/ITGB3/AKT1	4
BP	GO:0043124	negative regulation of I-kappaB kinase/NF-kappaB signaling	4/62	49/18862	2.00684e-05	9.30338e-05	3.33246e-05	ESR1/STAT1/HDAC1/ABL1	4
BP	GO:0071622	regulation of granulocyte chemotaxis	4/62	49/18862	2.00684e-05	9.30338e-05	3.33246e-05	MAPK1/MAPK3/RAC1/PTK2	4
BP	GO:0000079	regulation of cyclin-dependent protein serine/threonine kinase activity	5/62	101/18862	2.02398e-05	9.35622e-05	3.35138e-05	SRC/SFN/AKT1/EGFR/CCND1	5
BP	GO:0046425	regulation of receptor signaling pathway via JAK-STAT	5/62	101/18862	2.02398e-05	9.35622e-05	3.35138e-05	PTK2B/JAK2/PPP2CA/IL6/TNF	5
BP	GO:0032231	regulation of actin filament bundle assembly	5/62	102/18862	2.12296e-05	9.78603e-05	3.50534e-05	RHOA/PIK3R1/RAC1/CDC42/ABL1	5
BP	GO:0043200	response to amino acid	5/62	102/18862	2.12296e-05	9.78603e-05	3.50534e-05	RELA/LYN/FYN/TNF/RPS6KB1	5
BP	GO:2000179	positive regulation of neural precursor cell proliferation	4/62	50/18862	2.17599e-05	0.000100163	3.58783e-05	HIF1A/VEGFA/LYN/CTNNB1	4
BP	GO:0009615	response to virus	8/62	359/18862	2.19851e-05	0.000101057	3.61985e-05	STAT1/RELA/SRC/HIF1A/IL6/TNF/HSP90AA1/MAPK14	8
BP	GO:0010759	positive regulation of macrophage chemotaxis	3/62	17/18862	2.22544e-05	0.000101731	3.644e-05	MAPK1/MAPK3/PTK2	3
BP	GO:0060438	trachea development	3/62	17/18862	2.22544e-05	0.000101731	3.644e-05	MAPK1/MAP2K1/MAPK3	3
BP	GO:1903358	regulation of Golgi organization	3/62	17/18862	2.22544e-05	0.000101731	3.644e-05	MAPK1/MAP2K1/MAPK3	3
BP	GO:0032637	interleukin-8 production	5/62	103/18862	2.22567e-05	0.000101731	3.644e-05	RELA/STAT3/IL6/TNF/SYK	5
BP	GO:2000045	regulation of G1/S transition of mitotic cell cycle	6/62	174/18862	2.26536e-05	0.000103401	3.70379e-05	TP53/EP300/SFN/AKT1/EGFR/CCND1	6
BP	GO:0001933	negative regulation of protein phosphorylation	8/62	362/18862	2.3334e-05	0.000106358	3.80971e-05	PPP2CA/LYN/SFN/IL2/PRKCZ/AKT1/PRKCD/ABL1	8
BP	GO:0007548	sex differentiation	7/62	262/18862	2.36037e-05	0.000107436	3.84835e-05	PTPN11/ESR1/AR/SRC/VEGFA/STAT5B/CCND1	7
BP	GO:0035601	protein deacylation	5/62	105/18862	2.44266e-05	0.000110872	3.97143e-05	TP53/EP300/HDAC1/VEGFA/MAPK8	5
BP	GO:1904029	regulation of cyclin-dependent protein kinase activity	5/62	105/18862	2.44266e-05	0.000110872	3.97143e-05	SRC/SFN/AKT1/EGFR/CCND1	5
BP	GO:0030111	regulation of Wnt signaling pathway	8/62	365/18862	2.47519e-05	0.000112192	4.01872e-05	ESR1/SRC/HDAC1/PPP2CA/CTNNB1/EGFR/MAPK14/ABL1	8
BP	GO:0072503	cellular divalent inorganic cation homeostasis	9/62	480/18862	2.54362e-05	0.000115055	4.12126e-05	ESR1/PTK2B/JAK2/ITGAV/LYN/FYN/IL2/LCK/ABL1	9
BP	GO:0051496	positive regulation of stress fiber assembly	4/62	52/18862	2.54541e-05	0.000115055	4.12126e-05	RHOA/RAC1/CDC42/ABL1	4
BP	GO:0048259	regulation of receptor-mediated endocytosis	5/62	106/18862	2.55715e-05	0.000115266	4.12882e-05	ITGAV/ITGB3/VEGFA/RAC1/SYK	5
BP	GO:0120034	positive regulation of plasma membrane bounded cell projection assembly	5/62	106/18862	2.55715e-05	0.000115266	4.12882e-05	PIK3CA/PIK3R1/RAC1/CDC42/HRAS	5
BP	GO:0010256	endomembrane system organization	9/62	482/18862	2.62797e-05	0.000118295	4.23731e-05	MAPK1/AR/MAP2K1/PPP2CA/MAPK3/CDC42/PRKCA/AKT1/PRKCD	9
BP	GO:0007221	positive regulation of transcription of Notch receptor target	3/62	18/18862	2.66427e-05	0.000119434	4.27811e-05	EP300/STAT1/CREBBP	3
BP	GO:0032930	positive regulation of superoxide anion generation	3/62	18/18862	2.66427e-05	0.000119434	4.27811e-05	SYK/EGFR/PRKCD	3
BP	GO:0060252	positive regulation of glial cell proliferation	3/62	18/18862	2.66427e-05	0.000119434	4.27811e-05	LYN/IL6/TNF	3
BP	GO:0090151	establishment of protein localization to mitochondrial membrane	4/62	53/18862	2.74644e-05	0.00012278	4.39796e-05	TP53/SFN/HSP90AA1/MAPK8	4
BP	GO:1905517	macrophage migration	4/62	53/18862	2.74644e-05	0.00012278	4.39796e-05	MAPK1/PTK2B/MAPK3/PTK2	4
BP	GO:0043312	neutrophil degranulation	9/62	485/18862	2.75896e-05	0.00012317	4.41195e-05	MAPK1/RHOA/ITGAV/RAC1/NRAS/HSP90AA1/SYK/MAPK14/PRKCD	9
BP	GO:0002708	positive regulation of lymphocyte mediated immunity	5/62	108/18862	2.79861e-05	0.00012477	4.46923e-05	IL6/IL2/TNF/PRKCZ/STAT5B	5
BP	GO:0001501	skeletal system development	9/62	486/18862	2.80384e-05	0.000124832	4.47146e-05	TP53/EP300/PTPN11/RHOA/SRC/HIF1A/MAPK3/CTNNB1/MAPK14	9
BP	GO:0043409	negative regulation of MAPK cascade	6/62	181/18862	2.82915e-05	0.000125787	4.50567e-05	MYC/PPP2CA/LYN/AKT1/PRKCD/ABL1	6
BP	GO:0002283	neutrophil activation involved in immune response	9/62	488/18862	2.89546e-05	0.00012856	4.60499e-05	MAPK1/RHOA/ITGAV/RAC1/NRAS/HSP90AA1/SYK/MAPK14/PRKCD	9
BP	GO:0098732	macromolecule deacylation	5/62	109/18862	2.92579e-05	0.00012973	4.6469e-05	TP53/EP300/HDAC1/VEGFA/MAPK8	5
BP	GO:0070228	regulation of lymphocyte apoptotic process	4/62	54/18862	2.95888e-05	0.000131019	4.69308e-05	TP53/HIF1A/LYN/IL2	4
BP	GO:0005996	monosaccharide metabolic process	7/62	272/18862	2.99947e-05	0.000132636	4.75101e-05	TP53/EP300/SRC/PIK3CA/TNF/AKT1/MAPK14	7
BP	GO:1904892	regulation of receptor signaling pathway via STAT	5/62	110/18862	3.05741e-05	0.000135015	4.83622e-05	PTK2B/JAK2/PPP2CA/IL6/TNF	5
BP	GO:0033044	regulation of chromosome organization	7/62	273/18862	3.07054e-05	0.000135411	4.85041e-05	TP53/MAPK1/MYC/SRC/VEGFA/MAPK3/CTNNB1	7
BP	GO:0045780	positive regulation of bone resorption	3/62	19/18862	3.15641e-05	0.000138635	4.96589e-05	SYK/PRKCA/EGFR	3
BP	GO:0099563	modification of synaptic structure	3/62	19/18862	3.15641e-05	0.000138635	4.96589e-05	RHOA/CDC42/ABL1	3
BP	GO:2000251	positive regulation of actin cytoskeleton reorganization	3/62	19/18862	3.15641e-05	0.000138635	4.96589e-05	CDC42/HRAS/ABL1	3
BP	GO:0001836	release of cytochrome c from mitochondria	4/62	55/18862	3.18312e-05	0.000139433	4.99446e-05	TP53/SFN/AKT1/JUN	4
BP	GO:0007405	neuroblast proliferation	4/62	55/18862	3.18312e-05	0.000139433	4.99446e-05	TP53/HIF1A/VEGFA/CTNNB1	4
BP	GO:0002286	T cell activation involved in immune response	5/62	111/18862	3.19359e-05	0.000139516	4.99745e-05	TP53/STAT3/IL6/IL2/PRKCZ	5
BP	GO:0031623	receptor internalization	5/62	111/18862	3.19359e-05	0.000139516	4.99745e-05	ITGB3/GRB2/VEGFA/SYK/ITGB1	5
BP	GO:0009749	response to glucose	6/62	185/18862	3.19881e-05	0.000139557	4.99892e-05	PTK2B/HIF1A/PIK3CA/RAC1/RAF1/RPS6KB1	6
BP	GO:0072659	protein localization to plasma membrane	7/62	275/18862	3.21685e-05	0.000140157	5.02039e-05	AR/PIK3R1/TNF/PRKCZ/AKT1/ITGB1/EGFR	7
BP	GO:0120032	regulation of plasma membrane bounded cell projection assembly	6/62	186/18862	3.29704e-05	0.000143459	5.13867e-05	PIK3CA/PIK3R1/RAC1/CDC42/HRAS/PRKCD	6
BP	GO:0021782	glial cell development	5/62	112/18862	3.33443e-05	0.000144892	5.19001e-05	LYN/IL6/TNF/AKT1/EGFR	5
BP	GO:0032731	positive regulation of interleukin-1 beta production	4/62	56/18862	3.41957e-05	0.000148394	5.31544e-05	JAK2/STAT3/IL6/TNF	4
BP	GO:0042176	regulation of protein catabolic process	8/62	383/18862	3.48678e-05	0.000151109	5.41271e-05	PTK2B/RELA/FYN/TNF/PTK2/HSP90AA1/AKT1/EGFR	8
BP	GO:0042119	neutrophil activation	9/62	500/18862	3.50042e-05	0.000151499	5.42667e-05	MAPK1/RHOA/ITGAV/RAC1/NRAS/HSP90AA1/SYK/MAPK14/PRKCD	9
BP	GO:0006260	DNA replication	7/62	280/18862	3.60791e-05	0.000155944	5.58589e-05	TP53/PPP2CA/RAC1/CDC42/HRAS/EGFR/JUN	7
BP	GO:0045747	positive regulation of Notch signaling pathway	4/62	57/18862	3.66863e-05	0.000158149	5.66487e-05	EP300/SRC/STAT3/CREBBP	4
BP	GO:1900024	regulation of substrate adhesion-dependent cell spreading	4/62	57/18862	3.66863e-05	0.000158149	5.66487e-05	RAC1/CDC42/PTK2/ABL1	4
BP	GO:0032495	response to muramyl dipeptide	3/62	20/18862	3.70472e-05	0.000159074	5.698e-05	RELA/NFKBIA/MAPK14	3
BP	GO:0032928	regulation of superoxide anion generation	3/62	20/18862	3.70472e-05	0.000159074	5.698e-05	SYK/EGFR/PRKCD	3
BP	GO:0060444	branching involved in mammary gland duct morphogenesis	3/62	20/18862	3.70472e-05	0.000159074	5.698e-05	ESR1/AR/SRC	3
BP	GO:0009746	response to hexose	6/62	190/18862	3.7145e-05	0.000159284	5.70551e-05	PTK2B/HIF1A/PIK3CA/RAC1/RAF1/RPS6KB1	6
BP	GO:0002763	positive regulation of myeloid leukocyte differentiation	4/62	58/18862	3.93072e-05	0.000168334	6.02969e-05	TNF/PRKCA/FOS/JUN	4
BP	GO:0032874	positive regulation of stress-activated MAPK cascade	5/62	116/18862	3.94664e-05	0.000168794	6.04617e-05	PTK2B/VEGFA/CDC42/HRAS/TNF	5
BP	GO:0008637	apoptotic mitochondrial changes	5/62	118/18862	4.28366e-05	0.000182968	6.55389e-05	TP53/SFN/AKT1/JUN/MAPK8	5
BP	GO:1902806	regulation of cell cycle G1/S phase transition	6/62	195/18862	4.29495e-05	0.00018321	6.56256e-05	TP53/EP300/SFN/AKT1/EGFR/CCND1	6
BP	GO:0002052	positive regulation of neuroblast proliferation	3/62	21/18862	4.31206e-05	0.000183459	6.57149e-05	HIF1A/VEGFA/CTNNB1	3
BP	GO:0002053	positive regulation of mesenchymal cell proliferation	3/62	21/18862	4.31206e-05	0.000183459	6.57149e-05	STAT1/MYC/VEGFA	3
BP	GO:0034284	response to monosaccharide	6/62	196/18862	4.41933e-05	0.000187778	6.72618e-05	PTK2B/HIF1A/PIK3CA/RAC1/RAF1/RPS6KB1	6
BP	GO:0010518	positive regulation of phospholipase activity	4/62	60/18862	4.49564e-05	0.000190277	6.81567e-05	ESR1/HRAS/PRKCZ/EGFR	4
BP	GO:0032653	regulation of interleukin-10 production	4/62	60/18862	4.49564e-05	0.000190277	6.81567e-05	STAT3/IL6/SYK/PRKCZ	4
BP	GO:0032722	positive regulation of chemokine production	4/62	60/18862	4.49564e-05	0.000190277	6.81567e-05	HIF1A/IL6/TNF/SYK	4
BP	GO:0048645	animal organ formation	4/62	61/18862	4.79933e-05	0.000202866	7.26664e-05	MAPK1/AR/MAP2K1/MAPK3	4
BP	GO:0051258	protein polymerization	7/62	294/18862	4.91591e-05	0.000207525	7.43353e-05	PTK2B/JAK2/GRB2/RAC1/HSP90AA1/PRKCD/ABL1	7
BP	GO:0031281	positive regulation of cyclase activity	3/62	22/18862	4.98122e-05	0.000209739	7.51281e-05	MAPK3/MAPK14/MAPK8	3
BP	GO:0044346	fibroblast apoptotic process	3/62	22/18862	4.98122e-05	0.000209739	7.51281e-05	TP53/MYC/PIK3CA	3
BP	GO:0031571	mitotic G1 DNA damage checkpoint	4/62	62/18862	5.11774e-05	0.000214655	7.68891e-05	TP53/EP300/SFN/CCND1	4
BP	GO:0032233	positive regulation of actin filament bundle assembly	4/62	62/18862	5.11774e-05	0.000214655	7.68891e-05	RHOA/RAC1/CDC42/ABL1	4
BP	GO:0032613	interleukin-10 production	4/62	62/18862	5.11774e-05	0.000214655	7.68891e-05	STAT3/IL6/SYK/PRKCZ	4
BP	GO:0007498	mesoderm development	5/62	123/18862	5.22405e-05	0.000218552	7.82849e-05	JAK2/ITGB3/VEGFA/PPP2CA/ITGB1	5
BP	GO:0035821	modulation of process of other organism	5/62	123/18862	5.22405e-05	0.000218552	7.82849e-05	EP300/HDAC1/RXRA/SYK/JUN	5
BP	GO:0042326	negative regulation of phosphorylation	8/62	407/18862	5.35538e-05	0.000223759	8.015e-05	PPP2CA/LYN/SFN/IL2/PRKCZ/AKT1/PRKCD/ABL1	8
BP	GO:1902905	positive regulation of supramolecular fiber organization	6/62	203/18862	5.37316e-05	0.000224214	8.03132e-05	PTK2B/RHOA/GRB2/RAC1/CDC42/ABL1	6
BP	GO:0046887	positive regulation of hormone secretion	5/62	124/18862	5.42988e-05	0.000226002	8.09537e-05	PTPN11/JAK2/HIF1A/RAC1/EGFR	5
BP	GO:0071621	granulocyte chemotaxis	5/62	124/18862	5.42988e-05	0.000226002	8.09537e-05	MAPK1/MAPK3/RAC1/PTK2/SYK	5
BP	GO:0044783	G1 DNA damage checkpoint	4/62	63/18862	5.4513e-05	0.000226316	8.1066e-05	TP53/EP300/SFN/CCND1	4
BP	GO:0044819	mitotic G1/S transition checkpoint	4/62	63/18862	5.4513e-05	0.000226316	8.1066e-05	TP53/EP300/SFN/CCND1	4
BP	GO:0050807	regulation of synapse organization	6/62	204/18862	5.52192e-05	0.000228956	8.20117e-05	RHOA/FYN/CDC42/TNF/MAPK14/ABL1	6
BP	GO:0002705	positive regulation of leukocyte mediated immunity	5/62	125/18862	5.64193e-05	0.000233635	8.36876e-05	IL6/IL2/TNF/PRKCZ/STAT5B	5
BP	GO:0046628	positive regulation of insulin receptor signaling pathway	3/62	23/18862	5.71499e-05	0.00023606	8.45564e-05	PTPN11/SRC/PRKCZ	3
BP	GO:1904385	cellular response to angiotensin	3/62	23/18862	5.71499e-05	0.00023606	8.45564e-05	RELA/SRC/PRKCD	3
BP	GO:0032732	positive regulation of interleukin-1 production	4/62	64/18862	5.80047e-05	0.000238985	8.56041e-05	JAK2/STAT3/IL6/TNF	4
BP	GO:0042093	T-helper cell differentiation	4/62	64/18862	5.80047e-05	0.000238985	8.56041e-05	STAT3/IL6/IL2/PRKCZ	4
BP	GO:0006109	regulation of carbohydrate metabolic process	6/62	206/18862	5.82933e-05	0.000239871	8.59215e-05	TP53/EP300/PTK2B/SRC/HIF1A/AKT1	6
BP	GO:0045471	response to ethanol	5/62	126/18862	5.86032e-05	0.000240842	8.62693e-05	PTK2B/FYN/IL2/RPS6KB1/CCND1	5
BP	GO:0034764	positive regulation of transmembrane transport	6/62	207/18862	5.98809e-05	0.000245474	8.79284e-05	PTPN11/PIK3R1/AKT1/ITGB1/MAPK14/ABL1	6
BP	GO:0034767	positive regulation of ion transmembrane transport	6/62	207/18862	5.98809e-05	0.000245474	8.79284e-05	PTPN11/PIK3R1/AKT1/ITGB1/MAPK14/ABL1	6
BP	GO:0032729	positive regulation of interferon-gamma production	4/62	65/18862	6.16567e-05	0.00025212	9.03088e-05	HRAS/IL2/TNF/ABL1	4
BP	GO:0071479	cellular response to ionizing radiation	4/62	65/18862	6.16567e-05	0.00025212	9.03088e-05	TP53/GRB2/HRAS/MAPK14	4
BP	GO:0000075	cell cycle checkpoint	6/62	209/18862	6.31599e-05	0.000257943	9.23946e-05	TP53/EP300/PTPN11/SFN/MAPK14/CCND1	6
BP	GO:0036003	positive regulation of transcription from RNA polymerase II promoter in response to stress	3/62	24/18862	6.51613e-05	0.000265119	9.49653e-05	TP53/HIF1A/VEGFA	3
BP	GO:1900017	positive regulation of cytokine production involved in inflammatory response	3/62	24/18862	6.51613e-05	0.000265119	9.49653e-05	STAT3/IL6/TNF	3
BP	GO:1905523	positive regulation of macrophage migration	3/62	24/18862	6.51613e-05	0.000265119	9.49653e-05	MAPK1/MAPK3/PTK2	3
BP	GO:0002294	CD4-positive, alpha-beta T cell differentiation involved in immune response	4/62	66/18862	6.54737e-05	0.000265727	9.51829e-05	STAT3/IL6/IL2/PRKCZ	4
BP	GO:0034332	adherens junction organization	4/62	66/18862	6.54737e-05	0.000265727	9.51829e-05	SRC/VEGFA/CTNNB1/CDC42	4
BP	GO:0046683	response to organophosphorus	5/62	130/18862	6.79996e-05	0.000275635	9.87321e-05	PTK2B/STAT1/RELA/FOS/JUN	5
BP	GO:0007623	circadian rhythm	6/62	212/18862	6.83462e-05	0.000276352	9.8989e-05	TP53/EP300/HDAC1/EGFR/JUN/MAPK8	6
BP	GO:0008406	gonad development	6/62	212/18862	6.83462e-05	0.000276352	9.8989e-05	ESR1/AR/SRC/VEGFA/STAT5B/CCND1	6
BP	GO:0002287	alpha-beta T cell activation involved in immune response	4/62	67/18862	6.94601e-05	0.000280161	0.000100353	STAT3/IL6/IL2/PRKCZ	4
BP	GO:0002293	alpha-beta T cell differentiation involved in immune response	4/62	67/18862	6.94601e-05	0.000280161	0.000100353	STAT3/IL6/IL2/PRKCZ	4
BP	GO:0016236	macroautophagy	7/62	311/18862	7.00378e-05	0.000282142	0.000101063	TP53/SRC/HIF1A/PIK3CA/MAPK3/AKT1/MAPK8	7
BP	GO:0061041	regulation of wound healing	5/62	131/18862	7.05206e-05	0.000283736	0.000101634	HRAS/TNF/PTK2/ITGB1/PRKCD	5
BP	GO:0050803	regulation of synapse structure or activity	6/62	214/18862	7.19888e-05	0.000289286	0.000103622	RHOA/FYN/CDC42/TNF/MAPK14/ABL1	6
BP	GO:0006417	regulation of translation	8/62	425/18862	7.25107e-05	0.000291025	0.000104245	MAPK1/PTK2B/STAT3/MAPK3/IL6/TNF/RPS6KB1/AKT1	8
BP	GO:0007004	telomere maintenance via telomerase	4/62	68/18862	7.36204e-05	0.000292532	0.000104785	MAPK1/SRC/MAPK3/HSP90AA1	4
BP	GO:1900015	regulation of cytokine production involved in inflammatory response	4/62	68/18862	7.36204e-05	0.000292532	0.000104785	STAT3/IL6/TNF/MAPK14	4
BP	GO:0008154	actin polymerization or depolymerization	6/62	215/18862	7.38673e-05	0.000292532	0.000104785	PTK2B/JAK2/GRB2/PIK3CA/RAC1/PRKCD	6
BP	GO:0048143	astrocyte activation	3/62	25/18862	7.38736e-05	0.000292532	0.000104785	IL6/TNF/EGFR	3
BP	GO:0051894	positive regulation of focal adhesion assembly	3/62	25/18862	7.38736e-05	0.000292532	0.000104785	VEGFA/RAC1/ABL1	3
BP	GO:0060330	regulation of response to interferon-gamma	3/62	25/18862	7.38736e-05	0.000292532	0.000104785	JAK1/STAT1/JAK2	3
BP	GO:0060334	regulation of interferon-gamma-mediated signaling pathway	3/62	25/18862	7.38736e-05	0.000292532	0.000104785	JAK1/STAT1/JAK2	3
BP	GO:0060765	regulation of androgen receptor signaling pathway	3/62	25/18862	7.38736e-05	0.000292532	0.000104785	EP300/HDAC1/NCOR2	3
BP	GO:1900078	positive regulation of cellular response to insulin stimulus	3/62	25/18862	7.38736e-05	0.000292532	0.000104785	PTPN11/SRC/PRKCZ	3
BP	GO:1902993	positive regulation of amyloid precursor protein catabolic process	3/62	25/18862	7.38736e-05	0.000292532	0.000104785	RELA/LYN/TNF	3
BP	GO:1990776	response to angiotensin	3/62	25/18862	7.38736e-05	0.000292532	0.000104785	RELA/SRC/PRKCD	3
BP	GO:0010975	regulation of neuron projection development	8/62	428/18862	7.61563e-05	0.000301206	0.000107891	EP300/PTK2B/RHOA/MAP2K1/VEGFA/LYN/FYN/AKT1	8
BP	GO:0045137	development of primary sexual characteristics	6/62	217/18862	7.77419e-05	0.000307104	0.000110004	ESR1/AR/SRC/VEGFA/STAT5B/CCND1	6
BP	GO:0071229	cellular response to acid chemical	4/62	69/18862	7.79594e-05	0.00030759	0.000110178	PIK3CA/VEGFA/FYN/TNF	4
BP	GO:0007266	Rho protein signal transduction	5/62	134/18862	7.8518e-05	0.000308673	0.000110566	RHOA/RAC1/RAF1/CDC42/ABL1	5
BP	GO:0050853	B cell receptor signaling pathway	5/62	134/18862	7.8518e-05	0.000308673	0.000110566	MAPK1/LYN/LCK/SYK/ABL1	5
BP	GO:0097553	calcium ion transmembrane import into cytosol	5/62	134/18862	7.8518e-05	0.000308673	0.000110566	PTK2B/LYN/FYN/LCK/ABL1	5
BP	GO:0043280	positive regulation of cysteine-type endopeptidase activity involved in apoptotic process	5/62	135/18862	8.13333e-05	0.000319356	0.000114393	JAK2/MYC/LCK/TNF/SYK	5
BP	GO:0002313	mature B cell differentiation involved in immune response	3/62	26/18862	8.33138e-05	0.000325173	0.000116477	PTK2B/IL6/IL2	3
BP	GO:0010464	regulation of mesenchymal cell proliferation	3/62	26/18862	8.33138e-05	0.000325173	0.000116477	STAT1/MYC/VEGFA	3
BP	GO:0033598	mammary gland epithelial cell proliferation	3/62	26/18862	8.33138e-05	0.000325173	0.000116477	MAPK1/ESR1/CCND1	3
BP	GO:1900739	regulation of protein insertion into mitochondrial membrane involved in apoptotic signaling pathway	3/62	26/18862	8.33138e-05	0.000325173	0.000116477	TP53/SFN/MAPK8	3
BP	GO:1900740	positive regulation of protein insertion into mitochondrial membrane involved in apoptotic signaling pathway	3/62	26/18862	8.33138e-05	0.000325173	0.000116477	TP53/SFN/MAPK8	3
BP	GO:0045444	fat cell differentiation	6/62	221/18862	8.59775e-05	0.000335168	0.000120057	EP300/IL6/TNF/AKT1/MAPK14/CCND1	6
BP	GO:0098586	cellular response to virus	4/62	71/18862	8.71916e-05	0.000339495	0.000121607	HIF1A/IL6/HSP90AA1/MAPK14	4
BP	GO:0062012	regulation of small molecule metabolic process	8/62	437/18862	8.80208e-05	0.000342315	0.000122617	TP53/EP300/PTK2B/SRC/HIF1A/NCOR2/TNF/AKT1	8
BP	GO:0061351	neural precursor cell proliferation	5/62	138/18862	9.02479e-05	0.000350558	0.000125569	TP53/HIF1A/VEGFA/LYN/CTNNB1	5
BP	GO:0002360	T cell lineage commitment	3/62	27/18862	9.35087e-05	0.00036236	0.000129797	TP53/STAT3/IL6	3
BP	GO:0033688	regulation of osteoblast proliferation	3/62	27/18862	9.35087e-05	0.00036236	0.000129797	RHOA/ITGAV/ABL1	3
BP	GO:0032271	regulation of protein polymerization	6/62	225/18862	9.48946e-05	0.000366858	0.000131408	PTK2B/GRB2/RAC1/HSP90AA1/PRKCD/ABL1	6
BP	GO:0060560	developmental growth involved in morphogenesis	6/62	225/18862	9.48946e-05	0.000366858	0.000131408	ESR1/VEGFA/CTNNB1/HSP90AA1/PRKCZ/ABL1	6
BP	GO:0002292	T cell differentiation involved in immune response	4/62	73/18862	9.71944e-05	0.000375304	0.000134433	STAT3/IL6/IL2/PRKCZ	4
BP	GO:0031056	regulation of histone modification	5/62	141/18862	9.98962e-05	0.00038528	0.000138007	TP53/VEGFA/MAPK3/CTNNB1/MAPK8	5
BP	GO:0072655	establishment of protein localization to mitochondrion	5/62	142/18862	0.000103282	0.000397869	0.000142516	TP53/SFN/HSP90AA1/AKT1/MAPK8	5
BP	GO:0001782	B cell homeostasis	3/62	28/18862	0.000104485	0.000400607	0.000143497	HIF1A/LYN/ABL1	3
BP	GO:0001893	maternal placenta development	3/62	28/18862	0.000104485	0.000400607	0.000143497	MAPK1/MAPK3/AKT1	3
BP	GO:0031063	regulation of histone deacetylation	3/62	28/18862	0.000104485	0.000400607	0.000143497	TP53/VEGFA/MAPK8	3
BP	GO:0060603	mammary gland duct morphogenesis	3/62	28/18862	0.000104485	0.000400607	0.000143497	ESR1/AR/SRC	3
BP	GO:0006278	RNA-dependent DNA biosynthetic process	4/62	75/18862	0.000108006	0.00041362	0.000148158	MAPK1/SRC/MAPK3/HSP90AA1	4
BP	GO:0010675	regulation of cellular carbohydrate metabolic process	5/62	144/18862	0.000110319	0.000421487	0.000150976	TP53/EP300/PTK2B/SRC/AKT1	5
BP	GO:0014074	response to purine-containing compound	5/62	144/18862	0.000110319	0.000421487	0.000150976	PTK2B/STAT1/RELA/FOS/JUN	5
BP	GO:0001678	cellular glucose homeostasis	5/62	145/18862	0.000113972	0.000434935	0.000155793	HIF1A/PIK3CA/PIK3R1/RAC1/RAF1	5
BP	GO:0050690	regulation of defense response to virus by virus	3/62	29/18862	0.000116268	0.000441629	0.000158191	RAC1/FYN/LCK	3
BP	GO:0060055	angiogenesis involved in wound healing	3/62	29/18862	0.000116268	0.000441629	0.000158191	ITGB3/VEGFA/TNF	3
BP	GO:0071549	cellular response to dexamethasone stimulus	3/62	29/18862	0.000116268	0.000441629	0.000158191	NR3C1/RPS6KB1/EGFR	3
BP	GO:0072539	T-helper 17 cell differentiation	3/62	29/18862	0.000116268	0.000441629	0.000158191	STAT3/IL6/IL2	3
BP	GO:0045580	regulation of T cell differentiation	5/62	146/18862	0.000117718	0.000446095	0.00015979	IL2/SYK/PRKCZ/STAT5B/ABL1	5
BP	GO:0070585	protein localization to mitochondrion	5/62	146/18862	0.000117718	0.000446095	0.00015979	TP53/SFN/HSP90AA1/AKT1/MAPK8	5
BP	GO:0016575	histone deacetylation	4/62	77/18862	0.000119665	0.000452946	0.000162245	TP53/HDAC1/VEGFA/MAPK8	4
BP	GO:0097530	granulocyte migration	5/62	148/18862	0.000125492	0.000474451	0.000169948	MAPK1/MAPK3/RAC1/PTK2/SYK	5
BP	GO:0001844	protein insertion into mitochondrial membrane involved in apoptotic signaling pathway	3/62	30/18862	0.000128884	0.000485028	0.000173736	TP53/SFN/MAPK8	3
BP	GO:0045577	regulation of B cell differentiation	3/62	30/18862	0.000128884	0.000485028	0.000173736	IL2/SYK/STAT5B	3
BP	GO:0060674	placenta blood vessel development	3/62	30/18862	0.000128884	0.000485028	0.000173736	MAPK1/MAP2K1/AKT1	3
BP	GO:0090183	regulation of kidney development	3/62	30/18862	0.000128884	0.000485028	0.000173736	STAT1/MYC/VEGFA	3
BP	GO:0002312	B cell activation involved in immune response	4/62	79/18862	0.00013221	0.000495825	0.000177604	PTK2B/IL6/IL2/ABL1	4
BP	GO:0032204	regulation of telomere maintenance	4/62	79/18862	0.00013221	0.000495825	0.000177604	MAPK1/MYC/SRC/MAPK3	4
BP	GO:0048145	regulation of fibroblast proliferation	4/62	79/18862	0.00013221	0.000495825	0.000177604	TP53/ESR1/MYC/CTNNB1	4
BP	GO:0045861	negative regulation of proteolysis	7/62	346/18862	0.000136042	0.000509609	0.000182541	TP53/SRC/VEGFA/RAF1/SFN/TNF/AKT1	7
BP	GO:0001942	hair follicle development	4/62	80/18862	0.000138828	0.000517665	0.000185427	RELA/HDAC1/TNF/EGFR	4
BP	GO:0010833	telomere maintenance via telomere lengthening	4/62	80/18862	0.000138828	0.000517665	0.000185427	MAPK1/SRC/MAPK3/HSP90AA1	4
BP	GO:0048144	fibroblast proliferation	4/62	80/18862	0.000138828	0.000517665	0.000185427	TP53/ESR1/MYC/CTNNB1	4
BP	GO:2000106	regulation of leukocyte apoptotic process	4/62	80/18862	0.000138828	0.000517665	0.000185427	TP53/HIF1A/LYN/IL2	4
BP	GO:0060402	calcium ion transport into cytosol	5/62	152/18862	0.000142216	0.000528417	0.000189278	PTK2B/LYN/FYN/LCK/ABL1	5
BP	GO:0002335	mature B cell differentiation	3/62	31/18862	0.00014236	0.000528417	0.000189278	PTK2B/IL6/IL2	3
BP	GO:0034405	response to fluid shear stress	3/62	31/18862	0.00014236	0.000528417	0.000189278	PTK2B/SRC/AKT1	3
BP	GO:0097421	liver regeneration	3/62	31/18862	0.00014236	0.000528417	0.000189278	IL6/EGFR/CCND1	3
BP	GO:0006469	negative regulation of protein kinase activity	6/62	243/18862	0.000144573	0.000536022	0.000192002	PPP2CA/LYN/SFN/AKT1/PRKCD/ABL1	6
BP	GO:0043367	CD4-positive, alpha-beta T cell differentiation	4/62	81/18862	0.000145682	0.000539519	0.000193255	STAT3/IL6/IL2/PRKCZ	4
BP	GO:0035567	non-canonical Wnt signaling pathway	5/62	153/18862	0.000146652	0.000542497	0.000194322	RHOA/RAC1/CTNNB1/CDC42/ABL1	5
BP	GO:0090596	sensory organ morphogenesis	6/62	244/18862	0.000147841	0.000546276	0.000195675	MAPK1/HIF1A/STAT3/HDAC1/VEGFA/MAPK3	6
BP	GO:0014706	striated muscle tissue development	7/62	351/18862	0.000148633	0.00054858	0.0001965	EP300/MAPK1/VEGFA/CDC42/RPS6KB1/FOS/MAPK14	7
BP	GO:0010951	negative regulation of endopeptidase activity	6/62	245/18862	0.000151168	0.000557304	0.000199625	SRC/VEGFA/RAF1/SFN/TNF/AKT1	6
BP	GO:0006970	response to osmotic stress	4/62	82/18862	0.000152778	0.000562601	0.000201523	TP53/PTK2B/TNF/EGFR	4
BP	GO:0090150	establishment of protein localization to membrane	7/62	354/18862	0.000156632	0.000571306	0.000204641	TP53/FYN/HRAS/SFN/HSP90AA1/EGFR/MAPK8	7
BP	GO:0010743	regulation of macrophage derived foam cell differentiation	3/62	32/18862	0.000156719	0.000571306	0.000204641	ITGAV/ITGB3/NFKBIA	3
BP	GO:0033687	osteoblast proliferation	3/62	32/18862	0.000156719	0.000571306	0.000204641	RHOA/ITGAV/ABL1	3
BP	GO:0046825	regulation of protein export from nucleus	3/62	32/18862	0.000156719	0.000571306	0.000204641	TP53/PTPN11/SFN	3
BP	GO:0051385	response to mineralocorticoid	3/62	32/18862	0.000156719	0.000571306	0.000204641	SRC/FOS/CCND1	3
BP	GO:0090322	regulation of superoxide metabolic process	3/62	32/18862	0.000156719	0.000571306	0.000204641	SYK/EGFR/PRKCD	3
BP	GO:0098751	bone cell development	3/62	32/18862	0.000156719	0.000571306	0.000204641	EP300/PTPN11/SRC	3
BP	GO:1901099	negative regulation of signal transduction in absence of ligand	3/62	32/18862	0.000156719	0.000571306	0.000204641	FYN/TNF/AKT1	3
BP	GO:2001240	negative regulation of extrinsic apoptotic signaling pathway in absence of ligand	3/62	32/18862	0.000156719	0.000571306	0.000204641	FYN/TNF/AKT1	3
BP	GO:0010507	negative regulation of autophagy	4/62	83/18862	0.00016012	0.000581104	0.00020815	TP53/STAT3/PIK3CA/AKT1	4
BP	GO:0022404	molting cycle process	4/62	83/18862	0.00016012	0.000581104	0.00020815	RELA/HDAC1/TNF/EGFR	4
BP	GO:0022405	hair cycle process	4/62	83/18862	0.00016012	0.000581104	0.00020815	RELA/HDAC1/TNF/EGFR	4
BP	GO:0060291	long-term synaptic potentiation	4/62	83/18862	0.00016012	0.000581104	0.00020815	MAPK1/PTK2B/PRKCZ/ABL1	4
BP	GO:0002706	regulation of lymphocyte mediated immunity	5/62	157/18862	0.000165465	0.000599167	0.000214621	IL6/IL2/TNF/PRKCZ/STAT5B	5
BP	GO:0009267	cellular response to starvation	5/62	157/18862	0.000165465	0.000599167	0.000214621	TP53/MAPK1/MAPK3/JUN/MAPK8	5
BP	GO:0010822	positive regulation of mitochondrion organization	4/62	84/18862	0.000167714	0.000605295	0.000216816	TP53/HIF1A/SFN/MAPK8	4
BP	GO:0046330	positive regulation of JNK cascade	4/62	84/18862	0.000167714	0.000605295	0.000216816	PTK2B/CDC42/HRAS/TNF	4
BP	GO:0098773	skin epidermis development	4/62	84/18862	0.000167714	0.000605295	0.000216816	RELA/HDAC1/TNF/EGFR	4
BP	GO:0032675	regulation of interleukin-6 production	5/62	158/18862	0.000170444	0.000614466	0.000220101	PTPN11/STAT3/IL6/TNF/SYK	5
BP	GO:0035633	maintenance of blood-brain barrier	3/62	33/18862	0.000171988	0.000616621	0.000220873	VEGFA/IL6/ITGB1	3
BP	GO:0055094	response to lipoprotein particle	3/62	33/18862	0.000171988	0.000616621	0.000220873	SYK/AKT1/ITGB1	3
BP	GO:0060251	regulation of glial cell proliferation	3/62	33/18862	0.000171988	0.000616621	0.000220873	LYN/IL6/TNF	3
BP	GO:0072538	T-helper 17 type immune response	3/62	33/18862	0.000171988	0.000616621	0.000220873	STAT3/IL6/IL2	3
BP	GO:1905332	positive regulation of morphogenesis of an epithelium	3/62	33/18862	0.000171988	0.000616621	0.000220873	AR/VEGFA/ABL1	3
BP	GO:0048863	stem cell differentiation	6/62	251/18862	0.000172396	0.000617405	0.000221153	TP53/MAPK1/ESR1/HIF1A/MAPK3/ABL1	6
BP	GO:0051092	positive regulation of NF-kappaB transcription factor activity	5/62	159/18862	0.000175537	0.000627963	0.000224935	RELA/AR/STAT3/TNF/PRKCZ	5
BP	GO:0043467	regulation of generation of precursor metabolites and energy	5/62	160/18862	0.000180745	0.000645885	0.000231355	TP53/EP300/HIF1A/PIK3CA/AKT1	5
BP	GO:0031058	positive regulation of histone modification	4/62	86/18862	0.000183679	0.000655652	0.000234853	TP53/VEGFA/MAPK3/CTNNB1	4
BP	GO:0000723	telomere maintenance	5/62	161/18862	0.00018607	0.000663461	0.000237651	MAPK1/MYC/SRC/MAPK3/HSP90AA1	5
BP	GO:0001569	branching involved in blood vessel morphogenesis	3/62	34/18862	0.000188191	0.000668098	0.000239312	VEGFA/CTNNB1/ABL1	3
BP	GO:0048261	negative regulation of receptor-mediated endocytosis	3/62	34/18862	0.000188191	0.000668098	0.000239312	ITGAV/ITGB3/RAC1	3
BP	GO:0071402	cellular response to lipoprotein particle stimulus	3/62	34/18862	0.000188191	0.000668098	0.000239312	SYK/AKT1/ITGB1	3
BP	GO:0140354	lipid import into cell	3/62	34/18862	0.000188191	0.000668098	0.000239312	RPS6KB1/AKT1/ITGB1	3
BP	GO:0032635	interleukin-6 production	5/62	162/18862	0.000191515	0.000679159	0.000243273	PTPN11/STAT3/IL6/TNF/SYK	5
BP	GO:0051899	membrane depolarization	4/62	87/18862	0.00019206	0.000680351	0.0002437	SRC/PRKCZ/JUN/ABL1	4
BP	GO:0002460	adaptive immune response based on somatic recombination of immune receptors built from immunoglobulin superfamily domains	7/62	367/18862	0.000195436	0.000691559	0.000247715	STAT3/IL6/HRAS/IL2/TNF/PRKCZ/PRKCD	7
BP	GO:0010466	negative regulation of peptidase activity	6/62	257/18862	0.000195918	0.000692514	0.000248057	SRC/VEGFA/RAF1/SFN/TNF/AKT1	6
BP	GO:0045582	positive regulation of T cell differentiation	4/62	88/18862	0.000200713	0.000707926	0.000253578	IL2/SYK/PRKCZ/STAT5B	4
BP	GO:0072080	nephron tubule development	4/62	88/18862	0.000200713	0.000707926	0.000253578	STAT1/MYC/VEGFA/CTNNB1	4
BP	GO:1990138	neuron projection extension	5/62	164/18862	0.000202768	0.00071363	0.000255621	VEGFA/CTNNB1/HSP90AA1/PRKCZ/ABL1	5
BP	GO:2001252	positive regulation of chromosome organization	5/62	164/18862	0.000202768	0.00071363	0.000255621	TP53/MAPK1/VEGFA/MAPK3/CTNNB1	5
BP	GO:0016242	negative regulation of macroautophagy	3/62	35/18862	0.000205353	0.000718844	0.000257489	TP53/PIK3CA/AKT1	3
BP	GO:0032148	activation of protein kinase B activity	3/62	35/18862	0.000205353	0.000718844	0.000257489	SRC/PRKCZ/AKT1	3
BP	GO:0042554	superoxide anion generation	3/62	35/18862	0.000205353	0.000718844	0.000257489	SYK/EGFR/PRKCD	3
BP	GO:0048009	insulin-like growth factor receptor signaling pathway	3/62	35/18862	0.000205353	0.000718844	0.000257489	AR/PIK3R1/AKT1	3
BP	GO:1901030	positive regulation of mitochondrial outer membrane permeabilization involved in apoptotic signaling pathway	3/62	35/18862	0.000205353	0.000718844	0.000257489	TP53/SFN/MAPK8	3
BP	GO:0060537	muscle tissue development	7/62	371/18862	0.000208828	0.000730225	0.000261565	EP300/MAPK1/VEGFA/CDC42/RPS6KB1/FOS/MAPK14	7
BP	GO:0032642	regulation of chemokine production	4/62	89/18862	0.000209644	0.000730726	0.000261745	HIF1A/IL6/TNF/SYK	4
BP	GO:0042058	regulation of epidermal growth factor receptor signaling pathway	4/62	89/18862	0.000209644	0.000730726	0.000261745	GRB2/CDC42/AKT1/EGFR	4
BP	GO:0051149	positive regulation of muscle cell differentiation	4/62	89/18862	0.000209644	0.000730726	0.000261745	CTNNB1/CDC42/MAPK14/ABL1	4
BP	GO:0061326	renal tubule development	4/62	90/18862	0.000218858	0.000762027	0.000272957	STAT1/MYC/VEGFA/CTNNB1	4
BP	GO:0072331	signal transduction by p53 class mediator	6/62	263/18862	0.000221909	0.000771827	0.000276467	TP53/EP300/HDAC1/SFN/AKT1/MAPK14	6
BP	GO:0030224	monocyte differentiation	3/62	36/18862	0.000223497	0.000775695	0.000277853	MYC/VEGFA/JUN	3
BP	GO:0043029	T cell homeostasis	3/62	36/18862	0.000223497	0.000775695	0.000277853	IL2/STAT5B/AKT1	3
BP	GO:0043112	receptor metabolic process	5/62	168/18862	0.000226782	0.000786259	0.000281637	ITGB3/GRB2/VEGFA/SYK/ITGB1	5
BP	GO:0051099	positive regulation of binding	5/62	170/18862	0.000239573	0.000829721	0.000297205	EP300/JAK2/PPP2CA/CTNNB1/ABL1	5
BP	GO:0033673	negative regulation of kinase activity	6/62	267/18862	0.000240696	0.000832728	0.000298282	PPP2CA/LYN/SFN/AKT1/PRKCD/ABL1	6
BP	GO:0071542	dopaminergic neuron differentiation	3/62	37/18862	0.000242649	0.000838593	0.000300383	HIF1A/VEGFA/CTNNB1	3
BP	GO:0001659	temperature homeostasis	5/62	171/18862	0.00024617	0.000848962	0.000304097	JAK2/STAT3/VEGFA/TNF/SYK	5
BP	GO:0051302	regulation of cell division	5/62	171/18862	0.00024617	0.000848962	0.000304097	RHOA/MYC/VEGFA/CDC42/SFN	5
BP	GO:0002042	cell migration involved in sprouting angiogenesis	4/62	93/18862	0.00024825	0.000854327	0.000306018	RHOA/VEGFA/AKT1/ABL1	4
BP	GO:0008585	female gonad development	4/62	93/18862	0.00024825	0.000854327	0.000306018	ESR1/SRC/VEGFA/STAT5B	4
BP	GO:0010769	regulation of cell morphogenesis involved in differentiation	4/62	94/18862	0.000258649	0.000887303	0.00031783	RAC1/CDC42/PTK2/ABL1	4
BP	GO:0021549	cerebellum development	4/62	94/18862	0.000258649	0.000887303	0.00031783	TP53/PTPN11/MAP2K1/ABL1	4
BP	GO:1904035	regulation of epithelial cell apoptotic process	4/62	94/18862	0.000258649	0.000887303	0.00031783	JAK2/IL6/TNF/ABL1	4
BP	GO:0008361	regulation of cell size	5/62	173/18862	0.00025978	0.000889308	0.000318549	RHOA/VEGFA/RAC1/AKT1/ABL1	5
BP	GO:0060401	cytosolic calcium ion transport	5/62	173/18862	0.00025978	0.000889308	0.000318549	PTK2B/LYN/FYN/LCK/ABL1	5
BP	GO:1903532	positive regulation of secretion by cell	6/62	271/18862	0.000260716	0.000891579	0.000319362	PTPN11/JAK2/HIF1A/RAC1/SYK/EGFR	6
BP	GO:0010463	mesenchymal cell proliferation	3/62	38/18862	0.000262832	0.000896931	0.000321279	STAT1/MYC/VEGFA	3
BP	GO:0071548	response to dexamethasone	3/62	38/18862	0.000262832	0.000896931	0.000321279	NR3C1/RPS6KB1/EGFR	3
BP	GO:0010721	negative regulation of cell development	5/62	174/18862	0.000266795	0.000908553	0.000325442	TP53/RHOA/VEGFA/IL6/TNF	5
BP	GO:0032200	telomere organization	5/62	174/18862	0.000266795	0.000908553	0.000325442	MAPK1/MYC/SRC/MAPK3/HSP90AA1	5
BP	GO:0010522	regulation of calcium ion transport into cytosol	4/62	95/18862	0.000269358	0.000913461	0.0003272	PTK2B/LYN/FYN/ABL1	4
BP	GO:0032602	chemokine production	4/62	95/18862	0.000269358	0.000913461	0.0003272	HIF1A/IL6/TNF/SYK	4
BP	GO:0090277	positive regulation of peptide hormone secretion	4/62	95/18862	0.000269358	0.000913461	0.0003272	JAK2/HIF1A/RAC1/EGFR	4
BP	GO:2001243	negative regulation of intrinsic apoptotic signaling pathway	4/62	95/18862	0.000269358	0.000913461	0.0003272	SRC/HIF1A/HDAC1/AKT1	4
BP	GO:0045619	regulation of lymphocyte differentiation	5/62	175/18862	0.000273954	0.000928083	0.000332438	IL2/SYK/PRKCZ/STAT5B/ABL1	5
BP	GO:0032091	negative regulation of protein binding	4/62	96/18862	0.000280381	0.000946904	0.000339179	MAPK3/AKT1/PRKCD/MAPK8	4
BP	GO:0042100	B cell proliferation	4/62	96/18862	0.000280381	0.000946904	0.000339179	LYN/IL2/PRKCD/ABL1	4
BP	GO:1901184	regulation of ERBB signaling pathway	4/62	96/18862	0.000280381	0.000946904	0.000339179	GRB2/CDC42/AKT1/EGFR	4
BP	GO:0048167	regulation of synaptic plasticity	5/62	176/18862	0.000281258	0.000948881	0.000339888	MAPK1/PTK2B/HRAS/PRKCZ/ABL1	5
BP	GO:0021587	cerebellum morphogenesis	3/62	39/18862	0.000284069	0.000955399	0.000342222	PTPN11/MAP2K1/ABL1	3
BP	GO:0033146	regulation of intracellular estrogen receptor signaling pathway	3/62	39/18862	0.000284069	0.000955399	0.000342222	ESR1/AR/SRC	3
BP	GO:0045746	negative regulation of Notch signaling pathway	3/62	39/18862	0.000284069	0.000955399	0.000342222	NFKBIA/AKT1/EGFR	3
BP	GO:1901796	regulation of signal transduction by p53 class mediator	5/62	177/18862	0.000288709	0.000970001	0.000347453	TP53/EP300/HDAC1/AKT1/MAPK14	5
BP	GO:0046545	development of primary female sexual characteristics	4/62	97/18862	0.000291725	0.000979127	0.000350722	ESR1/SRC/VEGFA/STAT5B	4
BP	GO:0051817	modulation of process of other organism involved in symbiotic interaction	4/62	98/18862	0.000303395	0.00101725	0.000364376	EP300/HDAC1/RXRA/JUN	4
BP	GO:0032735	positive regulation of interleukin-12 production	3/62	40/18862	0.000306384	0.00102411	0.000366834	RELA/SYK/MAPK14	3
BP	GO:0060443	mammary gland morphogenesis	3/62	40/18862	0.000306384	0.00102411	0.000366834	ESR1/AR/SRC	3
BP	GO:2000008	regulation of protein localization to cell surface	3/62	40/18862	0.000306384	0.00102411	0.000366834	CTNNB1/TNF/AKT1	3
BP	GO:0071347	cellular response to interleukin-1	5/62	180/18862	0.000311963	0.00104169	0.000373131	RELA/HIF1A/MAPK3/IL6/NFKBIA	5
BP	GO:0002824	positive regulation of adaptive immune response based on somatic recombination of immune receptors built from immunoglobulin superfamily domains	4/62	99/18862	0.000315396	0.001051	0.000376466	IL6/IL2/TNF/PRKCZ	4
BP	GO:0042102	positive regulation of T cell proliferation	4/62	99/18862	0.000315396	0.001051	0.000376466	IL6/IL2/SYK/STAT5B	4
BP	GO:0035710	CD4-positive, alpha-beta T cell activation	4/62	100/18862	0.000327734	0.00108988	0.000390394	STAT3/IL6/IL2/PRKCZ	4
BP	GO:1905269	positive regulation of chromatin organization	4/62	100/18862	0.000327734	0.00108988	0.000390394	TP53/VEGFA/MAPK3/CTNNB1	4
BP	GO:0043123	positive regulation of I-kappaB kinase/NF-kappaB signaling	5/62	182/18862	0.000328238	0.00109045	0.000390596	RELA/RHOA/FYN/TNF/ABL1	5
BP	GO:1900026	positive regulation of substrate adhesion-dependent cell spreading	3/62	41/18862	0.0003298	0.00109452	0.000392055	RAC1/CDC42/ABL1	3
BP	GO:0022037	metencephalon development	4/62	101/18862	0.000340414	0.0011263	0.00040344	TP53/PTPN11/MAP2K1/ABL1	4
BP	GO:0045621	positive regulation of lymphocyte differentiation	4/62	101/18862	0.000340414	0.0011263	0.00040344	IL2/SYK/PRKCZ/STAT5B	4
BP	GO:1902106	negative regulation of leukocyte differentiation	4/62	101/18862	0.000340414	0.0011263	0.00040344	MYC/PIK3R1/LYN/IL2	4
BP	GO:0042116	macrophage activation	4/62	102/18862	0.000353442	0.00116411	0.000416981	JAK2/IL6/TNF/SYK	4
BP	GO:0044773	mitotic DNA damage checkpoint	4/62	102/18862	0.000353442	0.00116411	0.000416981	TP53/EP300/SFN/CCND1	4
BP	GO:1902275	regulation of chromatin organization	5/62	185/18862	0.000353848	0.00116411	0.000416981	TP53/VEGFA/MAPK3/CTNNB1/MAPK8	5
BP	GO:0014002	astrocyte development	3/62	42/18862	0.00035434	0.00116411	0.000416981	IL6/TNF/EGFR	3
BP	GO:0021575	hindbrain morphogenesis	3/62	42/18862	0.00035434	0.00116411	0.000416981	PTPN11/MAP2K1/ABL1	3
BP	GO:0048806	genitalia development	3/62	42/18862	0.00035434	0.00116411	0.000416981	PTPN11/ESR1/AR	3
BP	GO:2001239	regulation of extrinsic apoptotic signaling pathway in absence of ligand	3/62	42/18862	0.00035434	0.00116411	0.000416981	FYN/TNF/AKT1	3
BP	GO:0032651	regulation of interleukin-1 beta production	4/62	103/18862	0.000366823	0.00120269	0.000430803	JAK2/STAT3/IL6/TNF	4
BP	GO:0070498	interleukin-1-mediated signaling pathway	4/62	103/18862	0.000366823	0.00120269	0.000430803	RELA/MAPK3/IL6/NFKBIA	4
BP	GO:0003015	heart process	6/62	289/18862	0.000367617	0.00120408	0.000431301	JAK2/SRC/PIK3CA/FYN/CDC42/IL2	6
BP	GO:0006816	calcium ion transport	7/62	409/18862	0.000377002	0.00123358	0.000441867	PTK2B/ITGAV/LYN/FYN/CTNNB1/LCK/ABL1	7
BP	GO:0022602	ovulation cycle process	3/62	43/18862	0.000380026	0.00124099	0.000444519	ESR1/SRC/STAT5B	3
BP	GO:0035094	response to nicotine	3/62	43/18862	0.000380026	0.00124099	0.000444519	MAPK1/RELA/TNF	3
BP	GO:0002821	positive regulation of adaptive immune response	4/62	104/18862	0.000380563	0.00124149	0.000444701	IL6/IL2/TNF/PRKCZ	4
BP	GO:0030041	actin filament polymerization	5/62	188/18862	0.000380943	0.00124149	0.000444701	PTK2B/JAK2/GRB2/RAC1/PRKCD	5
BP	GO:0042303	molting cycle	4/62	105/18862	0.000394668	0.00128238	0.000459345	RELA/HDAC1/TNF/EGFR	4
BP	GO:0042633	hair cycle	4/62	105/18862	0.000394668	0.00128238	0.000459345	RELA/HDAC1/TNF/EGFR	4
BP	GO:1903707	negative regulation of hemopoiesis	4/62	105/18862	0.000394668	0.00128238	0.000459345	MYC/PIK3R1/LYN/IL2	4
BP	GO:0010863	positive regulation of phospholipase C activity	3/62	44/18862	0.00040688	0.00131811	0.000472146	ESR1/HRAS/EGFR	3
BP	GO:0150076	neuroinflammatory response	3/62	44/18862	0.00040688	0.00131811	0.000472146	IL6/TNF/ITGB1	3
BP	GO:1901028	regulation of mitochondrial outer membrane permeabilization involved in apoptotic signaling pathway	3/62	44/18862	0.00040688	0.00131811	0.000472146	TP53/SFN/MAPK8	3
BP	GO:0044774	mitotic DNA integrity checkpoint	4/62	106/18862	0.000409142	0.00132281	0.000473829	TP53/EP300/SFN/CCND1	4
BP	GO:0072009	nephron epithelium development	4/62	106/18862	0.000409142	0.00132281	0.000473829	STAT1/MYC/VEGFA/CTNNB1	4
BP	GO:0050821	protein stabilization	5/62	191/18862	0.000409581	0.00132292	0.000473867	TP53/EP300/PIK3R1/HSP90AA1/PRKCD	5
BP	GO:0051047	positive regulation of secretion	6/62	295/18862	0.000410002	0.00132297	0.000473885	PTPN11/JAK2/HIF1A/RAC1/SYK/EGFR	6
BP	GO:0090287	regulation of cellular response to growth factor stimulus	6/62	296/18862	0.000417423	0.00134558	0.000481985	TP53/EP300/ITGB3/HIF1A/CREBBP/ABL1	6
BP	GO:0031099	regeneration	5/62	192/18862	0.000419479	0.00135087	0.00048388	JAK2/MAP2K1/IL6/EGFR/CCND1	5
BP	GO:0032649	regulation of interferon-gamma production	4/62	107/18862	0.000423992	0.00136406	0.000488603	HRAS/IL2/TNF/ABL1	4
BP	GO:0050864	regulation of B cell activation	5/62	193/18862	0.000429557	0.00137924	0.000494041	LYN/IL6/IL2/SYK/STAT5B	5
BP	GO:0060348	bone development	5/62	193/18862	0.000429557	0.00137924	0.000494041	TP53/EP300/PTPN11/RHOA/SRC	5
BP	GO:0032570	response to progesterone	3/62	45/18862	0.000434925	0.00139373	0.000499231	RELA/SRC/FOS	3
BP	GO:1900087	positive regulation of G1/S transition of mitotic cell cycle	3/62	45/18862	0.000434925	0.00139373	0.000499231	AKT1/EGFR/CCND1	3
BP	GO:0032611	interleukin-1 beta production	4/62	108/18862	0.000439223	0.00140336	0.000502681	JAK2/STAT3/IL6/TNF	4
BP	GO:0060071	Wnt signaling pathway, planar cell polarity pathway	4/62	108/18862	0.000439223	0.00140336	0.000502681	RHOA/RAC1/CDC42/ABL1	4
BP	GO:0071156	regulation of cell cycle arrest	4/62	108/18862	0.000439223	0.00140336	0.000502681	TP53/EP300/SFN/CCND1	4
BP	GO:0042594	response to starvation	5/62	196/18862	0.000460891	0.00147115	0.000526963	TP53/MAPK1/MAPK3/JUN/MAPK8	5
BP	GO:0031648	protein destabilization	3/62	46/18862	0.000464182	0.00147587	0.000528655	EP300/SRC/CREBBP	3
BP	GO:0034198	cellular response to amino acid starvation	3/62	46/18862	0.000464182	0.00147587	0.000528655	MAPK1/MAPK3/MAPK8	3
BP	GO:0050919	negative chemotaxis	3/62	46/18862	0.000464182	0.00147587	0.000528655	RHOA/ITGAV/ITGB3	3
BP	GO:0051489	regulation of filopodium assembly	3/62	46/18862	0.000464182	0.00147587	0.000528655	PIK3R1/CDC42/PRKCD	3
BP	GO:0032070	regulation of deoxyribonuclease activity	2/62	10/18862	0.000470339	0.001481	0.000530492	AKT1/PRKCD	2
BP	GO:0033327	Leydig cell differentiation	2/62	10/18862	0.000470339	0.001481	0.000530492	AR/CCND1	2
BP	GO:0034350	regulation of glial cell apoptotic process	2/62	10/18862	0.000470339	0.001481	0.000530492	PRKCA/PRKCD	2
BP	GO:0045792	negative regulation of cell size	2/62	10/18862	0.000470339	0.001481	0.000530492	RHOA/AKT1	2
BP	GO:0060736	prostate gland growth	2/62	10/18862	0.000470339	0.001481	0.000530492	ESR1/AR	2
BP	GO:0070391	response to lipoteichoic acid	2/62	10/18862	0.000470339	0.001481	0.000530492	RELA/MAPK14	2
BP	GO:0071223	cellular response to lipoteichoic acid	2/62	10/18862	0.000470339	0.001481	0.000530492	RELA/MAPK14	2
BP	GO:0072203	cell proliferation involved in metanephros development	2/62	10/18862	0.000470339	0.001481	0.000530492	STAT1/MYC	2
BP	GO:1904526	regulation of microtubule binding	2/62	10/18862	0.000470339	0.001481	0.000530492	PPP2CA/ABL1	2
BP	GO:2000628	regulation of miRNA metabolic process	2/62	10/18862	0.000470339	0.001481	0.000530492	RELA/HRAS	2
BP	GO:0070588	calcium ion transmembrane transport	6/62	304/18862	0.000480651	0.00151201	0.0005416	PTK2B/ITGAV/LYN/FYN/LCK/ABL1	6
BP	GO:0046660	female sex differentiation	4/62	111/18862	0.000487259	0.00153132	0.000548516	ESR1/SRC/VEGFA/STAT5B	4
BP	GO:0001774	microglial cell activation	3/62	47/18862	0.000494673	0.0015442	0.000553128	JAK2/IL6/TNF	3
BP	GO:0009409	response to cold	3/62	47/18862	0.000494673	0.0015442	0.000553128	HSP90AA1/NFKBIA/FOS	3
BP	GO:0030225	macrophage differentiation	3/62	47/18862	0.000494673	0.0015442	0.000553128	VEGFA/CDC42/PRKCA	3
BP	GO:0030857	negative regulation of epithelial cell differentiation	3/62	47/18862	0.000494673	0.0015442	0.000553128	STAT1/VEGFA/CCND1	3
BP	GO:0031279	regulation of cyclase activity	3/62	47/18862	0.000494673	0.0015442	0.000553128	MAPK3/MAPK14/MAPK8	3
BP	GO:0035722	interleukin-12-mediated signaling pathway	3/62	47/18862	0.000494673	0.0015442	0.000553128	JAK1/JAK2/CDC42	3
BP	GO:1904707	positive regulation of vascular associated smooth muscle cell proliferation	3/62	47/18862	0.000494673	0.0015442	0.000553128	JAK2/TNF/JUN	3
BP	GO:0032609	interferon-gamma production	4/62	112/18862	0.000504071	0.00156902	0.000562021	HRAS/IL2/TNF/ABL1	4
BP	GO:0051209	release of sequestered calcium ion into cytosol	4/62	112/18862	0.000504071	0.00156902	0.000562021	PTK2B/LYN/LCK/ABL1	4
BP	GO:0090175	regulation of establishment of planar polarity	4/62	112/18862	0.000504071	0.00156902	0.000562021	RHOA/RAC1/CDC42/ABL1	4
BP	GO:0019932	second-messenger-mediated signaling	6/62	307/18862	0.0005062	0.00157415	0.000563857	PTK2B/VEGFA/PPP2CA/TNF/SYK/EGFR	6
BP	GO:0008543	fibroblast growth factor receptor signaling pathway	4/62	113/18862	0.000521291	0.00161799	0.000579561	MAPK1/PTPN11/GRB2/MAPK3	4
BP	GO:0051283	negative regulation of sequestering of calcium ion	4/62	113/18862	0.000521291	0.00161799	0.000579561	PTK2B/LYN/LCK/ABL1	4
BP	GO:0002762	negative regulation of myeloid leukocyte differentiation	3/62	48/18862	0.00052642	0.00162616	0.000582489	MYC/PIK3R1/LYN	3
BP	GO:0042059	negative regulation of epidermal growth factor receptor signaling pathway	3/62	48/18862	0.00052642	0.00162616	0.000582489	GRB2/CDC42/EGFR	3
BP	GO:0043330	response to exogenous dsRNA	3/62	48/18862	0.00052642	0.00162616	0.000582489	MAPK1/MAPK3/NFKBIA	3
BP	GO:0045058	T cell selection	3/62	48/18862	0.00052642	0.00162616	0.000582489	STAT3/IL6/SYK	3
BP	GO:2000191	regulation of fatty acid transport	3/62	48/18862	0.00052642	0.00162616	0.000582489	SYK/AKT1/ITGB1	3
BP	GO:0051282	regulation of sequestering of calcium ion	4/62	115/18862	0.000556984	0.00171895	0.000615725	PTK2B/LYN/LCK/ABL1	4
BP	GO:0050982	detection of mechanical stimulus	3/62	49/18862	0.000559443	0.00172002	0.000616109	FYN/CTNNB1/PTK2	3
BP	GO:0070231	T cell apoptotic process	3/62	49/18862	0.000559443	0.00172002	0.000616109	TP53/HIF1A/AKT1	3
BP	GO:0071349	cellular response to interleukin-12	3/62	49/18862	0.000559443	0.00172002	0.000616109	JAK1/JAK2/CDC42	3
BP	GO:1990928	response to amino acid starvation	3/62	49/18862	0.000559443	0.00172002	0.000616109	MAPK1/MAPK3/MAPK8	3
BP	GO:0051051	negative regulation of transport	7/62	438/18862	0.0005674	0.00174284	0.000624284	PTPN11/PTK2B/ITGAV/ITGB3/RAC1/TNF/AKT1	7
BP	GO:0033234	negative regulation of protein sumoylation	2/62	11/18862	0.000573642	0.00174393	0.000624675	RELA/CTNNB1	2
BP	GO:0033690	positive regulation of osteoblast proliferation	2/62	11/18862	0.000573642	0.00174393	0.000624675	ITGAV/ABL1	2
BP	GO:0045899	positive regulation of RNA polymerase II transcription preinitiation complex assembly	2/62	11/18862	0.000573642	0.00174393	0.000624675	TP53/ESR1	2
BP	GO:0046643	regulation of gamma-delta T cell activation	2/62	11/18862	0.000573642	0.00174393	0.000624675	SYK/STAT5B	2
BP	GO:0051974	negative regulation of telomerase activity	2/62	11/18862	0.000573642	0.00174393	0.000624675	TP53/SRC	2
BP	GO:0061307	cardiac neural crest cell differentiation involved in heart development	2/62	11/18862	0.000573642	0.00174393	0.000624675	MAPK1/MAPK3	2
BP	GO:0061308	cardiac neural crest cell development involved in heart development	2/62	11/18862	0.000573642	0.00174393	0.000624675	MAPK1/MAPK3	2
BP	GO:0070243	regulation of thymocyte apoptotic process	2/62	11/18862	0.000573642	0.00174393	0.000624675	TP53/HIF1A	2
BP	GO:0090154	positive regulation of sphingolipid biosynthetic process	2/62	11/18862	0.000573642	0.00174393	0.000624675	TNF/PRKCD	2
BP	GO:2000304	positive regulation of ceramide biosynthetic process	2/62	11/18862	0.000573642	0.00174393	0.000624675	TNF/PRKCD	2
BP	GO:2000551	regulation of T-helper 2 cell cytokine production	2/62	11/18862	0.000573642	0.00174393	0.000624675	IL6/PRKCZ	2
BP	GO:1901990	regulation of mitotic cell cycle phase transition	7/62	439/18862	0.000575122	0.00174622	0.000625495	TP53/EP300/SFN/HSP90AA1/AKT1/EGFR/CCND1	7
BP	GO:1904019	epithelial cell apoptotic process	4/62	116/18862	0.000575467	0.00174622	0.000625495	JAK2/IL6/TNF/ABL1	4
BP	GO:0070671	response to interleukin-12	3/62	50/18862	0.000593763	0.0017984	0.000644182	JAK1/JAK2/CDC42	3
BP	GO:1903202	negative regulation of oxidative stress-induced cell death	3/62	50/18862	0.000593763	0.0017984	0.000644182	HIF1A/FYN/AKT1	3
BP	GO:0051651	maintenance of location in cell	5/62	209/18862	0.000617018	0.00186709	0.00066879	PTK2B/LYN/LCK/AKT1/ABL1	5
BP	GO:0043271	negative regulation of ion transport	6/62	319/18862	0.000619171	0.00187187	0.000670502	PTPN11/PTK2B/ITGAV/ITGB3/TNF/AKT1	6
BP	GO:0043277	apoptotic cell clearance	3/62	51/18862	0.000629401	0.00189928	0.000680319	ITGAV/ITGB3/RAC1	3
BP	GO:0001655	urogenital system development	6/62	320/18862	0.000629402	0.00189928	0.000680319	ESR1/STAT1/AR/MYC/VEGFA/CTNNB1	6
BP	GO:0031669	cellular response to nutrient levels	5/62	210/18862	0.000630485	0.00190079	0.000680859	TP53/MAPK1/MAPK3/JUN/MAPK8	5
BP	GO:0010906	regulation of glucose metabolic process	4/62	119/18862	0.00063353	0.00190292	0.000681624	TP53/EP300/SRC/AKT1	4
BP	GO:0032652	regulation of interleukin-1 production	4/62	119/18862	0.00063353	0.00190292	0.000681624	JAK2/STAT3/IL6/TNF	4
BP	GO:0051208	sequestering of calcium ion	4/62	119/18862	0.00063353	0.00190292	0.000681624	PTK2B/LYN/LCK/ABL1	4
BP	GO:2000134	negative regulation of G1/S transition of mitotic cell cycle	4/62	119/18862	0.00063353	0.00190292	0.000681624	TP53/EP300/SFN/CCND1	4
BP	GO:0032210	regulation of telomere maintenance via telomerase	3/62	52/18862	0.000666377	0.00199791	0.000715647	MAPK1/SRC/MAPK3	3
BP	GO:0043392	negative regulation of DNA binding	3/62	52/18862	0.000666377	0.00199791	0.000715647	JAK2/NFKBIA/JUN	3
BP	GO:0006470	protein dephosphorylation	6/62	325/18862	0.000682547	0.00204451	0.000732338	PTPN11/JAK2/PPP2CA/LCK/TNF/PRKCD	6
BP	GO:0032494	response to peptidoglycan	2/62	12/18862	0.000686913	0.00205005	0.000734323	RELA/IL6	2
BP	GO:0042492	gamma-delta T cell differentiation	2/62	12/18862	0.000686913	0.00205005	0.000734323	SYK/STAT5B	2
BP	GO:0071801	regulation of podosome assembly	2/62	12/18862	0.000686913	0.00205005	0.000734323	SRC/TNF	2
BP	GO:0150065	regulation of deacetylase activity	2/62	12/18862	0.000686913	0.00205005	0.000734323	VEGFA/MAPK8	2
BP	GO:0031929	TOR signaling	4/62	122/18862	0.000695635	0.00207418	0.000742966	HIF1A/PIK3CA/RPS6KB1/AKT1	4
BP	GO:0001541	ovarian follicle development	3/62	53/18862	0.000704712	0.00209167	0.000749234	ESR1/SRC/VEGFA	3
BP	GO:0002090	regulation of receptor internalization	3/62	53/18862	0.000704712	0.00209167	0.000749234	ITGB3/VEGFA/SYK	3
BP	GO:0010332	response to gamma radiation	3/62	53/18862	0.000704712	0.00209167	0.000749234	TP53/MYC/HRAS	3
BP	GO:0045806	negative regulation of endocytosis	3/62	53/18862	0.000704712	0.00209167	0.000749234	ITGAV/ITGB3/RAC1	3
BP	GO:1901185	negative regulation of ERBB signaling pathway	3/62	53/18862	0.000704712	0.00209167	0.000749234	GRB2/CDC42/EGFR	3
BP	GO:0001736	establishment of planar polarity	4/62	123/18862	0.000717261	0.00212505	0.000761189	RHOA/RAC1/CDC42/ABL1	4
BP	GO:0007164	establishment of tissue polarity	4/62	123/18862	0.000717261	0.00212505	0.000761189	RHOA/RAC1/CDC42/ABL1	4
BP	GO:1903792	negative regulation of anion transport	5/62	217/18862	0.000731034	0.00216389	0.000775101	PTPN11/ITGAV/ITGB3/TNF/AKT1	5
BP	GO:1902807	negative regulation of cell cycle G1/S phase transition	4/62	124/18862	0.00073936	0.00218655	0.000783217	TP53/EP300/SFN/CCND1	4
BP	GO:0006968	cellular defense response	3/62	54/18862	0.000744425	0.00219555	0.000786442	PTK2B/RELA/ITGB1	3
BP	GO:0043331	response to dsRNA	3/62	54/18862	0.000744425	0.00219555	0.000786442	MAPK1/MAPK3/NFKBIA	3
BP	GO:0046622	positive regulation of organ growth	3/62	54/18862	0.000744425	0.00219555	0.000786442	MAPK1/AKT1/MAPK14	3
BP	GO:0048565	digestive tract development	4/62	125/18862	0.000761937	0.00224516	0.000804214	SRC/HIF1A/TNF/EGFR	4
BP	GO:0032612	interleukin-1 production	4/62	126/18862	0.000784997	0.00230429	0.000825392	JAK2/STAT3/IL6/TNF	4
BP	GO:2001235	positive regulation of apoptotic signaling pathway	4/62	126/18862	0.000784997	0.00230429	0.000825392	TP53/LCK/TNF/PRKCD	4
BP	GO:0071385	cellular response to glucocorticoid stimulus	3/62	55/18862	0.000785536	0.00230429	0.000825392	NR3C1/RPS6KB1/EGFR	3
BP	GO:0097345	mitochondrial outer membrane permeabilization	3/62	55/18862	0.000785536	0.00230429	0.000825392	TP53/SFN/MAPK8	3
BP	GO:1902991	regulation of amyloid precursor protein catabolic process	3/62	55/18862	0.000785536	0.00230429	0.000825392	RELA/LYN/TNF	3
BP	GO:0008544	epidermis development	7/62	463/18862	0.000787078	0.00230673	0.000826268	RELA/MAP2K1/HDAC1/CTNNB1/SFN/TNF/EGFR	7
BP	GO:0050670	regulation of lymphocyte proliferation	5/62	221/18862	0.000793627	0.00232175	0.000831647	LYN/IL6/IL2/SYK/STAT5B	5
BP	GO:2001020	regulation of response to DNA damage stimulus	5/62	221/18862	0.000793627	0.00232175	0.000831647	TP53/MYC/EGFR/PRKCD/ABL1	5
BP	GO:0071333	cellular response to glucose stimulus	4/62	127/18862	0.000808546	0.00235301	0.000842845	HIF1A/PIK3CA/RAC1/RAF1	4
BP	GO:0048588	developmental cell growth	5/62	222/18862	0.000809882	0.00235301	0.000842845	VEGFA/CTNNB1/HSP90AA1/PRKCZ/ABL1	5
BP	GO:0002551	mast cell chemotaxis	2/62	13/18862	0.000810088	0.00235301	0.000842845	VEGFA/RAC1	2
BP	GO:0031053	primary miRNA processing	2/62	13/18862	0.000810088	0.00235301	0.000842845	STAT3/IL6	2
BP	GO:0035745	T-helper 2 cell cytokine production	2/62	13/18862	0.000810088	0.00235301	0.000842845	IL6/PRKCZ	2
BP	GO:0060576	intestinal epithelial cell development	2/62	13/18862	0.000810088	0.00235301	0.000842845	SRC/HIF1A	2
BP	GO:0072182	regulation of nephron tubule epithelial cell differentiation	2/62	13/18862	0.000810088	0.00235301	0.000842845	STAT1/CTNNB1	2
BP	GO:0099010	modification of postsynaptic structure	2/62	13/18862	0.000810088	0.00235301	0.000842845	RHOA/CDC42	2
BP	GO:0032944	regulation of mononuclear cell proliferation	5/62	223/18862	0.000826385	0.00239456	0.000857726	LYN/IL6/IL2/SYK/STAT5B	5
BP	GO:0006977	DNA damage response, signal transduction by p53 class mediator resulting in cell cycle arrest	3/62	56/18862	0.000828065	0.00239456	0.000857726	TP53/EP300/SFN	3
BP	GO:0042743	hydrogen peroxide metabolic process	3/62	56/18862	0.000828065	0.00239456	0.000857726	RAC1/FYN/EGFR	3
BP	GO:0043388	positive regulation of DNA binding	3/62	56/18862	0.000828065	0.00239456	0.000857726	EP300/JAK2/CTNNB1	3
BP	GO:1902808	positive regulation of cell cycle G1/S phase transition	3/62	56/18862	0.000828065	0.00239456	0.000857726	AKT1/EGFR/CCND1	3
BP	GO:0002576	platelet degranulation	4/62	128/18862	0.000832591	0.00240551	0.000861649	ITGB3/VEGFA/LYN/SYK	4
BP	GO:0050714	positive regulation of protein secretion	4/62	129/18862	0.000857136	0.00247204	0.000885481	JAK2/HIF1A/RAC1/EGFR	4
BP	GO:0071331	cellular response to hexose stimulus	4/62	129/18862	0.000857136	0.00247204	0.000885481	HIF1A/PIK3CA/RAC1/RAF1	4
BP	GO:0045732	positive regulation of protein catabolic process	5/62	225/18862	0.000860144	0.00247852	0.000887803	PTK2B/TNF/PTK2/HSP90AA1/AKT1	5
BP	GO:0030520	intracellular estrogen receptor signaling pathway	3/62	57/18862	0.000872031	0.00250613	0.000897691	ESR1/AR/SRC	3
BP	GO:0072431	signal transduction involved in mitotic G1 DNA damage checkpoint	3/62	57/18862	0.000872031	0.00250613	0.000897691	TP53/EP300/SFN	3
BP	GO:1902400	intracellular signal transduction involved in G1 DNA damage checkpoint	3/62	57/18862	0.000872031	0.00250613	0.000897691	TP53/EP300/SFN	3
BP	GO:0007612	learning	4/62	130/18862	0.000882188	0.00253085	0.000906548	HIF1A/FYN/FOS/JUN	4
BP	GO:0071326	cellular response to monosaccharide stimulus	4/62	130/18862	0.000882188	0.00253085	0.000906548	HIF1A/PIK3CA/RAC1/RAF1	4
BP	GO:0072073	kidney epithelium development	4/62	131/18862	0.000907752	0.0026019	0.000931998	STAT1/MYC/VEGFA/CTNNB1	4
BP	GO:0030865	cortical cytoskeleton organization	3/62	58/18862	0.000917452	0.00262049	0.000938654	RHOA/RAC1/TNF	3
BP	GO:0035306	positive regulation of dephosphorylation	3/62	58/18862	0.000917452	0.00262049	0.000938654	JAK2/SRC/PRKCD	3
BP	GO:0050732	negative regulation of peptidyl-tyrosine phosphorylation	3/62	58/18862	0.000917452	0.00262049	0.000938654	PPP2CA/PRKCZ/PRKCD	3
BP	GO:1903749	positive regulation of establishment of protein localization to mitochondrion	3/62	58/18862	0.000917452	0.00262049	0.000938654	TP53/SFN/MAPK8	3
BP	GO:0032273	positive regulation of protein polymerization	4/62	132/18862	0.000933835	0.00266495	0.000954579	PTK2B/GRB2/RAC1/HSP90AA1	4
BP	GO:0003376	sphingosine-1-phosphate receptor signaling pathway	2/62	14/18862	0.000943104	0.00267035	0.000956516	RAC1/AKT1	2
BP	GO:0031958	corticosteroid receptor signaling pathway	2/62	14/18862	0.000943104	0.00267035	0.000956516	JAK2/NR3C1	2
BP	GO:0032488	Cdc42 protein signal transduction	2/62	14/18862	0.000943104	0.00267035	0.000956516	CDC42/ABL1	2
BP	GO:0035791	platelet-derived growth factor receptor-beta signaling pathway	2/62	14/18862	0.000943104	0.00267035	0.000956516	SRC/ABL1	2
BP	GO:0043922	negative regulation by host of viral transcription	2/62	14/18862	0.000943104	0.00267035	0.000956516	HDAC1/JUN	2
BP	GO:0045898	regulation of RNA polymerase II transcription preinitiation complex assembly	2/62	14/18862	0.000943104	0.00267035	0.000956516	TP53/ESR1	2
BP	GO:0050862	positive regulation of T cell receptor signaling pathway	2/62	14/18862	0.000943104	0.00267035	0.000956516	RELA/LCK	2
BP	GO:0060644	mammary gland epithelial cell differentiation	2/62	14/18862	0.000943104	0.00267035	0.000956516	HIF1A/AKT1	2
BP	GO:0072540	T-helper 17 cell lineage commitment	2/62	14/18862	0.000943104	0.00267035	0.000956516	STAT3/IL6	2
BP	GO:0010639	negative regulation of organelle organization	6/62	346/18862	0.000944868	0.00267303	0.000957474	TP53/SRC/PIK3CA/PIK3R1/AKT1/PRKCD	6
BP	GO:1901987	regulation of cell cycle phase transition	7/62	478/18862	0.000948241	0.00268018	0.000960037	TP53/EP300/SFN/HSP90AA1/AKT1/EGFR/CCND1	7
BP	GO:0098657	import into cell	5/62	230/18862	0.000949043	0.00268018	0.000960037	ITGB3/FYN/RPS6KB1/AKT1/ITGB1	5
BP	GO:0050768	negative regulation of neurogenesis	4/62	133/18862	0.000960441	0.00271002	0.000970726	TP53/RHOA/IL6/TNF	4
BP	GO:0090303	positive regulation of wound healing	3/62	59/18862	0.000964348	0.002714	0.00097215	HRAS/PTK2/ITGB1	3
BP	GO:1902402	signal transduction involved in mitotic DNA damage checkpoint	3/62	59/18862	0.000964348	0.002714	0.00097215	TP53/EP300/SFN	3
BP	GO:1902403	signal transduction involved in mitotic DNA integrity checkpoint	3/62	59/18862	0.000964348	0.002714	0.00097215	TP53/EP300/SFN	3
BP	GO:0019058	viral life cycle	6/62	348/18862	0.000973409	0.00273714	0.000980438	ITGAV/ITGB3/CDC42/TNF/ITGB1/EGFR	6
BP	GO:0055123	digestive system development	4/62	134/18862	0.000987577	0.00277458	0.000993851	SRC/HIF1A/TNF/EGFR	4
BP	GO:0032615	interleukin-12 production	3/62	60/18862	0.00101274	0.00282336	0.00101132	RELA/SYK/MAPK14	3
BP	GO:0032655	regulation of interleukin-12 production	3/62	60/18862	0.00101274	0.00282336	0.00101132	RELA/SYK/MAPK14	3
BP	GO:0032890	regulation of organic acid transport	3/62	60/18862	0.00101274	0.00282336	0.00101132	SYK/AKT1/ITGB1	3
BP	GO:0040014	regulation of multicellular organism growth	3/62	60/18862	0.00101274	0.00282336	0.00101132	PIK3CA/STAT5A/STAT5B	3
BP	GO:0050994	regulation of lipid catabolic process	3/62	60/18862	0.00101274	0.00282336	0.00101132	TNF/AKT1/PRKCD	3
BP	GO:0071384	cellular response to corticosteroid stimulus	3/62	60/18862	0.00101274	0.00282336	0.00101132	NR3C1/RPS6KB1/EGFR	3
BP	GO:0099072	regulation of postsynaptic membrane neurotransmitter receptor levels	3/62	60/18862	0.00101274	0.00282336	0.00101132	ITGB3/HRAS/PRKCZ	3
BP	GO:1902110	positive regulation of mitochondrial membrane permeability involved in apoptotic process	3/62	60/18862	0.00101274	0.00282336	0.00101132	TP53/SFN/MAPK8	3
BP	GO:1904356	regulation of telomere maintenance via telomere lengthening	3/62	60/18862	0.00101274	0.00282336	0.00101132	MAPK1/SRC/MAPK3	3
BP	GO:0050671	positive regulation of lymphocyte proliferation	4/62	135/18862	0.00101525	0.00282795	0.00101297	IL6/IL2/SYK/STAT5B	4
BP	GO:0032946	positive regulation of mononuclear cell proliferation	4/62	136/18862	0.00104346	0.00290135	0.00103926	IL6/IL2/SYK/STAT5B	4
BP	GO:0045598	regulation of fat cell differentiation	4/62	136/18862	0.00104346	0.00290135	0.00103926	IL6/TNF/AKT1/MAPK14	4
BP	GO:0030001	metal ion transport	7/62	486/18862	0.00104427	0.00290135	0.00103926	PTK2B/ITGAV/LYN/FYN/CTNNB1/LCK/ABL1	7
BP	GO:0072413	signal transduction involved in mitotic cell cycle checkpoint	3/62	61/18862	0.00106264	0.00294986	0.00105663	TP53/EP300/SFN	3
BP	GO:0003158	endothelium development	4/62	137/18862	0.00107222	0.00297393	0.00106526	RHOA/VEGFA/CTNNB1/TNF	4
BP	GO:0006089	lactate metabolic process	2/62	15/18862	0.00108589	0.00299149	0.00107155	TP53/HIF1A	2
BP	GO:0042976	activation of Janus kinase activity	2/62	15/18862	0.00108589	0.00299149	0.00107155	PTK2B/JAK2	2
BP	GO:0045198	establishment of epithelial cell apical/basal polarity	2/62	15/18862	0.00108589	0.00299149	0.00107155	RHOA/CDC42	2
BP	GO:0050746	regulation of lipoprotein metabolic process	2/62	15/18862	0.00108589	0.00299149	0.00107155	ITGAV/ITGB3	2
BP	GO:0060766	negative regulation of androgen receptor signaling pathway	2/62	15/18862	0.00108589	0.00299149	0.00107155	HDAC1/NCOR2	2
BP	GO:0071391	cellular response to estrogen stimulus	2/62	15/18862	0.00108589	0.00299149	0.00107155	ESR1/AR	2
BP	GO:0072075	metanephric mesenchyme development	2/62	15/18862	0.00108589	0.00299149	0.00107155	STAT1/MYC	2
BP	GO:0072160	nephron tubule epithelial cell differentiation	2/62	15/18862	0.00108589	0.00299149	0.00107155	STAT1/CTNNB1	2
BP	GO:0051961	negative regulation of nervous system development	4/62	138/18862	0.00110153	0.0030269	0.00108423	TP53/RHOA/IL6/TNF	4
BP	GO:0071322	cellular response to carbohydrate stimulus	4/62	138/18862	0.00110153	0.0030269	0.00108423	HIF1A/PIK3CA/RAC1/RAF1	4
BP	GO:0072006	nephron development	4/62	138/18862	0.00110153	0.0030269	0.00108423	STAT1/MYC/VEGFA/CTNNB1	4
BP	GO:0051924	regulation of calcium ion transport	5/62	238/18862	0.00110529	0.00303466	0.00108701	PTK2B/LYN/FYN/CTNNB1/ABL1	5
BP	GO:0016311	dephosphorylation	7/62	491/18862	0.00110809	0.00303978	0.00108884	PTPN11/JAK2/SRC/PPP2CA/LCK/TNF/PRKCD	7
BP	GO:0010573	vascular endothelial growth factor production	3/62	62/18862	0.00111407	0.00304849	0.00109196	HIF1A/IL6/TNF	3
BP	GO:0051851	modulation by host of symbiont process	3/62	62/18862	0.00111407	0.00304849	0.00109196	EP300/HDAC1/JUN	3
BP	GO:1902686	mitochondrial outer membrane permeabilization involved in programmed cell death	3/62	62/18862	0.00111407	0.00304849	0.00109196	TP53/SFN/MAPK8	3
BP	GO:0003007	heart morphogenesis	5/62	239/18862	0.00112609	0.00307621	0.00110189	TP53/HIF1A/VEGFA/CTNNB1/PTK2	5
BP	GO:0009636	response to toxic substance	5/62	239/18862	0.00112609	0.00307621	0.00110189	MAPK1/LYN/MAPK3/RPS6KB1/FOS	5
BP	GO:0030902	hindbrain development	4/62	139/18862	0.00113141	0.00308815	0.00110617	TP53/PTPN11/MAP2K1/ABL1	4
BP	GO:0002449	lymphocyte mediated immunity	6/62	360/18862	0.00115889	0.00316053	0.0011321	IL6/IL2/TNF/PRKCZ/STAT5B/PRKCD	6
BP	GO:0046718	viral entry into host cell	4/62	140/18862	0.00116184	0.00316423	0.00113342	ITGAV/ITGB3/ITGB1/EGFR	4
BP	GO:0035690	cellular response to drug	3/62	63/18862	0.00116705	0.00316423	0.00113342	TP53/MYC/EGFR	3
BP	GO:0045670	regulation of osteoclast differentiation	3/62	63/18862	0.00116705	0.00316423	0.00113342	PIK3R1/TNF/FOS	3
BP	GO:0046847	filopodium assembly	3/62	63/18862	0.00116705	0.00316423	0.00113342	PIK3R1/CDC42/PRKCD	3
BP	GO:0071677	positive regulation of mononuclear cell migration	3/62	63/18862	0.00116705	0.00316423	0.00113342	PTK2B/RHOA/TNF	3
BP	GO:2000378	negative regulation of reactive oxygen species metabolic process	3/62	63/18862	0.00116705	0.00316423	0.00113342	TP53/HIF1A/FYN	3
BP	GO:2000401	regulation of lymphocyte migration	3/62	63/18862	0.00116705	0.00316423	0.00113342	PTK2B/RHOA/AKT1	3
BP	GO:0042692	muscle cell differentiation	6/62	362/18862	0.00119228	0.00322881	0.00115655	VEGFA/CTNNB1/CDC42/AKT1/MAPK14/ABL1	6
BP	GO:0062013	positive regulation of small molecule metabolic process	4/62	141/18862	0.00119285	0.00322881	0.00115655	SRC/HIF1A/TNF/AKT1	4
BP	GO:0061448	connective tissue development	5/62	243/18862	0.00121219	0.00327844	0.00117433	PTPN11/HIF1A/PIK3CA/MAPK3/MAPK14	5
BP	GO:0035794	positive regulation of mitochondrial membrane permeability	3/62	64/18862	0.00122159	0.00330112	0.00118246	TP53/SFN/MAPK8	3
BP	GO:0044344	cellular response to fibroblast growth factor stimulus	4/62	142/18862	0.00122443	0.00330606	0.00118422	MAPK1/PTPN11/GRB2/MAPK3	4
BP	GO:0002830	positive regulation of type 2 immune response	2/62	16/18862	0.0012384	0.0033163	0.00118789	IL6/PRKCZ	2
BP	GO:0030949	positive regulation of vascular endothelial growth factor receptor signaling pathway	2/62	16/18862	0.0012384	0.0033163	0.00118789	ITGB3/HIF1A	2
BP	GO:0034116	positive regulation of heterotypic cell-cell adhesion	2/62	16/18862	0.0012384	0.0033163	0.00118789	LCK/TNF	2
BP	GO:0035855	megakaryocyte development	2/62	16/18862	0.0012384	0.0033163	0.00118789	EP300/PTPN11	2
BP	GO:0043923	positive regulation by host of viral transcription	2/62	16/18862	0.0012384	0.0033163	0.00118789	EP300/JUN	2
BP	GO:0051580	regulation of neurotransmitter uptake	2/62	16/18862	0.0012384	0.0033163	0.00118789	ITGB3/ITGB1	2
BP	GO:0070242	thymocyte apoptotic process	2/62	16/18862	0.0012384	0.0033163	0.00118789	TP53/HIF1A	2
BP	GO:0070431	nucleotide-binding oligomerization domain containing 2 signaling pathway	2/62	16/18862	0.0012384	0.0033163	0.00118789	RELA/NFKBIA	2
BP	GO:0071800	podosome assembly	2/62	16/18862	0.0012384	0.0033163	0.00118789	SRC/TNF	2
BP	GO:0090520	sphingolipid mediated signaling pathway	2/62	16/18862	0.0012384	0.0033163	0.00118789	RAC1/AKT1	2
BP	GO:0035773	insulin secretion involved in cellular response to glucose stimulus	3/62	65/18862	0.00127771	0.00341878	0.0012246	HIF1A/RAC1/RAF1	3
BP	GO:0001738	morphogenesis of a polarized epithelium	4/62	144/18862	0.00128934	0.00344141	0.00123271	RHOA/RAC1/CDC42/ABL1	4
BP	GO:0007006	mitochondrial membrane organization	4/62	144/18862	0.00128934	0.00344141	0.00123271	TP53/SFN/HSP90AA1/MAPK8	4
BP	GO:0035051	cardiocyte differentiation	4/62	144/18862	0.00128934	0.00344141	0.00123271	MAPK1/VEGFA/MAPK3/EGFR	4
BP	GO:0010959	regulation of metal ion transport	5/62	247/18862	0.00130307	0.00347522	0.00124482	PTK2B/LYN/FYN/CTNNB1/ABL1	5
BP	GO:0051592	response to calcium ion	4/62	145/18862	0.00132269	0.00352176	0.00126149	PTK2B/FOS/EGFR/CCND1	4
BP	GO:1903169	regulation of calcium ion transmembrane transport	4/62	145/18862	0.00132269	0.00352176	0.00126149	PTK2B/LYN/FYN/ABL1	4
BP	GO:0050854	regulation of antigen receptor-mediated signaling pathway	3/62	66/18862	0.00133544	0.00354702	0.00127054	RELA/LYN/LCK	3
BP	GO:0061515	myeloid cell development	3/62	66/18862	0.00133544	0.00354702	0.00127054	EP300/PTPN11/SRC	3
BP	GO:1902108	regulation of mitochondrial membrane permeability involved in apoptotic process	3/62	66/18862	0.00133544	0.00354702	0.00127054	TP53/SFN/MAPK8	3
BP	GO:0002700	regulation of production of molecular mediator of immune response	4/62	146/18862	0.00135663	0.00359744	0.0012886	IL6/IL2/TNF/PRKCZ	4
BP	GO:0019827	stem cell population maintenance	4/62	146/18862	0.00135663	0.00359744	0.0012886	MYC/STAT3/CTNNB1/RAF1	4
BP	GO:0007043	cell-cell junction assembly	4/62	147/18862	0.00139118	0.00365444	0.00130901	RHOA/CTNNB1/TNF/PRKCA	4
BP	GO:0007519	skeletal muscle tissue development	4/62	147/18862	0.00139118	0.00365444	0.00130901	EP300/RPS6KB1/FOS/MAPK14	4
BP	GO:0002637	regulation of immunoglobulin production	3/62	67/18862	0.00139478	0.00365444	0.00130901	IL6/IL2/TNF	3
BP	GO:0010812	negative regulation of cell-substrate adhesion	3/62	67/18862	0.00139478	0.00365444	0.00130901	RHOA/SRC/PIK3R1	3
BP	GO:0034394	protein localization to cell surface	3/62	67/18862	0.00139478	0.00365444	0.00130901	CTNNB1/TNF/AKT1	3
BP	GO:0042987	amyloid precursor protein catabolic process	3/62	67/18862	0.00139478	0.00365444	0.00130901	RELA/LYN/TNF	3
BP	GO:0046637	regulation of alpha-beta T cell differentiation	3/62	67/18862	0.00139478	0.00365444	0.00130901	IL2/SYK/PRKCZ	3
BP	GO:0050848	regulation of calcium-mediated signaling	3/62	67/18862	0.00139478	0.00365444	0.00130901	PTK2B/TNF/SYK	3
BP	GO:0045165	cell fate commitment	5/62	251/18862	0.00139891	0.00365444	0.00130901	TP53/AR/STAT3/IL6/CDC42	5
BP	GO:0090092	regulation of transmembrane receptor protein serine/threonine kinase signaling pathway	5/62	251/18862	0.00139891	0.00365444	0.00130901	TP53/EP300/JAK2/CREBBP/ABL1	5
BP	GO:0002295	T-helper cell lineage commitment	2/62	17/18862	0.00140055	0.00365444	0.00130901	STAT3/IL6	2
BP	GO:0006474	N-terminal protein amino acid acetylation	2/62	17/18862	0.00140055	0.00365444	0.00130901	EP300/CREBBP	2
BP	GO:0031065	positive regulation of histone deacetylation	2/62	17/18862	0.00140055	0.00365444	0.00130901	TP53/VEGFA	2
BP	GO:0033194	response to hydroperoxide	2/62	17/18862	0.00140055	0.00365444	0.00130901	JAK2/PRKCD	2
BP	GO:0044539	long-chain fatty acid import into cell	2/62	17/18862	0.00140055	0.00365444	0.00130901	RPS6KB1/AKT1	2
BP	GO:0150078	positive regulation of neuroinflammatory response	2/62	17/18862	0.00140055	0.00365444	0.00130901	IL6/TNF	2
BP	GO:1901550	regulation of endothelial cell development	2/62	17/18862	0.00140055	0.00365444	0.00130901	VEGFA/TNF	2
BP	GO:1903140	regulation of establishment of endothelial barrier	2/62	17/18862	0.00140055	0.00365444	0.00130901	VEGFA/TNF	2
BP	GO:1904355	positive regulation of telomere capping	2/62	17/18862	0.00140055	0.00365444	0.00130901	MAPK1/MAPK3	2
BP	GO:2000303	regulation of ceramide biosynthetic process	2/62	17/18862	0.00140055	0.00365444	0.00130901	TNF/PRKCD	2
BP	GO:0071774	response to fibroblast growth factor	4/62	148/18862	0.00142633	0.00371577	0.00133098	MAPK1/PTPN11/GRB2/MAPK3	4
BP	GO:0098727	maintenance of cell number	4/62	148/18862	0.00142633	0.00371577	0.00133098	MYC/STAT3/CTNNB1/RAF1	4
BP	GO:0043507	positive regulation of JUN kinase activity	3/62	68/18862	0.00145576	0.00378335	0.00135519	PTK2B/TNF/SYK	3
BP	GO:0045685	regulation of glial cell differentiation	3/62	68/18862	0.00145576	0.00378335	0.00135519	RELA/HDAC1/IL6	3
BP	GO:1903201	regulation of oxidative stress-induced cell death	3/62	68/18862	0.00145576	0.00378335	0.00135519	HIF1A/FYN/AKT1	3
BP	GO:0007030	Golgi organization	4/62	150/18862	0.0014985	0.00388206	0.00139055	MAPK1/MAP2K1/MAPK3/CDC42	4
BP	GO:0015908	fatty acid transport	4/62	150/18862	0.0014985	0.00388206	0.00139055	RPS6KB1/SYK/AKT1/ITGB1	4
BP	GO:0050871	positive regulation of B cell activation	4/62	150/18862	0.0014985	0.00388206	0.00139055	IL6/IL2/SYK/STAT5B	4
BP	GO:1903364	positive regulation of cellular protein catabolic process	4/62	150/18862	0.0014985	0.00388206	0.00139055	PTK2B/PTK2/HSP90AA1/AKT1	4
BP	GO:0031330	negative regulation of cellular catabolic process	5/62	255/18862	0.00149986	0.00388249	0.0013907	TP53/STAT3/PIK3CA/AKT1/MAPK14	5
BP	GO:0051966	regulation of synaptic transmission, glutamatergic	3/62	69/18862	0.00151839	0.00392109	0.00140453	PTK2B/TNF/EGFR	3
BP	GO:0072088	nephron epithelium morphogenesis	3/62	69/18862	0.00151839	0.00392109	0.00140453	STAT1/MYC/VEGFA	3
BP	GO:1905710	positive regulation of membrane permeability	3/62	69/18862	0.00151839	0.00392109	0.00140453	TP53/SFN/MAPK8	3
BP	GO:0002793	positive regulation of peptide secretion	4/62	151/18862	0.00153553	0.00396222	0.00141926	JAK2/HIF1A/RAC1/EGFR	4
BP	GO:0032740	positive regulation of interleukin-17 production	2/62	18/18862	0.00157229	0.00402521	0.00144182	IL6/IL2	2
BP	GO:0035743	CD4-positive, alpha-beta T cell cytokine production	2/62	18/18862	0.00157229	0.00402521	0.00144182	IL6/PRKCZ	2
BP	GO:0060065	uterus development	2/62	18/18862	0.00157229	0.00402521	0.00144182	ESR1/SRC	2
BP	GO:0060716	labyrinthine layer blood vessel development	2/62	18/18862	0.00157229	0.00402521	0.00144182	MAPK1/AKT1	2
BP	GO:0071498	cellular response to fluid shear stress	2/62	18/18862	0.00157229	0.00402521	0.00144182	PTK2B/SRC	2
BP	GO:0090153	regulation of sphingolipid biosynthetic process	2/62	18/18862	0.00157229	0.00402521	0.00144182	TNF/PRKCD	2
BP	GO:1902683	regulation of receptor localization to synapse	2/62	18/18862	0.00157229	0.00402521	0.00144182	HRAS/PRKCZ	2
BP	GO:1905038	regulation of membrane lipid metabolic process	2/62	18/18862	0.00157229	0.00402521	0.00144182	TNF/PRKCD	2
BP	GO:2000010	positive regulation of protein localization to cell surface	2/62	18/18862	0.00157229	0.00402521	0.00144182	TNF/AKT1	2
BP	GO:2000696	regulation of epithelial cell differentiation involved in kidney development	2/62	18/18862	0.00157229	0.00402521	0.00144182	STAT1/CTNNB1	2
BP	GO:0006801	superoxide metabolic process	3/62	70/18862	0.00158268	0.00404863	0.00145021	SYK/EGFR/PRKCD	3
BP	GO:0001837	epithelial to mesenchymal transition	4/62	153/18862	0.00161148	0.00411262	0.00147313	HIF1A/PPP2CA/IL6/CTNNB1	4
BP	GO:0010976	positive regulation of neuron projection development	4/62	153/18862	0.00161148	0.00411262	0.00147313	EP300/PTK2B/LYN/FYN	4
BP	GO:0046661	male sex differentiation	4/62	153/18862	0.00161148	0.00411262	0.00147313	ESR1/AR/STAT5B/CCND1	4
BP	GO:0032024	positive regulation of insulin secretion	3/62	71/18862	0.00164866	0.00419436	0.00150241	JAK2/HIF1A/RAC1	3
BP	GO:0035019	somatic stem cell population maintenance	3/62	71/18862	0.00164866	0.00419436	0.00150241	MYC/STAT3/RAF1	3
BP	GO:0051881	regulation of mitochondrial membrane potential	3/62	71/18862	0.00164866	0.00419436	0.00150241	SRC/AKT1/ABL1	3
BP	GO:0072028	nephron morphogenesis	3/62	71/18862	0.00164866	0.00419436	0.00150241	STAT1/MYC/VEGFA	3
BP	GO:0002822	regulation of adaptive immune response based on somatic recombination of immune receptors built from immunoglobulin superfamily domains	4/62	155/18862	0.00169001	0.00429622	0.0015389	IL6/IL2/TNF/PRKCZ	4
BP	GO:0014855	striated muscle cell proliferation	3/62	72/18862	0.00171633	0.00434956	0.00155801	MAPK1/JAK2/MAPK14	3
BP	GO:0015909	long-chain fatty acid transport	3/62	72/18862	0.00171633	0.00434956	0.00155801	RPS6KB1/SYK/AKT1	3
BP	GO:1903036	positive regulation of response to wounding	3/62	72/18862	0.00171633	0.00434956	0.00155801	HRAS/PTK2/ITGB1	3
BP	GO:1903747	regulation of establishment of protein localization to mitochondrion	3/62	72/18862	0.00171633	0.00434956	0.00155801	TP53/SFN/MAPK8	3
BP	GO:0002902	regulation of B cell apoptotic process	2/62	19/18862	0.00175355	0.00441982	0.00158317	LYN/IL2	2
BP	GO:0003159	morphogenesis of an endothelium	2/62	19/18862	0.00175355	0.00441982	0.00158317	RHOA/CTNNB1	2
BP	GO:0046629	gamma-delta T cell activation	2/62	19/18862	0.00175355	0.00441982	0.00158317	SYK/STAT5B	2
BP	GO:0061154	endothelial tube morphogenesis	2/62	19/18862	0.00175355	0.00441982	0.00158317	RHOA/CTNNB1	2
BP	GO:0072074	kidney mesenchyme development	2/62	19/18862	0.00175355	0.00441982	0.00158317	STAT1/MYC	2
BP	GO:1900221	regulation of amyloid-beta clearance	2/62	19/18862	0.00175355	0.00441982	0.00158317	HDAC1/TNF	2
BP	GO:2000269	regulation of fibroblast apoptotic process	2/62	19/18862	0.00175355	0.00441982	0.00158317	TP53/PIK3CA	2
BP	GO:0060538	skeletal muscle organ development	4/62	157/18862	0.00177117	0.00446078	0.00159784	EP300/RPS6KB1/FOS/MAPK14	4
BP	GO:0003151	outflow tract morphogenesis	3/62	73/18862	0.00178573	0.00448358	0.00160601	HIF1A/VEGFA/CTNNB1	3
BP	GO:0031100	animal organ regeneration	3/62	73/18862	0.00178573	0.00448358	0.00160601	IL6/EGFR/CCND1	3
BP	GO:0072401	signal transduction involved in DNA integrity checkpoint	3/62	73/18862	0.00178573	0.00448358	0.00160601	TP53/EP300/SFN	3
BP	GO:0072422	signal transduction involved in DNA damage checkpoint	3/62	73/18862	0.00178573	0.00448358	0.00160601	TP53/EP300/SFN	3
BP	GO:0030198	extracellular matrix organization	6/62	393/18862	0.00181039	0.00454201	0.00162694	ITGAV/ITGB3/IL6/TNF/ITGB1/ABL1	6
BP	GO:0043062	extracellular structure organization	6/62	394/18862	0.00183374	0.00459703	0.00164665	ITGAV/ITGB3/IL6/TNF/ITGB1/ABL1	6
BP	GO:0007093	mitotic cell cycle checkpoint	4/62	159/18862	0.001855	0.00463963	0.00166191	TP53/EP300/SFN/CCND1	4
BP	GO:0051147	regulation of muscle cell differentiation	4/62	159/18862	0.001855	0.00463963	0.00166191	CTNNB1/CDC42/MAPK14/ABL1	4
BP	GO:2000241	regulation of reproductive process	4/62	159/18862	0.001855	0.00463963	0.00166191	ESR1/AR/SRC/VEGFA	4
BP	GO:0045229	external encapsulating structure organization	6/62	396/18862	0.0018811	0.00470132	0.001684	ITGAV/ITGB3/IL6/TNF/ITGB1/ABL1	6
BP	GO:0050680	negative regulation of epithelial cell proliferation	4/62	160/18862	0.00189793	0.00473973	0.00169776	STAT1/AR/SFN/TNF	4
BP	GO:0006305	DNA alkylation	3/62	75/18862	0.00192972	0.00479303	0.00171686	MYC/PIK3CA/FOS	3
BP	GO:0006306	DNA methylation	3/62	75/18862	0.00192972	0.00479303	0.00171686	MYC/PIK3CA/FOS	3
BP	GO:0046902	regulation of mitochondrial membrane permeability	3/62	75/18862	0.00192972	0.00479303	0.00171686	TP53/SFN/MAPK8	3
BP	GO:0002726	positive regulation of T cell cytokine production	2/62	20/18862	0.00194427	0.00479303	0.00171686	IL6/PRKCZ	2
BP	GO:0006837	serotonin transport	2/62	20/18862	0.00194427	0.00479303	0.00171686	ITGB3/SYK	2
BP	GO:0007252	I-kappaB phosphorylation	2/62	20/18862	0.00194427	0.00479303	0.00171686	TNF/AKT1	2
BP	GO:0010310	regulation of hydrogen peroxide metabolic process	2/62	20/18862	0.00194427	0.00479303	0.00171686	RAC1/FYN	2
BP	GO:0030220	platelet formation	2/62	20/18862	0.00194427	0.00479303	0.00171686	EP300/PTPN11	2
BP	GO:0035089	establishment of apical/basal cell polarity	2/62	20/18862	0.00194427	0.00479303	0.00171686	RHOA/CDC42	2
BP	GO:0036120	cellular response to platelet-derived growth factor stimulus	2/62	20/18862	0.00194427	0.00479303	0.00171686	SRC/FYN	2
BP	GO:0043373	CD4-positive, alpha-beta T cell lineage commitment	2/62	20/18862	0.00194427	0.00479303	0.00171686	STAT3/IL6	2
BP	GO:0043586	tongue development	2/62	20/18862	0.00194427	0.00479303	0.00171686	HDAC1/EGFR	2
BP	GO:0046697	decidualization	2/62	20/18862	0.00194427	0.00479303	0.00171686	MAPK1/MAPK3	2
BP	GO:0046827	positive regulation of protein export from nucleus	2/62	20/18862	0.00194427	0.00479303	0.00171686	TP53/SFN	2
BP	GO:0051412	response to corticosterone	2/62	20/18862	0.00194427	0.00479303	0.00171686	FOS/CCND1	2
BP	GO:1902004	positive regulation of amyloid-beta formation	2/62	20/18862	0.00194427	0.00479303	0.00171686	RELA/TNF	2
BP	GO:1902176	negative regulation of oxidative stress-induced intrinsic apoptotic signaling pathway	2/62	20/18862	0.00194427	0.00479303	0.00171686	HIF1A/AKT1	2
BP	GO:0015850	organic hydroxy compound transport	5/62	271/18862	0.00195812	0.00482353	0.00172778	PTPN11/ITGB3/RXRA/SYK/NFKBIA	5
BP	GO:0051279	regulation of release of sequestered calcium ion into cytosol	3/62	76/18862	0.00200435	0.00492622	0.00176456	PTK2B/LYN/ABL1	3
BP	GO:0060395	SMAD protein signal transduction	3/62	76/18862	0.00200435	0.00492622	0.00176456	JAK2/FOS/JUN	3
BP	GO:0072395	signal transduction involved in cell cycle checkpoint	3/62	76/18862	0.00200435	0.00492622	0.00176456	TP53/EP300/SFN	3
BP	GO:0002683	negative regulation of immune system process	6/62	403/18862	0.00205426	0.00504508	0.00180714	MYC/PIK3R1/LYN/IL2/TNF/AKT1	6
BP	GO:0043407	negative regulation of MAP kinase activity	3/62	77/18862	0.00208075	0.00509863	0.00182632	PPP2CA/LYN/PRKCD	3
BP	GO:0048678	response to axon injury	3/62	77/18862	0.00208075	0.00509863	0.00182632	JAK2/MAP2K1/LYN	3
BP	GO:0090049	regulation of cell migration involved in sprouting angiogenesis	3/62	77/18862	0.00208075	0.00509863	0.00182632	RHOA/VEGFA/ABL1	3
BP	GO:0007584	response to nutrient	4/62	165/18862	0.00212296	0.00519814	0.00186197	RELA/RPS6KB1/EGFR/CCND1	4
BP	GO:0002363	alpha-beta T cell lineage commitment	2/62	21/18862	0.0021444	0.00521536	0.00186813	STAT3/IL6	2
BP	GO:0030502	negative regulation of bone mineralization	2/62	21/18862	0.0021444	0.00521536	0.00186813	PTK2B/HIF1A	2
BP	GO:0036119	response to platelet-derived growth factor	2/62	21/18862	0.0021444	0.00521536	0.00186813	SRC/FYN	2
BP	GO:0036344	platelet morphogenesis	2/62	21/18862	0.0021444	0.00521536	0.00186813	EP300/PTPN11	2
BP	GO:0045655	regulation of monocyte differentiation	2/62	21/18862	0.0021444	0.00521536	0.00186813	MYC/JUN	2
BP	GO:0061042	vascular wound healing	2/62	21/18862	0.0021444	0.00521536	0.00186813	VEGFA/TNF	2
BP	GO:0072111	cell proliferation involved in kidney development	2/62	21/18862	0.0021444	0.00521536	0.00186813	STAT1/MYC	2
BP	GO:0099633	protein localization to postsynaptic specialization membrane	2/62	21/18862	0.0021444	0.00521536	0.00186813	HRAS/PRKCZ	2
BP	GO:0099645	neurotransmitter receptor localization to postsynaptic specialization membrane	2/62	21/18862	0.0021444	0.00521536	0.00186813	HRAS/PRKCZ	2
BP	GO:0010770	positive regulation of cell morphogenesis involved in differentiation	3/62	78/18862	0.00215895	0.00523903	0.00187661	RAC1/CDC42/ABL1	3
BP	GO:0045913	positive regulation of carbohydrate metabolic process	3/62	78/18862	0.00215895	0.00523903	0.00187661	SRC/HIF1A/AKT1	3
BP	GO:0050772	positive regulation of axonogenesis	3/62	78/18862	0.00215895	0.00523903	0.00187661	RHOA/MAP2K1/VEGFA	3
BP	GO:0016482	cytosolic transport	4/62	166/18862	0.00217008	0.00526212	0.00188488	MAPK1/SRC/MAP2K1/MAPK3	4
BP	GO:0015980	energy derivation by oxidation of organic compounds	5/62	278/18862	0.0021879	0.00530139	0.00189895	TP53/MYC/HIF1A/PIK3CA/AKT1	5
BP	GO:0031397	negative regulation of protein ubiquitination	3/62	79/18862	0.00223895	0.00542106	0.00194182	FYN/AKT1/ABL1	3
BP	GO:0042129	regulation of T cell proliferation	4/62	168/18862	0.00226649	0.00548365	0.00196423	IL6/IL2/SYK/STAT5B	4
BP	GO:0050808	synapse organization	6/62	412/18862	0.00229434	0.00554694	0.0019869	RHOA/FYN/CDC42/TNF/MAPK14/ABL1	6
BP	GO:0010660	regulation of muscle cell apoptotic process	3/62	80/18862	0.00232078	0.00559838	0.00200533	TP53/PTK2B/JAK2	3
BP	GO:0014032	neural crest cell development	3/62	80/18862	0.00232078	0.00559838	0.00200533	MAPK1/HIF1A/MAPK3	3
BP	GO:2000243	positive regulation of reproductive process	3/62	80/18862	0.00232078	0.00559838	0.00200533	AR/SRC/VEGFA	3
BP	GO:0030859	polarized epithelial cell differentiation	2/62	22/18862	0.00235385	0.00564059	0.00202045	RHOA/CDC42	2
BP	GO:0032069	regulation of nuclease activity	2/62	22/18862	0.00235385	0.00564059	0.00202045	AKT1/PRKCD	2
BP	GO:0043369	CD4-positive or CD8-positive, alpha-beta T cell lineage commitment	2/62	22/18862	0.00235385	0.00564059	0.00202045	STAT3/IL6	2
BP	GO:0043457	regulation of cellular respiration	2/62	22/18862	0.00235385	0.00564059	0.00202045	HIF1A/PIK3CA	2
BP	GO:0051882	mitochondrial depolarization	2/62	22/18862	0.00235385	0.00564059	0.00202045	SRC/ABL1	2
BP	GO:0060575	intestinal epithelial cell differentiation	2/62	22/18862	0.00235385	0.00564059	0.00202045	SRC/HIF1A	2
BP	GO:0061162	establishment of monopolar cell polarity	2/62	22/18862	0.00235385	0.00564059	0.00202045	RHOA/CDC42	2
BP	GO:0071404	cellular response to low-density lipoprotein particle stimulus	2/62	22/18862	0.00235385	0.00564059	0.00202045	SYK/ITGB1	2
BP	GO:0090312	positive regulation of protein deacetylation	2/62	22/18862	0.00235385	0.00564059	0.00202045	TP53/VEGFA	2
BP	GO:0002819	regulation of adaptive immune response	4/62	170/18862	0.00236581	0.00566508	0.00202922	IL6/IL2/TNF/PRKCZ	4
BP	GO:0043588	skin development	6/62	415/18862	0.00237891	0.00569226	0.00203896	RELA/MAP2K1/HDAC1/SFN/TNF/EGFR	6
BP	GO:0072384	organelle transport along microtubule	3/62	81/18862	0.00240443	0.00574912	0.00205933	HIF1A/CDC42/PRKCZ	3
BP	GO:0002065	columnar/cuboidal epithelial cell differentiation	3/62	82/18862	0.00248994	0.00594485	0.00212943	SRC/HIF1A/ABL1	3
BP	GO:0071158	positive regulation of cell cycle arrest	3/62	82/18862	0.00248994	0.00594485	0.00212943	TP53/EP300/SFN	3
BP	GO:0060828	regulation of canonical Wnt signaling pathway	5/62	287/18862	0.00251156	0.00599207	0.00214635	SRC/HDAC1/CTNNB1/EGFR/MAPK14	5
BP	GO:0044262	cellular carbohydrate metabolic process	5/62	288/18862	0.00254956	0.00607828	0.00217723	TP53/EP300/PTK2B/SRC/AKT1	5
BP	GO:0021697	cerebellar cortex formation	2/62	23/18862	0.00257259	0.00609982	0.00218494	PTPN11/MAP2K1	2
BP	GO:0035162	embryonic hemopoiesis	2/62	23/18862	0.00257259	0.00609982	0.00218494	HIF1A/VEGFA	2
BP	GO:0050857	positive regulation of antigen receptor-mediated signaling pathway	2/62	23/18862	0.00257259	0.00609982	0.00218494	RELA/LCK	2
BP	GO:0060571	morphogenesis of an epithelial fold	2/62	23/18862	0.00257259	0.00609982	0.00218494	AR/HIF1A	2
BP	GO:0061339	establishment or maintenance of monopolar cell polarity	2/62	23/18862	0.00257259	0.00609982	0.00218494	RHOA/CDC42	2
BP	GO:0032092	positive regulation of protein binding	3/62	83/18862	0.00257731	0.00609982	0.00218494	EP300/PPP2CA/ABL1	3
BP	GO:0043506	regulation of JUN kinase activity	3/62	83/18862	0.00257731	0.00609982	0.00218494	PTK2B/TNF/SYK	3
BP	GO:0048864	stem cell development	3/62	83/18862	0.00257731	0.00609982	0.00218494	MAPK1/HIF1A/MAPK3	3
BP	GO:1904705	regulation of vascular associated smooth muscle cell proliferation	3/62	83/18862	0.00257731	0.00609982	0.00218494	JAK2/TNF/JUN	3
BP	GO:1990874	vascular associated smooth muscle cell proliferation	3/62	83/18862	0.00257731	0.00609982	0.00218494	JAK2/TNF/JUN	3
BP	GO:0002718	regulation of cytokine production involved in immune response	3/62	84/18862	0.00266655	0.00628365	0.00225079	IL6/TNF/PRKCZ	3
BP	GO:0008625	extrinsic apoptotic signaling pathway via death domain receptors	3/62	84/18862	0.00266655	0.00628365	0.00225079	PIK3R1/RAF1/TNF	3
BP	GO:0010657	muscle cell apoptotic process	3/62	84/18862	0.00266655	0.00628365	0.00225079	TP53/PTK2B/JAK2	3
BP	GO:0014031	mesenchymal cell development	3/62	84/18862	0.00266655	0.00628365	0.00225079	MAPK1/HIF1A/MAPK3	3
BP	GO:0035023	regulation of Rho protein signal transduction	3/62	84/18862	0.00266655	0.00628365	0.00225079	RAC1/RAF1/ABL1	3
BP	GO:1900407	regulation of cellular response to oxidative stress	3/62	84/18862	0.00266655	0.00628365	0.00225079	HIF1A/FYN/AKT1	3
BP	GO:0032370	positive regulation of lipid transport	3/62	85/18862	0.00275769	0.00648902	0.00232436	NFKBIA/ITGB1/PRKCD	3
BP	GO:0046889	positive regulation of lipid biosynthetic process	3/62	85/18862	0.00275769	0.00648902	0.00232436	TNF/AKT1/PRKCD	3
BP	GO:0032753	positive regulation of interleukin-4 production	2/62	24/18862	0.00280054	0.00657561	0.00235537	SYK/PRKCZ	2
BP	GO:0044321	response to leptin	2/62	24/18862	0.00280054	0.00657561	0.00235537	STAT3/CCND1	2
BP	GO:0045822	negative regulation of heart contraction	2/62	24/18862	0.00280054	0.00657561	0.00235537	JAK2/IL2	2
BP	GO:0007369	gastrulation	4/62	179/18862	0.00285007	0.00667901	0.00239241	TP53/ITGAV/ITGB3/ITGB1	4
BP	GO:0030901	midbrain development	3/62	86/18862	0.00285072	0.00667901	0.00239241	RHOA/CTNNB1/CDC42	3
BP	GO:0051781	positive regulation of cell division	3/62	86/18862	0.00285072	0.00667901	0.00239241	RHOA/VEGFA/CDC42	3
BP	GO:0034976	response to endoplasmic reticulum stress	5/62	296/18862	0.00286877	0.00671056	0.00240371	TP53/EP300/PIK3R1/JUN/CCND1	5
BP	GO:0042391	regulation of membrane potential	6/62	431/18862	0.00287037	0.00671056	0.00240371	PTK2B/SRC/PRKCZ/AKT1/JUN/ABL1	6
BP	GO:0051656	establishment of organelle localization	6/62	431/18862	0.00287037	0.00671056	0.00240371	HIF1A/LYN/CDC42/SYK/PRKCZ/ITGB1	6
BP	GO:0006919	activation of cysteine-type endopeptidase activity involved in apoptotic process	3/62	87/18862	0.00294567	0.00688169	0.00246501	JAK2/LCK/TNF	3
BP	GO:0001783	B cell apoptotic process	2/62	25/18862	0.00303764	0.00705104	0.00252567	LYN/IL2	2
BP	GO:0002092	positive regulation of receptor internalization	2/62	25/18862	0.00303764	0.00705104	0.00252567	VEGFA/SYK	2
BP	GO:0033233	regulation of protein sumoylation	2/62	25/18862	0.00303764	0.00705104	0.00252567	RELA/CTNNB1	2
BP	GO:0035902	response to immobilization stress	2/62	25/18862	0.00303764	0.00705104	0.00252567	PTK2B/FOS	2
BP	GO:0050995	negative regulation of lipid catabolic process	2/62	25/18862	0.00303764	0.00705104	0.00252567	TNF/AKT1	2
BP	GO:0051123	RNA polymerase II preinitiation complex assembly	2/62	25/18862	0.00303764	0.00705104	0.00252567	TP53/ESR1	2
BP	GO:0060740	prostate gland epithelium morphogenesis	2/62	25/18862	0.00303764	0.00705104	0.00252567	ESR1/AR	2
BP	GO:1903523	negative regulation of blood circulation	2/62	25/18862	0.00303764	0.00705104	0.00252567	JAK2/IL2	2
BP	GO:2000679	positive regulation of transcription regulatory region DNA binding	2/62	25/18862	0.00303764	0.00705104	0.00252567	EP300/CTNNB1	2
BP	GO:0014909	smooth muscle cell migration	3/62	88/18862	0.00304256	0.00705241	0.00252616	ITGB3/SRC/RPS6KB1	3
BP	GO:0060993	kidney morphogenesis	3/62	88/18862	0.00304256	0.00705241	0.00252616	STAT1/MYC/VEGFA	3
BP	GO:0033273	response to vitamin	3/62	89/18862	0.00314138	0.00727113	0.00260451	RELA/EGFR/CCND1	3
BP	GO:1903351	cellular response to dopamine	3/62	89/18862	0.00314138	0.00727113	0.00260451	MAPK1/MAPK3/ABL1	3
BP	GO:0006986	response to unfolded protein	4/62	185/18862	0.00320821	0.00741004	0.00265426	EP300/PIK3R1/HSP90AA1/CCND1	4
BP	GO:0008064	regulation of actin polymerization or depolymerization	4/62	185/18862	0.00320821	0.00741004	0.00265426	PTK2B/GRB2/PIK3CA/PRKCD	4
BP	GO:0051216	cartilage development	4/62	185/18862	0.00320821	0.00741004	0.00265426	PTPN11/HIF1A/MAPK3/MAPK14	4
BP	GO:0014033	neural crest cell differentiation	3/62	90/18862	0.00324215	0.00746199	0.00267287	MAPK1/HIF1A/MAPK3	3
BP	GO:0035249	synaptic transmission, glutamatergic	3/62	90/18862	0.00324215	0.00746199	0.00267287	PTK2B/TNF/EGFR	3
BP	GO:0043470	regulation of carbohydrate catabolic process	3/62	90/18862	0.00324215	0.00746199	0.00267287	TP53/EP300/HIF1A	3
BP	GO:0090559	regulation of membrane permeability	3/62	90/18862	0.00324215	0.00746199	0.00267287	TP53/SFN/MAPK8	3
BP	GO:1903350	response to dopamine	3/62	90/18862	0.00324215	0.00746199	0.00267287	MAPK1/MAPK3/ABL1	3
BP	GO:0043414	macromolecule methylation	5/62	305/18862	0.00326149	0.0075012	0.00268692	MYC/PIK3CA/CREBBP/CTNNB1/FOS	5
BP	GO:0030832	regulation of actin filament length	4/62	186/18862	0.00327075	0.00751545	0.00269202	PTK2B/GRB2/PIK3CA/PRKCD	4
BP	GO:0001945	lymph vessel development	2/62	26/18862	0.00328383	0.00751545	0.00269202	VEGFA/SYK	2
BP	GO:0009651	response to salt stress	2/62	26/18862	0.00328383	0.00751545	0.00269202	TP53/TNF	2
BP	GO:0034114	regulation of heterotypic cell-cell adhesion	2/62	26/18862	0.00328383	0.00751545	0.00269202	LCK/TNF	2
BP	GO:0042104	positive regulation of activated T cell proliferation	2/62	26/18862	0.00328383	0.00751545	0.00269202	IL2/STAT5B	2
BP	GO:1904353	regulation of telomere capping	2/62	26/18862	0.00328383	0.00751545	0.00269202	MAPK1/MAPK3	2
BP	GO:2000108	positive regulation of leukocyte apoptotic process	2/62	26/18862	0.00328383	0.00751545	0.00269202	TP53/LYN	2
BP	GO:1901992	positive regulation of mitotic cell cycle phase transition	3/62	91/18862	0.0033449	0.00764984	0.00274016	AKT1/EGFR/CCND1	3
BP	GO:0043488	regulation of mRNA stability	4/62	188/18862	0.00339832	0.00776656	0.00278197	PRKCA/AKT1/MAPK14/PRKCD	4
BP	GO:0051702	biological process involved in interaction with symbiont	3/62	92/18862	0.00344962	0.00787828	0.00282199	EP300/HDAC1/JUN	3
BP	GO:0002675	positive regulation of acute inflammatory response	2/62	27/18862	0.00353906	0.00804308	0.00288102	IL6/TNF	2
BP	GO:0007263	nitric oxide mediated signal transduction	2/62	27/18862	0.00353906	0.00804308	0.00288102	VEGFA/EGFR	2
BP	GO:0031954	positive regulation of protein autophosphorylation	2/62	27/18862	0.00353906	0.00804308	0.00288102	SRC/VEGFA	2
BP	GO:0045672	positive regulation of osteoclast differentiation	2/62	27/18862	0.00353906	0.00804308	0.00288102	TNF/FOS	2
BP	GO:0060512	prostate gland morphogenesis	2/62	27/18862	0.00353906	0.00804308	0.00288102	ESR1/AR	2
BP	GO:1902473	regulation of protein localization to synapse	2/62	27/18862	0.00353906	0.00804308	0.00288102	HRAS/PRKCZ	2
BP	GO:2000463	positive regulation of excitatory postsynaptic potential	2/62	27/18862	0.00353906	0.00804308	0.00288102	PTK2B/PRKCZ	2
BP	GO:0002367	cytokine production involved in immune response	3/62	93/18862	0.00355633	0.00806547	0.00288904	IL6/TNF/PRKCZ	3
BP	GO:0007631	feeding behavior	3/62	93/18862	0.00355633	0.00806547	0.00288904	STAT3/FYN/FOS	3
BP	GO:1902882	regulation of response to oxidative stress	3/62	93/18862	0.00355633	0.00806547	0.00288904	HIF1A/FYN/AKT1	3
BP	GO:0042982	amyloid precursor protein metabolic process	3/62	94/18862	0.00366505	0.00829471	0.00297115	RELA/LYN/TNF	3
BP	GO:0050764	regulation of phagocytosis	3/62	94/18862	0.00366505	0.00829471	0.00297115	ITGAV/TNF/SYK	3
BP	GO:0097194	execution phase of apoptosis	3/62	94/18862	0.00366505	0.00829471	0.00297115	TP53/IL6/AKT1	3
BP	GO:0060337	type I interferon signaling pathway	3/62	95/18862	0.00377578	0.00853938	0.00305879	JAK1/PTPN11/STAT1	3
BP	GO:0010039	response to iron ion	2/62	28/18862	0.00380325	0.00856586	0.00306828	HIF1A/CCND1	2
BP	GO:0010575	positive regulation of vascular endothelial growth factor production	2/62	28/18862	0.00380325	0.00856586	0.00306828	HIF1A/IL6	2
BP	GO:0044030	regulation of DNA methylation	2/62	28/18862	0.00380325	0.00856586	0.00306828	MYC/PIK3CA	2
BP	GO:0071480	cellular response to gamma radiation	2/62	28/18862	0.00380325	0.00856586	0.00306828	TP53/HRAS	2
BP	GO:1902175	regulation of oxidative stress-induced intrinsic apoptotic signaling pathway	2/62	28/18862	0.00380325	0.00856586	0.00306828	HIF1A/AKT1	2
BP	GO:1903672	positive regulation of sprouting angiogenesis	2/62	28/18862	0.00380325	0.00856586	0.00306828	JAK1/VEGFA	2
BP	GO:0043255	regulation of carbohydrate biosynthetic process	3/62	96/18862	0.00388853	0.00873981	0.00313058	EP300/PTK2B/AKT1	3
BP	GO:0071357	cellular response to type I interferon	3/62	96/18862	0.00388853	0.00873981	0.00313058	JAK1/PTPN11/STAT1	3
BP	GO:1901890	positive regulation of cell junction assembly	3/62	96/18862	0.00388853	0.00873981	0.00313058	VEGFA/RAC1/ABL1	3
BP	GO:0045807	positive regulation of endocytosis	3/62	97/18862	0.00400332	0.00897306	0.00321413	VEGFA/CDC42/SYK	3
BP	GO:0120162	positive regulation of cold-induced thermogenesis	3/62	97/18862	0.00400332	0.00897306	0.00321413	JAK2/VEGFA/SYK	3
BP	GO:1990868	response to chemokine	3/62	97/18862	0.00400332	0.00897306	0.00321413	PTK2B/RHOA/HIF1A	3
BP	GO:1990869	cellular response to chemokine	3/62	97/18862	0.00400332	0.00897306	0.00321413	PTK2B/RHOA/HIF1A	3
BP	GO:0007435	salivary gland morphogenesis	2/62	29/18862	0.00407636	0.00908057	0.00325264	CDC42/TNF	2
BP	GO:0010586	miRNA metabolic process	2/62	29/18862	0.00407636	0.00908057	0.00325264	RELA/HRAS	2
BP	GO:0030511	positive regulation of transforming growth factor beta receptor signaling pathway	2/62	29/18862	0.00407636	0.00908057	0.00325264	EP300/CREBBP	2
BP	GO:0031365	N-terminal protein amino acid modification	2/62	29/18862	0.00407636	0.00908057	0.00325264	EP300/CREBBP	2
BP	GO:0043304	regulation of mast cell degranulation	2/62	29/18862	0.00407636	0.00908057	0.00325264	LYN/SYK	2
BP	GO:0060261	positive regulation of transcription initiation from RNA polymerase II promoter	2/62	29/18862	0.00407636	0.00908057	0.00325264	TP53/ESR1	2
BP	GO:0060325	face morphogenesis	2/62	29/18862	0.00407636	0.00908057	0.00325264	EP300/PTPN11	2
BP	GO:0090162	establishment of epithelial cell polarity	2/62	29/18862	0.00407636	0.00908057	0.00325264	RHOA/CDC42	2
BP	GO:1903846	positive regulation of cellular response to transforming growth factor beta stimulus	2/62	29/18862	0.00407636	0.00908057	0.00325264	EP300/CREBBP	2
BP	GO:0019722	calcium-mediated signaling	4/62	198/18862	0.00408729	0.00909248	0.00325691	PTK2B/TNF/SYK/EGFR	4
BP	GO:0043487	regulation of RNA stability	4/62	198/18862	0.00408729	0.00909248	0.00325691	PRKCA/AKT1/MAPK14/PRKCD	4
BP	GO:0015849	organic acid transport	5/62	324/18862	0.00421597	0.00937235	0.00335716	RXRA/RPS6KB1/SYK/AKT1/ITGB1	5
BP	GO:0002702	positive regulation of production of molecular mediator of immune response	3/62	99/18862	0.00423906	0.00940442	0.00336865	IL6/IL2/PRKCZ	3
BP	GO:0019233	sensory perception of pain	3/62	99/18862	0.00423906	0.00940442	0.00336865	MAPK1/MAPK3/FYN	3
BP	GO:0044728	DNA methylation or demethylation	3/62	99/18862	0.00423906	0.00940442	0.00336865	MYC/PIK3CA/FOS	3
BP	GO:0002828	regulation of type 2 immune response	2/62	30/18862	0.00435833	0.00957502	0.00342976	IL6/PRKCZ	2
BP	GO:0032743	positive regulation of interleukin-2 production	2/62	30/18862	0.00435833	0.00957502	0.00342976	STAT5B/ABL1	2
BP	GO:0033006	regulation of mast cell activation involved in immune response	2/62	30/18862	0.00435833	0.00957502	0.00342976	LYN/SYK	2
BP	GO:0045948	positive regulation of translational initiation	2/62	30/18862	0.00435833	0.00957502	0.00342976	TNF/RPS6KB1	2
BP	GO:0050850	positive regulation of calcium-mediated signaling	2/62	30/18862	0.00435833	0.00957502	0.00342976	TNF/SYK	2
BP	GO:0050901	leukocyte tethering or rolling	2/62	30/18862	0.00435833	0.00957502	0.00342976	TNF/ITGB1	2
BP	GO:0051491	positive regulation of filopodium assembly	2/62	30/18862	0.00435833	0.00957502	0.00342976	PIK3R1/CDC42	2
BP	GO:0051968	positive regulation of synaptic transmission, glutamatergic	2/62	30/18862	0.00435833	0.00957502	0.00342976	PTK2B/EGFR	2
BP	GO:0060045	positive regulation of cardiac muscle cell proliferation	2/62	30/18862	0.00435833	0.00957502	0.00342976	MAPK1/MAPK14	2
BP	GO:0070168	negative regulation of biomineral tissue development	2/62	30/18862	0.00435833	0.00957502	0.00342976	PTK2B/HIF1A	2
BP	GO:0070528	protein kinase C signaling	2/62	30/18862	0.00435833	0.00957502	0.00342976	VEGFA/PRKCZ	2
BP	GO:0090314	positive regulation of protein targeting to membrane	2/62	30/18862	0.00435833	0.00957502	0.00342976	FYN/HRAS	2
BP	GO:0010717	regulation of epithelial to mesenchymal transition	3/62	100/18862	0.00436003	0.00957502	0.00342976	PPP2CA/IL6/CTNNB1	3
BP	GO:0030219	megakaryocyte differentiation	3/62	100/18862	0.00436003	0.00957502	0.00342976	EP300/PTPN11/HDAC1	3
BP	GO:0060079	excitatory postsynaptic potential	3/62	100/18862	0.00436003	0.00957502	0.00342976	PTK2B/PRKCZ/AKT1	3
BP	GO:0014812	muscle cell migration	3/62	101/18862	0.00448308	0.00981879	0.00351707	ITGB3/SRC/RPS6KB1	3
BP	GO:0034340	response to type I interferon	3/62	101/18862	0.00448308	0.00981879	0.00351707	JAK1/PTPN11/STAT1	3
BP	GO:0046634	regulation of alpha-beta T cell activation	3/62	101/18862	0.00448308	0.00981879	0.00351707	IL2/SYK/PRKCZ	3
BP	GO:0062014	negative regulation of small molecule metabolic process	3/62	101/18862	0.00448308	0.00981879	0.00351707	TP53/EP300/AKT1	3
BP	GO:0006672	ceramide metabolic process	3/62	102/18862	0.00460822	0.0100793	0.0036104	PPP2CA/TNF/PRKCD	3
BP	GO:0046620	regulation of organ growth	3/62	102/18862	0.00460822	0.0100793	0.0036104	MAPK1/AKT1/MAPK14	3
BP	GO:0031396	regulation of protein ubiquitination	4/62	205/18862	0.00462225	0.0101032	0.00361896	FYN/HSP90AA1/AKT1/ABL1	4
BP	GO:0002230	positive regulation of defense response to virus by host	2/62	31/18862	0.00464908	0.0101076	0.00362054	STAT1/HSP90AA1	2
BP	GO:0007431	salivary gland development	2/62	31/18862	0.00464908	0.0101076	0.00362054	CDC42/TNF	2
BP	GO:0045907	positive regulation of vasoconstriction	2/62	31/18862	0.00464908	0.0101076	0.00362054	AKT1/EGFR	2
BP	GO:0048147	negative regulation of fibroblast proliferation	2/62	31/18862	0.00464908	0.0101076	0.00362054	TP53/MYC	2
BP	GO:0070229	negative regulation of lymphocyte apoptotic process	2/62	31/18862	0.00464908	0.0101076	0.00362054	HIF1A/IL2	2
BP	GO:0098810	neurotransmitter reuptake	2/62	31/18862	0.00464908	0.0101076	0.00362054	ITGB3/ITGB1	2
BP	GO:0110150	negative regulation of biomineralization	2/62	31/18862	0.00464908	0.0101076	0.00362054	PTK2B/HIF1A	2
BP	GO:1903146	regulation of autophagy of mitochondrion	2/62	31/18862	0.00464908	0.0101076	0.00362054	TP53/HIF1A	2
BP	GO:0035966	response to topologically incorrect protein	4/62	206/18862	0.00470233	0.0102166	0.00365957	EP300/PIK3R1/HSP90AA1/CCND1	4
BP	GO:0060070	canonical Wnt signaling pathway	5/62	333/18862	0.00473167	0.0102735	0.00367994	SRC/HDAC1/CTNNB1/EGFR/MAPK14	5
BP	GO:0032526	response to retinoic acid	3/62	103/18862	0.00473546	0.0102749	0.00368044	PTK2B/RXRA/LYN	3
BP	GO:0071868	cellular response to monoamine stimulus	3/62	104/18862	0.00486481	0.0105216	0.00376881	MAPK1/MAPK3/ABL1	3
BP	GO:0071870	cellular response to catecholamine stimulus	3/62	104/18862	0.00486481	0.0105216	0.00376881	MAPK1/MAPK3/ABL1	3
BP	GO:2000060	positive regulation of ubiquitin-dependent protein catabolic process	3/62	104/18862	0.00486481	0.0105216	0.00376881	PTK2B/PTK2/AKT1	3
BP	GO:0002221	pattern recognition receptor signaling pathway	4/62	208/18862	0.0048653	0.0105216	0.00376881	ESR1/RELA/LYN/NFKBIA	4
BP	GO:0048738	cardiac muscle tissue development	4/62	208/18862	0.0048653	0.0105216	0.00376881	MAPK1/VEGFA/CDC42/MAPK14	4
BP	GO:0007616	long-term memory	2/62	32/18862	0.00494857	0.0106592	0.00381811	RPS6KB1/PRKCZ	2
BP	GO:0010165	response to X-ray	2/62	32/18862	0.00494857	0.0106592	0.00381811	TP53/CCND1	2
BP	GO:0021696	cerebellar cortex morphogenesis	2/62	32/18862	0.00494857	0.0106592	0.00381811	PTPN11/MAP2K1	2
BP	GO:0032673	regulation of interleukin-4 production	2/62	32/18862	0.00494857	0.0106592	0.00381811	SYK/PRKCZ	2
BP	GO:0048333	mesodermal cell differentiation	2/62	32/18862	0.00494857	0.0106592	0.00381811	ITGB3/ITGB1	2
BP	GO:1901889	negative regulation of cell junction assembly	2/62	32/18862	0.00494857	0.0106592	0.00381811	SRC/TNF	2
BP	GO:0099565	chemical synaptic transmission, postsynaptic	3/62	105/18862	0.00499629	0.0107549	0.00385238	PTK2B/PRKCZ/AKT1	3
BP	GO:0035303	regulation of dephosphorylation	4/62	210/18862	0.00503204	0.0108175	0.00387483	JAK2/SRC/TNF/PRKCD	4
BP	GO:0061013	regulation of mRNA catabolic process	4/62	210/18862	0.00503204	0.0108175	0.00387483	PRKCA/AKT1/MAPK14/PRKCD	4
BP	GO:0030330	DNA damage response, signal transduction by p53 class mediator	3/62	106/18862	0.0051299	0.0110207	0.00394758	TP53/EP300/SFN	3
BP	GO:1904062	regulation of cation transmembrane transport	5/62	340/18862	0.00516275	0.0110839	0.00397024	PTK2B/LYN/FYN/ITGB1/ABL1	5
BP	GO:0002724	regulation of T cell cytokine production	2/62	33/18862	0.00525674	0.0112382	0.0040255	IL6/PRKCZ	2
BP	GO:0030947	regulation of vascular endothelial growth factor receptor signaling pathway	2/62	33/18862	0.00525674	0.0112382	0.0040255	ITGB3/HIF1A	2
BP	GO:0032212	positive regulation of telomere maintenance via telomerase	2/62	33/18862	0.00525674	0.0112382	0.0040255	MAPK1/MAPK3	2
BP	GO:0032633	interleukin-4 production	2/62	33/18862	0.00525674	0.0112382	0.0040255	SYK/PRKCZ	2
BP	GO:0032728	positive regulation of interferon-beta production	2/62	33/18862	0.00525674	0.0112382	0.0040255	PTPN11/HSP90AA1	2
BP	GO:0060323	head morphogenesis	2/62	33/18862	0.00525674	0.0112382	0.0040255	EP300/PTPN11	2
BP	GO:0090100	positive regulation of transmembrane receptor protein serine/threonine kinase signaling pathway	3/62	107/18862	0.00526564	0.0112382	0.0040255	EP300/JAK2/CREBBP	3
BP	GO:1901989	positive regulation of cell cycle phase transition	3/62	107/18862	0.00526564	0.0112382	0.0040255	AKT1/EGFR/CCND1	3
BP	GO:2001022	positive regulation of response to DNA damage stimulus	3/62	107/18862	0.00526564	0.0112382	0.0040255	MYC/EGFR/PRKCD	3
BP	GO:0071867	response to monoamine	3/62	108/18862	0.00540354	0.0115174	0.00412552	MAPK1/MAPK3/ABL1	3
BP	GO:0071869	response to catecholamine	3/62	108/18862	0.00540354	0.0115174	0.00412552	MAPK1/MAPK3/ABL1	3
BP	GO:0032963	collagen metabolic process	3/62	109/18862	0.0055436	0.0118005	0.00422692	HIF1A/IL6/ITGB1	3
BP	GO:1902414	protein localization to cell junction	3/62	109/18862	0.0055436	0.0118005	0.00422692	JAK1/HRAS/PRKCZ	3
BP	GO:0002209	behavioral defense response	2/62	34/18862	0.00557352	0.0118333	0.00423867	EP300/RPS6KB1	2
BP	GO:0060428	lung epithelium development	2/62	34/18862	0.00557352	0.0118333	0.00423867	MAP2K1/CDC42	2
BP	GO:0070232	regulation of T cell apoptotic process	2/62	34/18862	0.00557352	0.0118333	0.00423867	TP53/HIF1A	2
BP	GO:0090050	positive regulation of cell migration involved in sprouting angiogenesis	2/62	34/18862	0.00557352	0.0118333	0.00423867	VEGFA/ABL1	2
BP	GO:0042445	hormone metabolic process	4/62	218/18862	0.00573738	0.0121653	0.0043576	PTPN11/ESR1/HIF1A/STAT5B	4
BP	GO:0071695	anatomical structure maturation	4/62	218/18862	0.00573738	0.0121653	0.0043576	PTK2B/RHOA/HIF1A/VEGFA	4
BP	GO:1905954	positive regulation of lipid localization	3/62	111/18862	0.00583023	0.0123542	0.00442524	NFKBIA/ITGB1/PRKCD	3
BP	GO:0033144	negative regulation of intracellular steroid hormone receptor signaling pathway	2/62	35/18862	0.00589887	0.012451	0.00445994	HDAC1/NCOR2	2
BP	GO:0035774	positive regulation of insulin secretion involved in cellular response to glucose stimulus	2/62	35/18862	0.00589887	0.012451	0.00445994	HIF1A/RAC1	2
BP	GO:0060260	regulation of transcription initiation from RNA polymerase II promoter	2/62	35/18862	0.00589887	0.012451	0.00445994	TP53/ESR1	2
BP	GO:0097009	energy homeostasis	2/62	35/18862	0.00589887	0.012451	0.00445994	STAT3/PIK3CA	2
BP	GO:0098926	postsynaptic signal transduction	2/62	35/18862	0.00589887	0.012451	0.00445994	RELA/JAK2	2
BP	GO:1903960	negative regulation of anion transmembrane transport	2/62	35/18862	0.00589887	0.012451	0.00445994	TNF/AKT1	2
BP	GO:0030326	embryonic limb morphogenesis	3/62	112/18862	0.00597682	0.0125993	0.00451303	HDAC1/CREBBP/CTNNB1	3
BP	GO:0035113	embryonic appendage morphogenesis	3/62	112/18862	0.00597682	0.0125993	0.00451303	HDAC1/CREBBP/CTNNB1	3
BP	GO:0001649	osteoblast differentiation	4/62	223/18862	0.0062102	0.0130711	0.00468203	IL6/TNF/PTK2/AKT1	4
BP	GO:0002369	T cell cytokine production	2/62	36/18862	0.00623271	0.0130711	0.00468203	IL6/PRKCZ	2
BP	GO:0014037	Schwann cell differentiation	2/62	36/18862	0.00623271	0.0130711	0.00468203	RELA/AKT1	2
BP	GO:0042092	type 2 immune response	2/62	36/18862	0.00623271	0.0130711	0.00468203	IL6/PRKCZ	2
BP	GO:0043368	positive T cell selection	2/62	36/18862	0.00623271	0.0130711	0.00468203	STAT3/IL6	2
BP	GO:0071392	cellular response to estradiol stimulus	2/62	36/18862	0.00623271	0.0130711	0.00468203	ESR1/EGFR	2
BP	GO:0090313	regulation of protein targeting to membrane	2/62	36/18862	0.00623271	0.0130711	0.00468203	FYN/HRAS	2
BP	GO:1904358	positive regulation of telomere maintenance via telomere lengthening	2/62	36/18862	0.00623271	0.0130711	0.00468203	MAPK1/MAPK3	2
BP	GO:0048675	axon extension	3/62	114/18862	0.0062766	0.0131546	0.00471196	VEGFA/HSP90AA1/ABL1	3
BP	GO:0001704	formation of primary germ layer	3/62	115/18862	0.0064298	0.0134584	0.00482078	ITGAV/ITGB3/ITGB1	3
BP	GO:0007009	plasma membrane organization	3/62	115/18862	0.0064298	0.0134584	0.00482078	AR/AKT1/PRKCD	3
BP	GO:0032259	methylation	5/62	359/18862	0.00647271	0.0135395	0.00484983	MYC/PIK3CA/CREBBP/CTNNB1/FOS	5
BP	GO:0070897	transcription preinitiation complex assembly	2/62	37/18862	0.006575	0.0137359	0.00492016	TP53/ESR1	2
BP	GO:2000403	positive regulation of lymphocyte migration	2/62	37/18862	0.006575	0.0137359	0.00492016	PTK2B/RHOA	2
BP	GO:0046916	cellular transition metal ion homeostasis	3/62	118/18862	0.00690277	0.0144021	0.00515882	MYC/HIF1A/LCK	3
BP	GO:0072676	lymphocyte migration	3/62	118/18862	0.00690277	0.0144021	0.00515882	PTK2B/RHOA/AKT1	3
BP	GO:0001504	neurotransmitter uptake	2/62	38/18862	0.00692568	0.0144038	0.00515942	ITGB3/ITGB1	2
BP	GO:0002714	positive regulation of B cell mediated immunity	2/62	38/18862	0.00692568	0.0144038	0.00515942	IL2/TNF	2
BP	GO:0002891	positive regulation of immunoglobulin mediated immune response	2/62	38/18862	0.00692568	0.0144038	0.00515942	IL2/TNF	2
BP	GO:0030279	negative regulation of ossification	2/62	38/18862	0.00692568	0.0144038	0.00515942	PTK2B/HIF1A	2
BP	GO:0097242	amyloid-beta clearance	2/62	38/18862	0.00692568	0.0144038	0.00515942	HDAC1/TNF	2
BP	GO:1903578	regulation of ATP metabolic process	3/62	119/18862	0.00706491	0.014684	0.00525979	TP53/EP300/HIF1A	3
BP	GO:0002066	columnar/cuboidal epithelial cell development	2/62	39/18862	0.00728468	0.0150927	0.00540617	SRC/HIF1A	2
BP	GO:0032660	regulation of interleukin-17 production	2/62	39/18862	0.00728468	0.0150927	0.00540617	IL6/IL2	2
BP	GO:0045622	regulation of T-helper cell differentiation	2/62	39/18862	0.00728468	0.0150927	0.00540617	IL2/PRKCZ	2
BP	GO:1903539	protein localization to postsynaptic membrane	2/62	39/18862	0.00728468	0.0150927	0.00540617	HRAS/PRKCZ	2
BP	GO:2000279	negative regulation of DNA biosynthetic process	2/62	39/18862	0.00728468	0.0150927	0.00540617	TP53/SRC	2
BP	GO:0006304	DNA modification	3/62	121/18862	0.00739594	0.0153037	0.00548177	MYC/PIK3CA/FOS	3
BP	GO:0042177	negative regulation of protein catabolic process	3/62	121/18862	0.00739594	0.0153037	0.00548177	RELA/FYN/EGFR	3
BP	GO:0032467	positive regulation of cytokinesis	2/62	40/18862	0.00765196	0.0157535	0.00564287	RHOA/CDC42	2
BP	GO:0045197	establishment or maintenance of epithelial cell apical/basal polarity	2/62	40/18862	0.00765196	0.0157535	0.00564287	RHOA/CDC42	2
BP	GO:0050856	regulation of T cell receptor signaling pathway	2/62	40/18862	0.00765196	0.0157535	0.00564287	RELA/LCK	2
BP	GO:0055023	positive regulation of cardiac muscle tissue growth	2/62	40/18862	0.00765196	0.0157535	0.00564287	MAPK1/MAPK14	2
BP	GO:0070423	nucleotide-binding oligomerization domain containing signaling pathway	2/62	40/18862	0.00765196	0.0157535	0.00564287	RELA/NFKBIA	2
BP	GO:0071634	regulation of transforming growth factor beta production	2/62	40/18862	0.00765196	0.0157535	0.00564287	ITGAV/HIF1A	2
BP	GO:0150077	regulation of neuroinflammatory response	2/62	40/18862	0.00765196	0.0157535	0.00564287	IL6/TNF	2
BP	GO:1904037	positive regulation of epithelial cell apoptotic process	2/62	40/18862	0.00765196	0.0157535	0.00564287	JAK2/IL6	2
BP	GO:0006402	mRNA catabolic process	5/62	375/18862	0.00774455	0.015934	0.00570754	PPP2CA/PRKCA/AKT1/MAPK14/PRKCD	5
BP	GO:0001953	negative regulation of cell-matrix adhesion	2/62	41/18862	0.00802746	0.0164125	0.00587892	SRC/PIK3R1	2
BP	GO:0010907	positive regulation of glucose metabolic process	2/62	41/18862	0.00802746	0.0164125	0.00587892	SRC/AKT1	2
BP	GO:0030850	prostate gland development	2/62	41/18862	0.00802746	0.0164125	0.00587892	ESR1/AR	2
BP	GO:0033003	regulation of mast cell activation	2/62	41/18862	0.00802746	0.0164125	0.00587892	LYN/SYK	2
BP	GO:0033574	response to testosterone	2/62	41/18862	0.00802746	0.0164125	0.00587892	AR/RPS6KB1	2
BP	GO:0035272	exocrine system development	2/62	41/18862	0.00802746	0.0164125	0.00587892	CDC42/TNF	2
BP	GO:0035872	nucleotide-binding domain, leucine rich repeat containing receptor signaling pathway	2/62	41/18862	0.00802746	0.0164125	0.00587892	RELA/NFKBIA	2
BP	GO:0050691	regulation of defense response to virus by host	2/62	41/18862	0.00802746	0.0164125	0.00587892	STAT1/HSP90AA1	2
BP	GO:0051602	response to electrical stimulus	2/62	41/18862	0.00802746	0.0164125	0.00587892	SRC/RPS6KB1	2
BP	GO:0090279	regulation of calcium ion import	2/62	41/18862	0.00802746	0.0164125	0.00587892	FYN/CTNNB1	2
BP	GO:0043114	regulation of vascular permeability	2/62	42/18862	0.00841112	0.0171646	0.00614832	SRC/VEGFA	2
BP	GO:0045687	positive regulation of glial cell differentiation	2/62	42/18862	0.00841112	0.0171646	0.00614832	RELA/HDAC1	2
BP	GO:0071604	transforming growth factor beta production	2/62	42/18862	0.00841112	0.0171646	0.00614832	ITGAV/HIF1A	2
BP	GO:0017015	regulation of transforming growth factor beta receptor signaling pathway	3/62	127/18862	0.0084437	0.0171988	0.00616056	TP53/EP300/CREBBP	3
BP	GO:0030968	endoplasmic reticulum unfolded protein response	3/62	127/18862	0.0084437	0.0171988	0.00616056	EP300/PIK3R1/CCND1	3
BP	GO:1903052	positive regulation of proteolysis involved in cellular protein catabolic process	3/62	127/18862	0.0084437	0.0171988	0.00616056	PTK2B/PTK2/AKT1	3
BP	GO:0003018	vascular process in circulatory system	4/62	245/18862	0.00859878	0.0175037	0.0062698	SRC/VEGFA/AKT1/EGFR	4
BP	GO:0045667	regulation of osteoblast differentiation	3/62	128/18862	0.00862636	0.0175489	0.00628598	IL6/TNF/PTK2	3
BP	GO:0001754	eye photoreceptor cell differentiation	2/62	43/18862	0.00880288	0.017819	0.00638273	STAT3/VEGFA	2
BP	GO:0021762	substantia nigra development	2/62	43/18862	0.00880288	0.017819	0.00638273	RHOA/CDC42	2
BP	GO:0032620	interleukin-17 production	2/62	43/18862	0.00880288	0.017819	0.00638273	IL6/IL2	2
BP	GO:0034142	toll-like receptor 4 signaling pathway	2/62	43/18862	0.00880288	0.017819	0.00638273	LYN/NFKBIA	2
BP	GO:0043300	regulation of leukocyte degranulation	2/62	43/18862	0.00880288	0.017819	0.00638273	LYN/SYK	2
BP	GO:0046006	regulation of activated T cell proliferation	2/62	43/18862	0.00880288	0.017819	0.00638273	IL2/STAT5B	2
BP	GO:0070266	necroptotic process	2/62	43/18862	0.00880288	0.017819	0.00638273	TP53/TNF	2
BP	GO:0097178	ruffle assembly	2/62	43/18862	0.00880288	0.017819	0.00638273	RAC1/HRAS	2
BP	GO:1903844	regulation of cellular response to transforming growth factor beta stimulus	3/62	130/18862	0.00899865	0.018204	0.00652063	TP53/EP300/CREBBP	3
BP	GO:0018205	peptidyl-lysine modification	5/62	391/18862	0.00918163	0.0185247	0.00663553	EP300/RELA/MAPK3/CREBBP/CTNNB1	5
BP	GO:0002639	positive regulation of immunoglobulin production	2/62	44/18862	0.00920268	0.0185247	0.00663553	IL6/IL2	2
BP	GO:0021695	cerebellar cortex development	2/62	44/18862	0.00920268	0.0185247	0.00663553	PTPN11/MAP2K1	2
BP	GO:0042771	intrinsic apoptotic signaling pathway in response to DNA damage by p53 class mediator	2/62	44/18862	0.00920268	0.0185247	0.00663553	TP53/EP300	2
BP	GO:0060421	positive regulation of heart growth	2/62	44/18862	0.00920268	0.0185247	0.00663553	MAPK1/MAPK14	2
BP	GO:0062237	protein localization to postsynapse	2/62	44/18862	0.00920268	0.0185247	0.00663553	HRAS/PRKCZ	2
BP	GO:0090199	regulation of release of cytochrome c from mitochondria	2/62	44/18862	0.00920268	0.0185247	0.00663553	TP53/AKT1	2
BP	GO:0098815	modulation of excitatory postsynaptic potential	2/62	44/18862	0.00920268	0.0185247	0.00663553	PTK2B/PRKCZ	2
BP	GO:1901991	negative regulation of mitotic cell cycle phase transition	4/62	250/18862	0.00921481	0.0185377	0.00664017	TP53/EP300/SFN/CCND1	4
BP	GO:1903362	regulation of cellular protein catabolic process	4/62	251/18862	0.00934138	0.0187807	0.00672723	PTK2B/PTK2/HSP90AA1/AKT1	4
BP	GO:0010665	regulation of cardiac muscle cell apoptotic process	2/62	45/18862	0.00961049	0.0192387	0.00689127	TP53/JAK2	2
BP	GO:0014911	positive regulation of smooth muscle cell migration	2/62	45/18862	0.00961049	0.0192387	0.00689127	SRC/RPS6KB1	2
BP	GO:0031018	endocrine pancreas development	2/62	45/18862	0.00961049	0.0192387	0.00689127	IL6/AKT1	2
BP	GO:0035088	establishment or maintenance of apical/basal cell polarity	2/62	45/18862	0.00961049	0.0192387	0.00689127	RHOA/CDC42	2
BP	GO:0035307	positive regulation of protein dephosphorylation	2/62	45/18862	0.00961049	0.0192387	0.00689127	JAK2/PRKCD	2
BP	GO:0045601	regulation of endothelial cell differentiation	2/62	45/18862	0.00961049	0.0192387	0.00689127	VEGFA/TNF	2
BP	GO:0061245	establishment or maintenance of bipolar cell polarity	2/62	45/18862	0.00961049	0.0192387	0.00689127	RHOA/CDC42	2
BP	GO:0008584	male gonad development	3/62	134/18862	0.00977119	0.0195244	0.00699361	ESR1/AR/CCND1	3
BP	GO:0035107	appendage morphogenesis	3/62	134/18862	0.00977119	0.0195244	0.00699361	HDAC1/CREBBP/CTNNB1	3
BP	GO:0035108	limb morphogenesis	3/62	134/18862	0.00977119	0.0195244	0.00699361	HDAC1/CREBBP/CTNNB1	3
BP	GO:0046546	development of primary male sexual characteristics	3/62	135/18862	0.00997019	0.0198976	0.0071273	ESR1/AR/CCND1	3
BP	GO:0099024	plasma membrane invagination	3/62	135/18862	0.00997019	0.0198976	0.0071273	RHOA/RAC1/CDC42	3
BP	GO:0006953	acute-phase response	2/62	46/18862	0.0100262	0.0199362	0.00714112	IL6/TNF	2
BP	GO:0010171	body morphogenesis	2/62	46/18862	0.0100262	0.0199362	0.00714112	EP300/PTPN11	2
BP	GO:0010823	negative regulation of mitochondrion organization	2/62	46/18862	0.0100262	0.0199362	0.00714112	TP53/AKT1	2
BP	GO:0043303	mast cell degranulation	2/62	46/18862	0.0100262	0.0199362	0.00714112	LYN/SYK	2
BP	GO:0048146	positive regulation of fibroblast proliferation	2/62	46/18862	0.0100262	0.0199362	0.00714112	ESR1/MYC	2
BP	GO:2000107	negative regulation of leukocyte apoptotic process	2/62	46/18862	0.0100262	0.0199362	0.00714112	HIF1A/IL2	2
BP	GO:0060078	regulation of postsynaptic membrane potential	3/62	136/18862	0.0101715	0.0202128	0.00724021	PTK2B/PRKCZ/AKT1	3
BP	GO:0031644	regulation of nervous system process	3/62	137/18862	0.0103753	0.0206051	0.00738071	PTK2B/SRC/PRKCZ	3
BP	GO:0002279	mast cell activation involved in immune response	2/62	47/18862	0.0104499	0.0206776	0.0074067	LYN/SYK	2
BP	GO:0002448	mast cell mediated immunity	2/62	47/18862	0.0104499	0.0206776	0.0074067	LYN/SYK	2
BP	GO:0010662	regulation of striated muscle cell apoptotic process	2/62	47/18862	0.0104499	0.0206776	0.0074067	TP53/JAK2	2
BP	GO:0010712	regulation of collagen metabolic process	2/62	47/18862	0.0104499	0.0206776	0.0074067	IL6/ITGB1	2
BP	GO:0031952	regulation of protein autophosphorylation	2/62	47/18862	0.0104499	0.0206776	0.0074067	SRC/VEGFA	2
BP	GO:1903053	regulation of extracellular matrix organization	2/62	47/18862	0.0104499	0.0206776	0.0074067	IL6/ABL1	2
BP	GO:0051607	defense response to virus	4/62	260/18862	0.0105319	0.0208148	0.00745583	STAT1/RELA/IL6/HSP90AA1	4
BP	GO:0140546	defense response to symbiont	4/62	260/18862	0.0105319	0.0208148	0.00745583	STAT1/RELA/IL6/HSP90AA1	4
BP	GO:0007281	germ cell development	4/62	261/18862	0.01067	0.0210749	0.00754899	PTK2B/SRC/RPS6KB1/AKT1	4
BP	GO:0055076	transition metal ion homeostasis	3/62	139/18862	0.0107898	0.0212986	0.00762912	MYC/HIF1A/LCK	3
BP	GO:0002673	regulation of acute inflammatory response	2/62	48/18862	0.0108813	0.0213885	0.00766134	IL6/TNF	2
BP	GO:0010656	negative regulation of muscle cell apoptotic process	2/62	48/18862	0.0108813	0.0213885	0.00766134	PTK2B/JAK2	2
BP	GO:0010659	cardiac muscle cell apoptotic process	2/62	48/18862	0.0108813	0.0213885	0.00766134	TP53/JAK2	2
BP	GO:0035850	epithelial cell differentiation involved in kidney development	2/62	48/18862	0.0108813	0.0213885	0.00766134	STAT1/CTNNB1	2
BP	GO:0038084	vascular endothelial growth factor signaling pathway	2/62	48/18862	0.0108813	0.0213885	0.00766134	PIK3CA/VEGFA	2
BP	GO:0061028	establishment of endothelial barrier	2/62	48/18862	0.0108813	0.0213885	0.00766134	VEGFA/TNF	2
BP	GO:1902003	regulation of amyloid-beta formation	2/62	48/18862	0.0108813	0.0213885	0.00766134	RELA/TNF	2
BP	GO:0016331	morphogenesis of embryonic epithelium	3/62	140/18862	0.0110006	0.021597	0.00773602	AR/HIF1A/ABL1	3
BP	GO:0035148	tube formation	3/62	140/18862	0.0110006	0.021597	0.00773602	HIF1A/VEGFA/ABL1	3
BP	GO:0032873	negative regulation of stress-activated MAPK cascade	2/62	49/18862	0.0113205	0.022145	0.00793231	MYC/AKT1	2
BP	GO:0038066	p38MAPK cascade	2/62	49/18862	0.0113205	0.022145	0.00793231	VEGFA/MAPK14	2
BP	GO:0045661	regulation of myoblast differentiation	2/62	49/18862	0.0113205	0.022145	0.00793231	TNF/MAPK14	2
BP	GO:0046638	positive regulation of alpha-beta T cell differentiation	2/62	49/18862	0.0113205	0.022145	0.00793231	SYK/PRKCZ	2
BP	GO:0060043	regulation of cardiac muscle cell proliferation	2/62	49/18862	0.0113205	0.022145	0.00793231	MAPK1/MAPK14	2
BP	GO:0070303	negative regulation of stress-activated protein kinase signaling cascade	2/62	49/18862	0.0113205	0.022145	0.00793231	MYC/AKT1	2
BP	GO:0009581	detection of external stimulus	3/62	142/18862	0.0114294	0.0223313	0.00799902	FYN/CTNNB1/PTK2	3
BP	GO:0035304	regulation of protein dephosphorylation	3/62	142/18862	0.0114294	0.0223313	0.00799902	JAK2/TNF/PRKCD	3
BP	GO:0006401	RNA catabolic process	5/62	414/18862	0.0115569	0.0225667	0.00808337	PPP2CA/PRKCA/AKT1/MAPK14/PRKCD	5
BP	GO:0010324	membrane invagination	3/62	143/18862	0.0116474	0.0227163	0.00813695	RHOA/RAC1/CDC42	3
BP	GO:0048592	eye morphogenesis	3/62	143/18862	0.0116474	0.0227163	0.00813695	HIF1A/STAT3/VEGFA	3
BP	GO:0021700	developmental maturation	4/62	268/18862	0.0116694	0.022732	0.00814257	PTK2B/RHOA/HIF1A/VEGFA	4
BP	GO:1901988	negative regulation of cell cycle phase transition	4/62	268/18862	0.0116694	0.022732	0.00814257	TP53/EP300/SFN/CCND1	4
BP	GO:0010658	striated muscle cell apoptotic process	2/62	50/18862	0.0117675	0.0228411	0.00818165	TP53/JAK2	2
BP	GO:0031113	regulation of microtubule polymerization	2/62	50/18862	0.0117675	0.0228411	0.00818165	RAC1/ABL1	2
BP	GO:0032648	regulation of interferon-beta production	2/62	50/18862	0.0117675	0.0228411	0.00818165	PTPN11/HSP90AA1	2
BP	GO:0045912	negative regulation of carbohydrate metabolic process	2/62	50/18862	0.0117675	0.0228411	0.00818165	TP53/EP300	2
BP	GO:0048260	positive regulation of receptor-mediated endocytosis	2/62	50/18862	0.0117675	0.0228411	0.00818165	VEGFA/SYK	2
BP	GO:1902001	fatty acid transmembrane transport	2/62	50/18862	0.0117675	0.0228411	0.00818165	AKT1/ITGB1	2
BP	GO:0106106	cold-induced thermogenesis	3/62	144/18862	0.0118678	0.0230085	0.00824159	JAK2/VEGFA/SYK	3
BP	GO:0120161	regulation of cold-induced thermogenesis	3/62	144/18862	0.0118678	0.0230085	0.00824159	JAK2/VEGFA/SYK	3
BP	GO:0030258	lipid modification	4/62	270/18862	0.0119657	0.0231844	0.00830461	PIK3CA/PIK3R1/AKT1/MAPK14	4
BP	GO:0001764	neuron migration	3/62	145/18862	0.0120906	0.0233986	0.00838134	VEGFA/RAC1/FYN	3
BP	GO:0009582	detection of abiotic stimulus	3/62	145/18862	0.0120906	0.0233986	0.00838134	FYN/CTNNB1/PTK2	3
BP	GO:0010718	positive regulation of epithelial to mesenchymal transition	2/62	51/18862	0.0122221	0.0235691	0.00844242	IL6/CTNNB1	2
BP	GO:0032206	positive regulation of telomere maintenance	2/62	51/18862	0.0122221	0.0235691	0.00844242	MAPK1/MAPK3	2
BP	GO:0042733	embryonic digit morphogenesis	2/62	51/18862	0.0122221	0.0235691	0.00844242	HDAC1/CREBBP	2
BP	GO:0043370	regulation of CD4-positive, alpha-beta T cell differentiation	2/62	51/18862	0.0122221	0.0235691	0.00844242	IL2/PRKCZ	2
BP	GO:0097300	programmed necrotic cell death	2/62	51/18862	0.0122221	0.0235691	0.00844242	TP53/TNF	2
BP	GO:2000677	regulation of transcription regulatory region DNA binding	2/62	51/18862	0.0122221	0.0235691	0.00844242	EP300/CTNNB1	2
BP	GO:0016525	negative regulation of angiogenesis	3/62	146/18862	0.0123158	0.0237358	0.00850211	STAT1/CTNNB1/TNF	3
BP	GO:0006839	mitochondrial transport	4/62	274/18862	0.0125726	0.0242164	0.00867428	TP53/SFN/HSP90AA1/MAPK8	4
BP	GO:0001658	branching involved in ureteric bud morphogenesis	2/62	52/18862	0.0126843	0.0243309	0.00871529	MYC/VEGFA	2
BP	GO:0002711	positive regulation of T cell mediated immunity	2/62	52/18862	0.0126843	0.0243309	0.00871529	IL6/PRKCZ	2
BP	GO:0002886	regulation of myeloid leukocyte mediated immunity	2/62	52/18862	0.0126843	0.0243309	0.00871529	LYN/SYK	2
BP	GO:0006998	nuclear envelope organization	2/62	52/18862	0.0126843	0.0243309	0.00871529	PPP2CA/PRKCA	2
BP	GO:0031103	axon regeneration	2/62	52/18862	0.0126843	0.0243309	0.00871529	JAK2/MAP2K1	2
BP	GO:0032608	interferon-beta production	2/62	52/18862	0.0126843	0.0243309	0.00871529	PTPN11/HSP90AA1	2
BP	GO:2000772	regulation of cellular senescence	2/62	52/18862	0.0126843	0.0243309	0.00871529	TP53/ABL1	2
BP	GO:2000181	negative regulation of blood vessel morphogenesis	3/62	148/18862	0.0127734	0.0244873	0.00877133	STAT1/CTNNB1/TNF	3
BP	GO:0034620	cellular response to unfolded protein	3/62	149/18862	0.0130058	0.0249036	0.00892043	EP300/PIK3R1/CCND1	3
BP	GO:1901343	negative regulation of vasculature development	3/62	149/18862	0.0130058	0.0249036	0.00892043	STAT1/CTNNB1/TNF	3
BP	GO:0048562	embryonic organ morphogenesis	4/62	277/18862	0.0130406	0.0249555	0.00893903	MAPK1/HIF1A/MAPK3/CTNNB1	4
BP	GO:0002720	positive regulation of cytokine production involved in immune response	2/62	53/18862	0.0131541	0.0251138	0.00899572	IL6/PRKCZ	2
BP	GO:0007215	glutamate receptor signaling pathway	2/62	53/18862	0.0131541	0.0251138	0.00899572	PTK2B/FYN	2
BP	GO:0045599	negative regulation of fat cell differentiation	2/62	53/18862	0.0131541	0.0251138	0.00899572	IL6/TNF	2
BP	GO:0097120	receptor localization to synapse	2/62	53/18862	0.0131541	0.0251138	0.00899572	HRAS/PRKCZ	2
BP	GO:0060047	heart contraction	4/62	279/18862	0.0133587	0.0254894	0.00913027	JAK2/PIK3CA/CDC42/IL2	4
BP	GO:0050770	regulation of axonogenesis	3/62	151/18862	0.0134779	0.0257019	0.00920638	RHOA/MAP2K1/VEGFA	3
BP	GO:0001822	kidney development	4/62	280/18862	0.0135196	0.0257663	0.00922943	STAT1/MYC/VEGFA/CTNNB1	4
BP	GO:0002712	regulation of B cell mediated immunity	2/62	54/18862	0.0136314	0.0259339	0.00928948	IL2/TNF	2
BP	GO:0002889	regulation of immunoglobulin mediated immune response	2/62	54/18862	0.0136314	0.0259339	0.00928948	IL2/TNF	2
BP	GO:0010676	positive regulation of cellular carbohydrate metabolic process	2/62	54/18862	0.0136314	0.0259339	0.00928948	SRC/AKT1	2
BP	GO:0016573	histone acetylation	3/62	153/18862	0.0139597	0.0265276	0.00950213	EP300/MAPK3/CREBBP	3
BP	GO:1990845	adaptive thermogenesis	3/62	153/18862	0.0139597	0.0265276	0.00950213	JAK2/VEGFA/SYK	3
BP	GO:0016233	telomere capping	2/62	55/18862	0.0141162	0.0267936	0.00959742	MAPK1/MAPK3	2
BP	GO:0031529	ruffle organization	2/62	55/18862	0.0141162	0.0267936	0.00959742	RAC1/HRAS	2
BP	GO:0002440	production of molecular mediator of immune response	4/62	286/18862	0.014511	0.0275269	0.0098601	IL6/IL2/TNF/PRKCZ	4
BP	GO:0010970	transport along microtubule	3/62	156/18862	0.0147007	0.0278707	0.00998322	HIF1A/CDC42/PRKCZ	3
BP	GO:0072001	renal system development	4/62	288/18862	0.0148514	0.02814	0.0100797	STAT1/MYC/VEGFA/CTNNB1	4
BP	GO:0002224	toll-like receptor signaling pathway	3/62	157/18862	0.0149526	0.0283152	0.0101425	ESR1/LYN/NFKBIA	3
BP	GO:0034205	amyloid-beta formation	2/62	57/18862	0.0151078	0.0285594	0.0102299	RELA/TNF	2
BP	GO:0046854	phosphatidylinositol phosphorylation	2/62	57/18862	0.0151078	0.0285594	0.0102299	PIK3CA/PIK3R1	2
BP	GO:0061178	regulation of insulin secretion involved in cellular response to glucose stimulus	2/62	57/18862	0.0151078	0.0285594	0.0102299	HIF1A/RAC1	2
BP	GO:1903522	regulation of blood circulation	4/62	290/18862	0.0151969	0.0286968	0.0102791	JAK2/IL2/AKT1/EGFR	4
BP	GO:0018393	internal peptidyl-lysine acetylation	3/62	158/18862	0.0152069	0.0286968	0.0102791	EP300/MAPK3/CREBBP	3
BP	GO:0051494	negative regulation of cytoskeleton organization	3/62	158/18862	0.0152069	0.0286968	0.0102791	PIK3CA/PIK3R1/PRKCD	3
BP	GO:0010574	regulation of vascular endothelial growth factor production	2/62	58/18862	0.0156146	0.0293641	0.0105182	HIF1A/IL6	2
BP	GO:0031102	neuron projection regeneration	2/62	58/18862	0.0156146	0.0293641	0.0105182	JAK2/MAP2K1	2
BP	GO:0060038	cardiac muscle cell proliferation	2/62	58/18862	0.0156146	0.0293641	0.0105182	MAPK1/MAPK14	2
BP	GO:0060675	ureteric bud morphogenesis	2/62	58/18862	0.0156146	0.0293641	0.0105182	MYC/VEGFA	2
BP	GO:0061005	cell differentiation involved in kidney development	2/62	58/18862	0.0156146	0.0293641	0.0105182	STAT1/CTNNB1	2
BP	GO:2000351	regulation of endothelial cell apoptotic process	2/62	58/18862	0.0156146	0.0293641	0.0105182	TNF/ABL1	2
BP	GO:0006475	internal protein amino acid acetylation	3/62	160/18862	0.0157229	0.0295507	0.010585	EP300/MAPK3/CREBBP	3
BP	GO:0098739	import across plasma membrane	3/62	161/18862	0.0159846	0.0299906	0.0107426	FYN/AKT1/ITGB1	3
BP	GO:1902904	negative regulation of supramolecular fiber organization	3/62	161/18862	0.0159846	0.0299906	0.0107426	PIK3CA/PIK3R1/PRKCD	3
BP	GO:2000058	regulation of ubiquitin-dependent protein catabolic process	3/62	161/18862	0.0159846	0.0299906	0.0107426	PTK2B/PTK2/AKT1	3
BP	GO:0032663	regulation of interleukin-2 production	2/62	59/18862	0.0161287	0.0302262	0.010827	STAT5B/ABL1	2
BP	GO:0072171	mesonephric tubule morphogenesis	2/62	59/18862	0.0161287	0.0302262	0.010827	MYC/VEGFA	2
BP	GO:0140014	mitotic nuclear division	4/62	296/18862	0.0162639	0.0304621	0.0109115	RHOA/PPP2CA/CDC42/PRKCA	4
BP	GO:0016239	positive regulation of macroautophagy	2/62	60/18862	0.0166499	0.0310423	0.0111193	HIF1A/MAPK3	2
BP	GO:0045576	mast cell activation	2/62	60/18862	0.0166499	0.0310423	0.0111193	LYN/SYK	2
BP	GO:0046530	photoreceptor cell differentiation	2/62	60/18862	0.0166499	0.0310423	0.0111193	STAT3/VEGFA	2
BP	GO:0048857	neural nucleus development	2/62	60/18862	0.0166499	0.0310423	0.0111193	RHOA/CDC42	2
BP	GO:0061098	positive regulation of protein tyrosine kinase activity	2/62	60/18862	0.0166499	0.0310423	0.0111193	SRC/FYN	2
BP	GO:0090342	regulation of cell aging	2/62	60/18862	0.0166499	0.0310423	0.0111193	TP53/ABL1	2
BP	GO:1903670	regulation of sprouting angiogenesis	2/62	60/18862	0.0166499	0.0310423	0.0111193	JAK1/VEGFA	2
BP	GO:2001244	positive regulation of intrinsic apoptotic signaling pathway	2/62	60/18862	0.0166499	0.0310423	0.0111193	TP53/LCK	2
BP	GO:0019229	regulation of vasoconstriction	2/62	61/18862	0.0171783	0.0319361	0.0114395	AKT1/EGFR	2
BP	GO:0030888	regulation of B cell proliferation	2/62	61/18862	0.0171783	0.0319361	0.0114395	LYN/IL2	2
BP	GO:0032623	interleukin-2 production	2/62	61/18862	0.0171783	0.0319361	0.0114395	STAT5B/ABL1	2
BP	GO:0033619	membrane protein proteolysis	2/62	61/18862	0.0171783	0.0319361	0.0114395	RELA/TNF	2
BP	GO:0071230	cellular response to amino acid stimulus	2/62	61/18862	0.0171783	0.0319361	0.0114395	FYN/TNF	2
BP	GO:0048469	cell maturation	3/62	166/18862	0.0173298	0.0321995	0.0115338	PTK2B/HIF1A/VEGFA	3
BP	GO:0006665	sphingolipid metabolic process	3/62	167/18862	0.0176062	0.0326572	0.0116978	PPP2CA/TNF/PRKCD	3
BP	GO:0048736	appendage development	3/62	167/18862	0.0176062	0.0326572	0.0116978	HDAC1/CREBBP/CTNNB1	3
BP	GO:0060173	limb development	3/62	167/18862	0.0176062	0.0326572	0.0116978	HDAC1/CREBBP/CTNNB1	3
BP	GO:0061912	selective autophagy	2/62	62/18862	0.0177138	0.032838	0.0117625	TP53/MAPK3	2
BP	GO:0018394	peptidyl-lysine acetylation	3/62	168/18862	0.0178851	0.033118	0.0118628	EP300/MAPK3/CREBBP	3
BP	GO:0035967	cellular response to topologically incorrect protein	3/62	168/18862	0.0178851	0.033118	0.0118628	EP300/PIK3R1/CCND1	3
BP	GO:0030833	regulation of actin filament polymerization	3/62	169/18862	0.0181665	0.0336199	0.0120426	PTK2B/GRB2/PRKCD	3
BP	GO:0010803	regulation of tumor necrosis factor-mediated signaling pathway	2/62	63/18862	0.0182563	0.0337477	0.0120884	TNF/SYK	2
BP	GO:0031343	positive regulation of cell killing	2/62	63/18862	0.0182563	0.0337477	0.0120884	SYK/STAT5B	2
BP	GO:0071300	cellular response to retinoic acid	2/62	64/18862	0.0188058	0.0347241	0.0124381	PTK2B/LYN	2
BP	GO:0072577	endothelial cell apoptotic process	2/62	64/18862	0.0188058	0.0347241	0.0124381	TNF/ABL1	2
BP	GO:0001756	somitogenesis	2/62	65/18862	0.0193622	0.0357111	0.0127917	TP53/EP300	2
BP	GO:0070265	necrotic cell death	2/62	65/18862	0.0193622	0.0357111	0.0127917	TP53/TNF	2
BP	GO:0001885	endothelial cell development	2/62	66/18862	0.0199256	0.0366671	0.0131341	VEGFA/TNF	2
BP	GO:0045600	positive regulation of fat cell differentiation	2/62	66/18862	0.0199256	0.0366671	0.0131341	AKT1/MAPK14	2
BP	GO:0046635	positive regulation of alpha-beta T cell activation	2/62	66/18862	0.0199256	0.0366671	0.0131341	SYK/PRKCZ	2
BP	GO:1902117	positive regulation of organelle assembly	2/62	66/18862	0.0199256	0.0366671	0.0131341	SRC/TNF	2
BP	GO:0007517	muscle organ development	4/62	317/18862	0.0203654	0.0374553	0.0134164	EP300/RPS6KB1/FOS/MAPK14	4
BP	GO:0050435	amyloid-beta metabolic process	2/62	67/18862	0.0204957	0.0376313	0.0134795	RELA/TNF	2
BP	GO:0072078	nephron tubule morphogenesis	2/62	67/18862	0.0204957	0.0376313	0.0134795	MYC/VEGFA	2
BP	GO:2000514	regulation of CD4-positive, alpha-beta T cell activation	2/62	67/18862	0.0204957	0.0376313	0.0134795	IL2/PRKCZ	2
BP	GO:0015718	monocarboxylic acid transport	3/62	178/18862	0.0208102	0.0381873	0.0136786	RXRA/SYK/ITGB1	3
BP	GO:0001707	mesoderm formation	2/62	68/18862	0.0210727	0.038582	0.01382	ITGB3/ITGB1	2
BP	GO:0002548	monocyte chemotaxis	2/62	68/18862	0.0210727	0.038582	0.01382	LYN/IL6	2
BP	GO:0008306	associative learning	2/62	68/18862	0.0210727	0.038582	0.01382	HIF1A/FOS	2
BP	GO:0046513	ceramide biosynthetic process	2/62	68/18862	0.0210727	0.038582	0.01382	TNF/PRKCD	2
BP	GO:0030177	positive regulation of Wnt signaling pathway	3/62	179/18862	0.0211164	0.0386403	0.0138409	SRC/EGFR/ABL1	3
BP	GO:0019083	viral transcription	3/62	180/18862	0.021425	0.039161	0.0140274	EP300/HDAC1/JUN	3
BP	GO:0031345	negative regulation of cell projection organization	3/62	180/18862	0.021425	0.039161	0.0140274	RHOA/FYN/PRKCD	3
BP	GO:0014823	response to activity	2/62	69/18862	0.0216564	0.0395396	0.014163	HIF1A/IL6	2
BP	GO:0050688	regulation of defense response to virus	2/62	69/18862	0.0216564	0.0395396	0.014163	STAT1/HSP90AA1	2
BP	GO:0043087	regulation of GTPase activity	5/62	487/18862	0.0218018	0.0397827	0.0142501	PTK2B/HRAS/PTK2/ITGB1/JUN	5
BP	GO:0006879	cellular iron ion homeostasis	2/62	70/18862	0.0222468	0.0405041	0.0145085	MYC/HIF1A	2
BP	GO:0045123	cellular extravasation	2/62	70/18862	0.0222468	0.0405041	0.0145085	TNF/ITGB1	2
BP	GO:0048332	mesoderm morphogenesis	2/62	70/18862	0.0222468	0.0405041	0.0145085	ITGB3/ITGB1	2
BP	GO:0055021	regulation of cardiac muscle tissue growth	2/62	70/18862	0.0222468	0.0405041	0.0145085	MAPK1/MAPK14	2
BP	GO:0006611	protein export from nucleus	3/62	183/18862	0.0223658	0.0406979	0.0145779	TP53/PTPN11/SFN	3
BP	GO:0032984	protein-containing complex disassembly	4/62	328/18862	0.0227471	0.0413687	0.0148182	MYC/PIK3CA/CTNNB1/TNF	4
BP	GO:0061333	renal tubule morphogenesis	2/62	71/18862	0.0228439	0.0415216	0.014873	MYC/VEGFA	2
BP	GO:0008202	steroid metabolic process	4/62	329/18862	0.0229717	0.0417306	0.0149478	ESR1/RXRA/TNF/STAT5B	4
BP	GO:0030336	negative regulation of cell migration	4/62	330/18862	0.0231977	0.0421177	0.0150865	RHOA/RAC1/TNF/AKT1	4
BP	GO:0002753	cytoplasmic pattern recognition receptor signaling pathway	2/62	72/18862	0.0234475	0.0425239	0.015232	RELA/NFKBIA	2
BP	GO:0046834	lipid phosphorylation	2/62	72/18862	0.0234475	0.0425239	0.015232	PIK3CA/PIK3R1	2
BP	GO:0099111	microtubule-based transport	3/62	188/18862	0.0239833	0.0434715	0.0155714	HIF1A/CDC42/PRKCZ	3
BP	GO:0031016	pancreas development	2/62	73/18862	0.0240577	0.0435578	0.0156023	IL6/AKT1	2
BP	GO:0033077	T cell differentiation in thymus	2/62	73/18862	0.0240577	0.0435578	0.0156023	TP53/STAT5B	2
BP	GO:1903311	regulation of mRNA metabolic process	4/62	334/18862	0.0241152	0.0436376	0.0156309	PRKCA/AKT1/MAPK14/PRKCD	4
BP	GO:0007422	peripheral nervous system development	2/62	74/18862	0.0246744	0.0445753	0.0159668	RELA/AKT1	2
BP	GO:0032418	lysosome localization	2/62	74/18862	0.0246744	0.0445753	0.0159668	LYN/SYK	2
BP	GO:0061045	negative regulation of wound healing	2/62	74/18862	0.0246744	0.0445753	0.0159668	TNF/PRKCD	2
BP	GO:0000422	autophagy of mitochondrion	2/62	75/18862	0.0252975	0.0455999	0.0163338	TP53/HIF1A	2
BP	GO:0001937	negative regulation of endothelial cell proliferation	2/62	75/18862	0.0252975	0.0455999	0.0163338	STAT1/TNF	2
BP	GO:0061726	mitochondrion disassembly	2/62	75/18862	0.0252975	0.0455999	0.0163338	TP53/HIF1A	2
BP	GO:0072332	intrinsic apoptotic signaling pathway by p53 class mediator	2/62	75/18862	0.0252975	0.0455999	0.0163338	TP53/EP300	2
BP	GO:0007492	endoderm development	2/62	76/18862	0.0259271	0.0466573	0.0167126	ITGAV/HDAC1	2
BP	GO:0009791	post-embryonic development	2/62	76/18862	0.0259271	0.0466573	0.0167126	VEGFA/ABL1	2
BP	GO:0030500	regulation of bone mineralization	2/62	76/18862	0.0259271	0.0466573	0.0167126	PTK2B/HIF1A	2
BP	GO:0030705	cytoskeleton-dependent intracellular transport	3/62	195/18862	0.0263522	0.0473962	0.0169773	HIF1A/CDC42/PRKCZ	3
BP	GO:0042742	defense response to bacterium	4/62	344/18862	0.0265048	0.0476443	0.0170661	IL6/TNF/SYK/PRKCD	4
BP	GO:0034121	regulation of toll-like receptor signaling pathway	2/62	77/18862	0.026563	0.04767	0.0170753	ESR1/LYN	2
BP	GO:0046785	microtubule polymerization	2/62	77/18862	0.026563	0.04767	0.0170753	RAC1/ABL1	2
BP	GO:0060420	regulation of heart growth	2/62	77/18862	0.026563	0.04767	0.0170753	MAPK1/MAPK14	2
BP	GO:2000146	negative regulation of cell motility	4/62	345/18862	0.0267513	0.0479816	0.0171869	RHOA/RAC1/TNF/AKT1	4
BP	GO:0016052	carbohydrate catabolic process	3/62	197/18862	0.0270514	0.0484665	0.0173606	TP53/EP300/HIF1A	3
BP	GO:0043903	regulation of biological process involved in symbiotic interaction	3/62	197/18862	0.0270514	0.0484665	0.0173606	STAT1/ITGAV/TNF	3
BP	GO:0001570	vasculogenesis	2/62	78/18862	0.0272052	0.0486084	0.0174115	ITGAV/VEGFA	2
BP	GO:0002709	regulation of T cell mediated immunity	2/62	78/18862	0.0272052	0.0486084	0.0174115	IL6/PRKCZ	2
BP	GO:0043537	negative regulation of blood vessel endothelial cell migration	2/62	78/18862	0.0272052	0.0486084	0.0174115	RHOA/TNF	2
BP	GO:0070373	negative regulation of ERK1 and ERK2 cascade	2/62	78/18862	0.0272052	0.0486084	0.0174115	LYN/ABL1	2
BP	GO:0140029	exocytic process	2/62	78/18862	0.0272052	0.0486084	0.0174115	LYN/SYK	2
BP	GO:0002377	immunoglobulin production	3/62	198/18862	0.0274047	0.0489112	0.0175199	IL6/IL2/TNF	3
BP	GO:0019080	viral gene expression	3/62	198/18862	0.0274047	0.0489112	0.0175199	EP300/HDAC1/JUN	3
BP	GO:0006110	regulation of glycolytic process	2/62	79/18862	0.0278537	0.049631	0.0177777	EP300/HIF1A	2
BP	GO:0015844	monoamine transport	2/62	79/18862	0.0278537	0.049631	0.0177777	ITGB3/SYK	2
BP	GO:0042310	vasoconstriction	2/62	79/18862	0.0278537	0.049631	0.0177777	AKT1/EGFR	2
BP	GO:0006473	protein acetylation	3/62	200/18862	0.0281187	0.0500485	0.0179273	EP300/MAPK3/CREBBP	3
BP	GO:0050866	negative regulation of cell activation	3/62	200/18862	0.0281187	0.0500485	0.0179273	LYN/IL2/PRKCD	3
BP	GO:0051168	nuclear export	3/62	201/18862	0.0284794	0.0506173	0.018131	TP53/PTPN11/SFN	3
BP	GO:0006446	regulation of translational initiation	2/62	80/18862	0.0285084	0.0506173	0.018131	TNF/RPS6KB1	2
BP	GO:0035418	protein localization to synapse	2/62	80/18862	0.0285084	0.0506173	0.018131	HRAS/PRKCZ	2
BP	GO:0045445	myoblast differentiation	2/62	80/18862	0.0285084	0.0506173	0.018131	TNF/MAPK14	2
BP	GO:0051271	negative regulation of cellular component movement	4/62	352/18862	0.0285159	0.0506173	0.018131	RHOA/RAC1/TNF/AKT1	4
BP	GO:0043583	ear development	3/62	202/18862	0.0288426	0.0511694	0.0183288	MAPK1/PTPN11/MAPK3	3
BP	GO:0014910	regulation of smooth muscle cell migration	2/62	81/18862	0.0291692	0.0515523	0.018466	SRC/RPS6KB1	2
BP	GO:0016925	protein sumoylation	2/62	81/18862	0.0291692	0.0515523	0.018466	RELA/CTNNB1	2
BP	GO:0031110	regulation of microtubule polymerization or depolymerization	2/62	81/18862	0.0291692	0.0515523	0.018466	RAC1/ABL1	2
BP	GO:0043242	negative regulation of protein-containing complex disassembly	2/62	81/18862	0.0291692	0.0515523	0.018466	PIK3CA/TNF	2
BP	GO:0050672	negative regulation of lymphocyte proliferation	2/62	81/18862	0.0291692	0.0515523	0.018466	LYN/IL2	2
BP	GO:0099601	regulation of neurotransmitter receptor activity	2/62	81/18862	0.0291692	0.0515523	0.018466	PTK2B/SRC	2
BP	GO:1903533	regulation of protein targeting	2/62	81/18862	0.0291692	0.0515523	0.018466	FYN/HRAS	2
BP	GO:0046890	regulation of lipid biosynthetic process	3/62	203/18862	0.0292083	0.0515934	0.0184807	TNF/AKT1/PRKCD	3
BP	GO:0022412	cellular process involved in reproduction in multicellular organism	4/62	357/18862	0.0298181	0.0525601	0.0188269	PTK2B/SRC/RPS6KB1/AKT1	4
BP	GO:0030900	forebrain development	4/62	357/18862	0.0298181	0.0525601	0.0188269	SRC/HIF1A/HDAC1/FYN	4
BP	GO:0001656	metanephros development	2/62	82/18862	0.0298362	0.0525601	0.0188269	STAT1/MYC	2
BP	GO:0032945	negative regulation of mononuclear cell proliferation	2/62	82/18862	0.0298362	0.0525601	0.0188269	LYN/IL2	2
BP	GO:0097061	dendritic spine organization	2/62	82/18862	0.0298362	0.0525601	0.0188269	FYN/CDC42	2
BP	GO:0001654	eye development	4/62	359/18862	0.0303488	0.0534053	0.0191297	HIF1A/STAT3/HDAC1/VEGFA	4
BP	GO:0010948	negative regulation of cell cycle process	4/62	359/18862	0.0303488	0.0534053	0.0191297	TP53/EP300/SFN/CCND1	4
BP	GO:0045652	regulation of megakaryocyte differentiation	2/62	83/18862	0.0305093	0.0536298	0.0192101	EP300/HDAC1	2
BP	GO:0070509	calcium ion import	2/62	83/18862	0.0305093	0.0536298	0.0192101	FYN/CTNNB1	2
BP	GO:0009913	epidermal cell differentiation	4/62	360/18862	0.0306162	0.0537888	0.0192671	MAP2K1/HDAC1/CTNNB1/SFN	4
BP	GO:0030101	natural killer cell activation	2/62	84/18862	0.0311883	0.054735	0.019606	IL2/STAT5B	2
BP	GO:0061053	somite development	2/62	84/18862	0.0311883	0.054735	0.019606	TP53/EP300	2
BP	GO:0150063	visual system development	4/62	363/18862	0.0314269	0.0551124	0.0197412	HIF1A/STAT3/HDAC1/VEGFA	4
BP	GO:0006338	chromatin remodeling	3/62	209/18862	0.0314541	0.0551124	0.0197412	ESR1/MYC/HDAC1	3
BP	GO:0016051	carbohydrate biosynthetic process	3/62	209/18862	0.0314541	0.0551124	0.0197412	EP300/PTK2B/AKT1	3
BP	GO:0048477	oogenesis	2/62	85/18862	0.0318734	0.0554218	0.019852	PTK2B/SRC	2
BP	GO:0001553	luteinization	1/62	10/18862	0.032396	0.0554218	0.019852	STAT5B	1
BP	GO:0001660	fever generation	1/62	10/18862	0.032396	0.0554218	0.019852	TNF	1
BP	GO:0001820	serotonin secretion	1/62	10/18862	0.032396	0.0554218	0.019852	SYK	1
BP	GO:0002327	immature B cell differentiation	1/62	10/18862	0.032396	0.0554218	0.019852	ABL1	1
BP	GO:0002765	immune response-inhibiting signal transduction	1/62	10/18862	0.032396	0.0554218	0.019852	LYN	1
BP	GO:0002934	desmosome organization	1/62	10/18862	0.032396	0.0554218	0.019852	PRKCA	1
BP	GO:0003334	keratinocyte development	1/62	10/18862	0.032396	0.0554218	0.019852	SFN	1
BP	GO:0007084	mitotic nuclear envelope reassembly	1/62	10/18862	0.032396	0.0554218	0.019852	PPP2CA	1
BP	GO:0009629	response to gravity	1/62	10/18862	0.032396	0.0554218	0.019852	FOS	1
BP	GO:0015911	long-chain fatty acid import across plasma membrane	1/62	10/18862	0.032396	0.0554218	0.019852	AKT1	1
BP	GO:0030238	male sex determination	1/62	10/18862	0.032396	0.0554218	0.019852	AR	1
BP	GO:0030656	regulation of vitamin metabolic process	1/62	10/18862	0.032396	0.0554218	0.019852	TNF	1
BP	GO:0031652	positive regulation of heat generation	1/62	10/18862	0.032396	0.0554218	0.019852	TNF	1
BP	GO:0032754	positive regulation of interleukin-5 production	1/62	10/18862	0.032396	0.0554218	0.019852	PRKCZ	1
BP	GO:0032817	regulation of natural killer cell proliferation	1/62	10/18862	0.032396	0.0554218	0.019852	STAT5B	1
BP	GO:0032823	regulation of natural killer cell differentiation	1/62	10/18862	0.032396	0.0554218	0.019852	STAT5B	1
BP	GO:0033148	positive regulation of intracellular estrogen receptor signaling pathway	1/62	10/18862	0.032396	0.0554218	0.019852	AR	1
BP	GO:0033483	gas homeostasis	1/62	10/18862	0.032396	0.0554218	0.019852	HIF1A	1
BP	GO:0035933	glucocorticoid secretion	1/62	10/18862	0.032396	0.0554218	0.019852	PTPN11	1
BP	GO:0042368	vitamin D biosynthetic process	1/62	10/18862	0.032396	0.0554218	0.019852	TNF	1
BP	GO:0045647	negative regulation of erythrocyte differentiation	1/62	10/18862	0.032396	0.0554218	0.019852	STAT5B	1
BP	GO:0051712	positive regulation of killing of cells of other organism	1/62	10/18862	0.032396	0.0554218	0.019852	SYK	1
BP	GO:0060068	vagina development	1/62	10/18862	0.032396	0.0554218	0.019852	ESR1	1
BP	GO:0060272	embryonic skeletal joint morphogenesis	1/62	10/18862	0.032396	0.0554218	0.019852	CTNNB1	1
BP	GO:0060513	prostatic bud formation	1/62	10/18862	0.032396	0.0554218	0.019852	AR	1
BP	GO:0060525	prostate glandular acinus development	1/62	10/18862	0.032396	0.0554218	0.019852	ESR1	1
BP	GO:0060742	epithelial cell differentiation involved in prostate gland development	1/62	10/18862	0.032396	0.0554218	0.019852	AR	1
BP	GO:0060947	cardiac vascular smooth muscle cell differentiation	1/62	10/18862	0.032396	0.0554218	0.019852	VEGFA	1
BP	GO:0070091	glucagon secretion	1/62	10/18862	0.032396	0.0554218	0.019852	IL6	1
BP	GO:0070092	regulation of glucagon secretion	1/62	10/18862	0.032396	0.0554218	0.019852	IL6	1
BP	GO:0070099	regulation of chemokine-mediated signaling pathway	1/62	10/18862	0.032396	0.0554218	0.019852	HIF1A	1
BP	GO:0090331	negative regulation of platelet aggregation	1/62	10/18862	0.032396	0.0554218	0.019852	PRKCD	1
BP	GO:0097050	type B pancreatic cell apoptotic process	1/62	10/18862	0.032396	0.0554218	0.019852	IL6	1
BP	GO:0097084	vascular associated smooth muscle cell development	1/62	10/18862	0.032396	0.0554218	0.019852	VEGFA	1
BP	GO:0098792	xenophagy	1/62	10/18862	0.032396	0.0554218	0.019852	MAPK3	1
BP	GO:0099149	regulation of postsynaptic neurotransmitter receptor internalization	1/62	10/18862	0.032396	0.0554218	0.019852	ITGB3	1
BP	GO:0101024	mitotic nuclear membrane organization	1/62	10/18862	0.032396	0.0554218	0.019852	PPP2CA	1
BP	GO:1901725	regulation of histone deacetylase activity	1/62	10/18862	0.032396	0.0554218	0.019852	VEGFA	1
BP	GO:1902510	regulation of apoptotic DNA fragmentation	1/62	10/18862	0.032396	0.0554218	0.019852	IL6	1
BP	GO:1902959	regulation of aspartic-type endopeptidase activity involved in amyloid precursor protein catabolic process	1/62	10/18862	0.032396	0.0554218	0.019852	LYN	1
BP	GO:2000048	negative regulation of cell-cell adhesion mediated by cadherin	1/62	10/18862	0.032396	0.0554218	0.019852	VEGFA	1
BP	GO:2000343	positive regulation of chemokine (C-X-C motif) ligand 2 production	1/62	10/18862	0.032396	0.0554218	0.019852	TNF	1
BP	GO:2000434	regulation of protein neddylation	1/62	10/18862	0.032396	0.0554218	0.019852	HIF1A	1
BP	GO:2000659	regulation of interleukin-1-mediated signaling pathway	1/62	10/18862	0.032396	0.0554218	0.019852	IL6	1
BP	GO:0001657	ureteric bud development	2/62	86/18862	0.0325644	0.0556516	0.0199343	MYC/VEGFA	2
BP	GO:0055072	iron ion homeostasis	2/62	86/18862	0.0325644	0.0556516	0.0199343	MYC/HIF1A	2
BP	GO:0048880	sensory system development	4/62	369/18862	0.0330863	0.0565137	0.0202431	HIF1A/STAT3/HDAC1/VEGFA	4
BP	GO:0006112	energy reserve metabolic process	2/62	87/18862	0.0332614	0.0566939	0.0203077	MYC/AKT1	2
BP	GO:0043297	apical junction assembly	2/62	87/18862	0.0332614	0.0566939	0.0203077	RHOA/TNF	2
BP	GO:0072163	mesonephric epithelium development	2/62	87/18862	0.0332614	0.0566939	0.0203077	MYC/VEGFA	2
BP	GO:0072164	mesonephric tubule development	2/62	87/18862	0.0332614	0.0566939	0.0203077	MYC/VEGFA	2
BP	GO:0006643	membrane lipid metabolic process	3/62	215/18862	0.0337885	0.0575323	0.020608	PPP2CA/TNF/PRKCD	3
BP	GO:1903050	regulation of proteolysis involved in cellular protein catabolic process	3/62	215/18862	0.0337885	0.0575323	0.020608	PTK2B/PTK2/AKT1	3
BP	GO:0014020	primary neural tube formation	2/62	88/18862	0.0339641	0.0577107	0.0206719	HIF1A/ABL1	2
BP	GO:0060218	hematopoietic stem cell differentiation	2/62	88/18862	0.0339641	0.0577107	0.0206719	TP53/ABL1	2
BP	GO:0070098	chemokine-mediated signaling pathway	2/62	88/18862	0.0339641	0.0577107	0.0206719	PTK2B/HIF1A	2
BP	GO:0070664	negative regulation of leukocyte proliferation	2/62	88/18862	0.0339641	0.0577107	0.0206719	LYN/IL2	2
BP	GO:0048525	negative regulation of viral process	2/62	89/18862	0.0346727	0.0588533	0.0210811	STAT1/TNF	2
BP	GO:0097306	cellular response to alcohol	2/62	89/18862	0.0346727	0.0588533	0.0210811	CTNNB1/AKT1	2
BP	GO:0040013	negative regulation of locomotion	4/62	377/18862	0.0353777	0.0589773	0.0211256	RHOA/RAC1/TNF/AKT1	4
BP	GO:0032465	regulation of cytokinesis	2/62	90/18862	0.035387	0.0589773	0.0211256	RHOA/CDC42	2
BP	GO:1903035	negative regulation of response to wounding	2/62	90/18862	0.035387	0.0589773	0.0211256	TNF/PRKCD	2
BP	GO:1902749	regulation of cell cycle G2/M phase transition	3/62	219/18862	0.0353938	0.0589773	0.0211256	TP53/HSP90AA1/CCND1	3
BP	GO:0001787	natural killer cell proliferation	1/62	11/18862	0.0355782	0.0589773	0.0211256	STAT5B	1
BP	GO:0001821	histamine secretion	1/62	11/18862	0.0355782	0.0589773	0.0211256	LYN	1
BP	GO:0010918	positive regulation of mitochondrial membrane potential	1/62	11/18862	0.0355782	0.0589773	0.0211256	AKT1	1
BP	GO:0010960	magnesium ion homeostasis	1/62	11/18862	0.0355782	0.0589773	0.0211256	EGFR	1
BP	GO:0032736	positive regulation of interleukin-13 production	1/62	11/18862	0.0355782	0.0589773	0.0211256	PRKCZ	1
BP	GO:0032957	inositol trisphosphate metabolic process	1/62	11/18862	0.0355782	0.0589773	0.0211256	PTK2B	1
BP	GO:0033197	response to vitamin E	1/62	11/18862	0.0355782	0.0589773	0.0211256	CCND1	1
BP	GO:0033210	leptin-mediated signaling pathway	1/62	11/18862	0.0355782	0.0589773	0.0211256	STAT3	1
BP	GO:0033625	positive regulation of integrin activation	1/62	11/18862	0.0355782	0.0589773	0.0211256	SRC	1
BP	GO:0036363	transforming growth factor beta activation	1/62	11/18862	0.0355782	0.0589773	0.0211256	ITGAV	1
BP	GO:0042541	hemoglobin biosynthetic process	1/62	11/18862	0.0355782	0.0589773	0.0211256	HIF1A	1
BP	GO:0043129	surfactant homeostasis	1/62	11/18862	0.0355782	0.0589773	0.0211256	VEGFA	1
BP	GO:0043619	regulation of transcription from RNA polymerase II promoter in response to oxidative stress	1/62	11/18862	0.0355782	0.0589773	0.0211256	HIF1A	1
BP	GO:0045348	positive regulation of MHC class II biosynthetic process	1/62	11/18862	0.0355782	0.0589773	0.0211256	JAK2	1
BP	GO:0045602	negative regulation of endothelial cell differentiation	1/62	11/18862	0.0355782	0.0589773	0.0211256	VEGFA	1
BP	GO:0045628	regulation of T-helper 2 cell differentiation	1/62	11/18862	0.0355782	0.0589773	0.0211256	PRKCZ	1
BP	GO:0045657	positive regulation of monocyte differentiation	1/62	11/18862	0.0355782	0.0589773	0.0211256	JUN	1
BP	GO:0045945	positive regulation of transcription by RNA polymerase III	1/62	11/18862	0.0355782	0.0589773	0.0211256	AR	1
BP	GO:0051610	serotonin uptake	1/62	11/18862	0.0355782	0.0589773	0.0211256	ITGB3	1
BP	GO:0051798	positive regulation of hair follicle development	1/62	11/18862	0.0355782	0.0589773	0.0211256	TNF	1
BP	GO:0060019	radial glial cell differentiation	1/62	11/18862	0.0355782	0.0589773	0.0211256	STAT3	1
BP	GO:0060123	regulation of growth hormone secretion	1/62	11/18862	0.0355782	0.0589773	0.0211256	PTPN11	1
BP	GO:0060368	regulation of Fc receptor mediated stimulatory signaling pathway	1/62	11/18862	0.0355782	0.0589773	0.0211256	LYN	1
BP	GO:0060788	ectodermal placode formation	1/62	11/18862	0.0355782	0.0589773	0.0211256	HDAC1	1
BP	GO:0061029	eyelid development in camera-type eye	1/62	11/18862	0.0355782	0.0589773	0.0211256	HDAC1	1
BP	GO:0070601	centromeric sister chromatid cohesion	1/62	11/18862	0.0355782	0.0589773	0.0211256	CTNNB1	1
BP	GO:0070673	response to interleukin-18	1/62	11/18862	0.0355782	0.0589773	0.0211256	AKT1	1
BP	GO:0070933	histone H4 deacetylation	1/62	11/18862	0.0355782	0.0589773	0.0211256	HDAC1	1
BP	GO:0071696	ectodermal placode development	1/62	11/18862	0.0355782	0.0589773	0.0211256	HDAC1	1
BP	GO:0071697	ectodermal placode morphogenesis	1/62	11/18862	0.0355782	0.0589773	0.0211256	HDAC1	1
BP	GO:0090042	tubulin deacetylation	1/62	11/18862	0.0355782	0.0589773	0.0211256	EP300	1
BP	GO:0097048	dendritic cell apoptotic process	1/62	11/18862	0.0355782	0.0589773	0.0211256	LYN	1
BP	GO:0140052	cellular response to oxidised low-density lipoprotein particle stimulus	1/62	11/18862	0.0355782	0.0589773	0.0211256	AKT1	1
BP	GO:1900222	negative regulation of amyloid-beta clearance	1/62	11/18862	0.0355782	0.0589773	0.0211256	TNF	1
BP	GO:1902563	regulation of neutrophil activation	1/62	11/18862	0.0355782	0.0589773	0.0211256	SYK	1
BP	GO:1905050	positive regulation of metallopeptidase activity	1/62	11/18862	0.0355782	0.0589773	0.0211256	STAT3	1
BP	GO:1990440	positive regulation of transcription from RNA polymerase II promoter in response to endoplasmic reticulum stress	1/62	11/18862	0.0355782	0.0589773	0.0211256	TP53	1
BP	GO:2000320	negative regulation of T-helper 17 cell differentiation	1/62	11/18862	0.0355782	0.0589773	0.0211256	IL2	1
BP	GO:2000392	regulation of lamellipodium morphogenesis	1/62	11/18862	0.0355782	0.0589773	0.0211256	SRC	1
BP	GO:2000668	regulation of dendritic cell apoptotic process	1/62	11/18862	0.0355782	0.0589773	0.0211256	LYN	1
BP	GO:2001053	regulation of mesenchymal cell apoptotic process	1/62	11/18862	0.0355782	0.0589773	0.0211256	HIF1A	1
BP	GO:2001269	positive regulation of cysteine-type endopeptidase activity involved in apoptotic signaling pathway	1/62	11/18862	0.0355782	0.0589773	0.0211256	JAK2	1
BP	GO:0001823	mesonephros development	2/62	91/18862	0.0361071	0.0597931	0.0214178	MYC/VEGFA	2
BP	GO:0106027	neuron projection organization	2/62	91/18862	0.0361071	0.0597931	0.0214178	FYN/CDC42	2
BP	GO:0030516	regulation of axon extension	2/62	92/18862	0.0368328	0.0609021	0.021815	VEGFA/ABL1	2
BP	GO:0045185	maintenance of protein location	2/62	92/18862	0.0368328	0.0609021	0.021815	NFKBIA/AKT1	2
BP	GO:0055017	cardiac muscle tissue growth	2/62	92/18862	0.0368328	0.0609021	0.021815	MAPK1/MAPK14	2
BP	GO:0016064	immunoglobulin mediated immune response	3/62	223/18862	0.0370381	0.0612106	0.0219255	IL2/TNF/PRKCD	3
BP	GO:0048709	oligodendrocyte differentiation	2/62	93/18862	0.0375641	0.0620484	0.0222256	HDAC1/LYN	2
BP	GO:0019724	B cell mediated immunity	3/62	226/18862	0.0382969	0.0626733	0.0224495	IL2/TNF/PRKCD	3
BP	GO:0061097	regulation of protein tyrosine kinase activity	2/62	94/18862	0.0383011	0.0626733	0.0224495	SRC/FYN	2
BP	GO:0070167	regulation of biomineral tissue development	2/62	94/18862	0.0383011	0.0626733	0.0224495	PTK2B/HIF1A	2
BP	GO:0000185	activation of MAPKKK activity	1/62	12/18862	0.0387501	0.0626733	0.0224495	TNF	1
BP	GO:0002863	positive regulation of inflammatory response to antigenic stimulus	1/62	12/18862	0.0387501	0.0626733	0.0224495	TNF	1
BP	GO:0002903	negative regulation of B cell apoptotic process	1/62	12/18862	0.0387501	0.0626733	0.0224495	IL2	1
BP	GO:0003306	Wnt signaling pathway involved in heart development	1/62	12/18862	0.0387501	0.0626733	0.0224495	CTNNB1	1
BP	GO:0003337	mesenchymal to epithelial transition involved in metanephros morphogenesis	1/62	12/18862	0.0387501	0.0626733	0.0224495	STAT1	1
BP	GO:0006983	ER overload response	1/62	12/18862	0.0387501	0.0626733	0.0224495	TP53	1
BP	GO:0007077	mitotic nuclear envelope disassembly	1/62	12/18862	0.0387501	0.0626733	0.0224495	PRKCA	1
BP	GO:0010958	regulation of amino acid import across plasma membrane	1/62	12/18862	0.0387501	0.0626733	0.0224495	ITGB1	1
BP	GO:0014842	regulation of skeletal muscle satellite cell proliferation	1/62	12/18862	0.0387501	0.0626733	0.0224495	JAK2	1
BP	GO:0032352	positive regulation of hormone metabolic process	1/62	12/18862	0.0387501	0.0626733	0.0224495	HIF1A	1
BP	GO:0032429	regulation of phospholipase A2 activity	1/62	12/18862	0.0387501	0.0626733	0.0224495	EGFR	1
BP	GO:0033145	positive regulation of intracellular steroid hormone receptor signaling pathway	1/62	12/18862	0.0387501	0.0626733	0.0224495	AR	1
BP	GO:0033629	negative regulation of cell adhesion mediated by integrin	1/62	12/18862	0.0387501	0.0626733	0.0224495	PTPN11	1
BP	GO:0034111	negative regulation of homotypic cell-cell adhesion	1/62	12/18862	0.0387501	0.0626733	0.0224495	PRKCD	1
BP	GO:0034135	regulation of toll-like receptor 2 signaling pathway	1/62	12/18862	0.0387501	0.0626733	0.0224495	LYN	1
BP	GO:0034333	adherens junction assembly	1/62	12/18862	0.0387501	0.0626733	0.0224495	CTNNB1	1
BP	GO:0035112	genitalia morphogenesis	1/62	12/18862	0.0387501	0.0626733	0.0224495	AR	1
BP	GO:0038063	collagen-activated tyrosine kinase receptor signaling pathway	1/62	12/18862	0.0387501	0.0626733	0.0224495	SYK	1
BP	GO:0043471	regulation of cellular carbohydrate catabolic process	1/62	12/18862	0.0387501	0.0626733	0.0224495	TP53	1
BP	GO:0044849	estrous cycle	1/62	12/18862	0.0387501	0.0626733	0.0224495	NCOR2	1
BP	GO:0046322	negative regulation of fatty acid oxidation	1/62	12/18862	0.0387501	0.0626733	0.0224495	AKT1	1
BP	GO:0048548	regulation of pinocytosis	1/62	12/18862	0.0387501	0.0626733	0.0224495	CDC42	1
BP	GO:0051095	regulation of helicase activity	1/62	12/18862	0.0387501	0.0626733	0.0224495	TP53	1
[truncated: 151 more rows]

## Sheet: CC
ONTOLOGY	ID	Description	GeneRatio	BgRatio	pvalue	p.adjust	qvalue	geneID	Count
CC	GO:0005925	focal adhesion	16/62	416/19520	1.51756e-13	1.96046e-11	1.01118e-11	JAK1/MAPK1/PTK2B/RHOA/JAK2/ITGAV/ITGB3/SRC/MAP2K1/MAPK3/RAC1/CTNNB1/CDC42/PTK2/ITGB1/EGFR	16
CC	GO:0030055	cell-substrate junction	16/62	423/19520	1.96046e-13	1.96046e-11	1.01118e-11	JAK1/MAPK1/PTK2B/RHOA/JAK2/ITGAV/ITGB3/SRC/MAP2K1/MAPK3/RAC1/CTNNB1/CDC42/PTK2/ITGB1/EGFR	16
CC	GO:0031234	extrinsic component of cytoplasmic side of plasma membrane	10/62	100/19520	6.77365e-13	4.51576e-11	2.32918e-11	PTK2B/RHOA/SRC/LYN/RAC1/FYN/LCK/PTK2/SYK/AKT1	10
CC	GO:0019897	extrinsic component of plasma membrane	11/62	169/19520	5.1217e-12	2.56085e-10	1.32086e-10	PTK2B/RHOA/SRC/LYN/RAC1/FYN/CTNNB1/LCK/PTK2/SYK/AKT1	11
CC	GO:0019898	extrinsic component of membrane	13/62	304/19520	1.02973e-11	4.11893e-10	2.1245e-10	PTK2B/RHOA/SRC/PIK3CA/PIK3R1/LYN/RAC1/FYN/CTNNB1/LCK/PTK2/SYK/AKT1	13
CC	GO:0045121	membrane raft	13/62	323/19520	2.19917e-11	6.28336e-10	3.24089e-10	MAPK1/PTK2B/JAK2/SRC/PPP2CA/LYN/MAPK3/FYN/LCK/TNF/PRKCZ/ITGB1/EGFR	13
CC	GO:0098857	membrane microdomain	13/62	323/19520	2.19917e-11	6.28336e-10	3.24089e-10	MAPK1/PTK2B/JAK2/SRC/PPP2CA/LYN/MAPK3/FYN/LCK/TNF/PRKCZ/ITGB1/EGFR	13
CC	GO:0009898	cytoplasmic side of plasma membrane	10/62	167/19520	1.17434e-10	2.93584e-09	1.51427e-09	PTK2B/RHOA/SRC/LYN/RAC1/FYN/LCK/PTK2/SYK/AKT1	10
CC	GO:0098978	glutamatergic synapse	12/62	308/19520	2.05387e-10	4.56415e-09	2.35414e-09	PTK2B/RELA/RHOA/JAK2/ITGB3/SRC/LYN/RAC1/FYN/HRAS/PRKCZ/MAPK14	12
CC	GO:0005667	transcription regulator complex	13/62	409/19520	4.06719e-10	7.98823e-09	4.12025e-09	TP53/EP300/RELA/HIF1A/STAT3/HDAC1/RXRA/CREBBP/CTNNB1/NCOR2/FOS/JUN/CCND1	13
CC	GO:0098562	cytoplasmic side of membrane	10/62	191/19520	4.39353e-10	7.98823e-09	4.12025e-09	PTK2B/RHOA/SRC/LYN/RAC1/FYN/LCK/PTK2/SYK/AKT1	10
CC	GO:0005911	cell-cell junction	13/62	485/19520	3.20998e-09	5.34997e-08	2.75946e-08	RHOA/ITGB3/GRB2/PIK3CA/PIK3R1/VEGFA/LYN/CTNNB1/CDC42/PRKCZ/AKT1/PRKCD/CCND1	13
CC	GO:0031252	cell leading edge	12/62	411/19520	5.40435e-09	8.31438e-08	4.28847e-08	PTK2B/RHOA/ITGAV/ITGB3/SRC/PIK3CA/RAC1/CDC42/PRKCZ/AKT1/ITGB1/ABL1	12
CC	GO:0030027	lamellipodium	8/62	196/19520	1.90402e-07	2.72003e-06	1.40296e-06	PTK2B/RHOA/ITGAV/ITGB3/PIK3CA/RAC1/AKT1/ITGB1	8
CC	GO:0090575	RNA polymerase II transcription regulator complex	7/62	170/19520	1.10361e-06	1.47147e-05	7.58971e-06	TP53/HIF1A/STAT3/RXRA/CTNNB1/FOS/JUN	7
CC	GO:0008305	integrin complex	4/62	31/19520	2.72192e-06	3.4024e-05	1.75492e-05	ITGAV/ITGB3/LYN/ITGB1	4
CC	GO:0098636	protein complex involved in cell adhesion	4/62	36/19520	5.03547e-06	5.92408e-05	3.05558e-05	ITGAV/ITGB3/LYN/ITGB1	4
CC	GO:0099091	postsynaptic specialization, intracellular component	3/62	14/19520	1.08334e-05	0.000120371	6.2086e-05	SRC/LYN/FYN	3
CC	GO:0032587	ruffle membrane	5/62	95/19520	1.27591e-05	0.000134306	6.92739e-05	ITGAV/ITGB3/SRC/RAC1/ITGB1	5
CC	GO:0031256	leading edge membrane	6/62	173/19520	1.8108e-05	0.00018108	9.33989e-05	ITGAV/ITGB3/SRC/RAC1/CDC42/ITGB1	6
CC	GO:0031143	pseudopodium	3/62	18/19520	2.40666e-05	0.000229206	0.000118222	MAPK1/MAPK3/RAF1	3
CC	GO:0098802	plasma membrane signaling receptor complex	7/62	318/19520	6.50551e-05	0.00059141	0.000305043	PTK2B/ITGAV/ITGB3/LYN/IL6/SYK/ITGB1	7
CC	GO:0005901	caveola	4/62	80/19520	0.000121797	0.0010591	0.000546273	MAPK1/JAK2/SRC/MAPK3	4
CC	GO:0005819	spindle	7/62	381/19520	0.000199506	0.00161739	0.000834235	MAPK1/NR3C1/PPP2CA/CTNNB1/CDC42/AKT1/MAPK14	7
CC	GO:0000791	euchromatin	3/62	36/19520	0.000202174	0.00161739	0.000834235	JAK2/CTNNB1/JUN	3
CC	GO:0001726	ruffle	5/62	175/19520	0.000234133	0.00180102	0.00092895	ITGAV/ITGB3/SRC/RAC1/ITGB1	5
CC	GO:0043197	dendritic spine	5/62	177/19520	0.000246785	0.0018093	0.00093322	PTK2B/RHOA/RAC1/CDC42/PTK2	5
CC	GO:0044309	neuron spine	5/62	178/19520	0.000253302	0.0018093	0.00093322	PTK2B/RHOA/RAC1/CDC42/PTK2	5
CC	GO:0101002	ficolin-1-rich granule	5/62	185/19520	0.000302669	0.00208737	0.00107664	MAPK1/RHOA/RAC1/HSP90AA1/MAPK14	5
CC	GO:0030175	filopodium	4/62	103/19520	0.000322432	0.00214955	0.00110871	ITGAV/ITGB3/CDC42/ITGB1	4
CC	GO:0042470	melanosome	4/62	106/19520	0.000359718	0.00224824	0.00115962	ITGB3/RAC1/HSP90AA1/ITGB1	4
CC	GO:0048770	pigment granule	4/62	106/19520	0.000359718	0.00224824	0.00115962	ITGB3/RAC1/HSP90AA1/ITGB1	4
CC	GO:0005938	cell cortex	6/62	301/19520	0.000380805	0.00230791	0.00119039	PTK2B/RHOA/RAC1/CTNNB1/PTK2/PRKCZ	6
CC	GO:0016363	nuclear matrix	4/62	109/19520	0.000399995	0.00235291	0.00121361	TP53/NCOR2/PRKCZ/PRKCD	4
CC	GO:0044853	plasma membrane raft	4/62	111/19520	0.000428574	0.00244899	0.00126317	MAPK1/JAK2/SRC/MAPK3	4
CC	GO:0014069	postsynaptic density	6/62	313/19520	0.000468402	0.00260224	0.00134221	MAPK1/PTK2B/SRC/LYN/FYN/PRKCZ	6
CC	GO:0032279	asymmetric synapse	6/62	318/19520	0.000509235	0.00275262	0.00141977	MAPK1/PTK2B/SRC/LYN/FYN/PRKCZ	6
CC	GO:0031983	vesicle lumen	6/62	328/19520	0.000599205	0.00315371	0.00162665	MAPK1/VEGFA/HSP90AA1/EGFR/MAPK14/PRKCD	6
CC	GO:0099572	postsynaptic specialization	6/62	333/19520	0.000648593	0.00332612	0.00171558	MAPK1/PTK2B/SRC/LYN/FYN/PRKCZ	6
CC	GO:0034399	nuclear periphery	4/62	128/19520	0.000733335	0.00354958	0.00183084	TP53/NCOR2/PRKCZ/PRKCD	4
CC	GO:0043025	neuronal cell body	7/62	474/19520	0.000739421	0.00354958	0.00183084	MAPK1/PTK2B/HDAC1/CDC42/HSP90AA1/PRKCZ/ABL1	7
CC	GO:0098984	neuron to neuron synapse	6/62	342/19520	0.000745412	0.00354958	0.00183084	MAPK1/PTK2B/SRC/LYN/FYN/PRKCZ	6
CC	GO:0098685	Schaffer collateral - CA1 synapse	3/62	67/19520	0.00126478	0.00588271	0.00303424	FYN/CDC42/PRKCZ	3
CC	GO:0031527	filopodium membrane	2/62	18/19520	0.00146975	0.00668069	0.00344583	ITGAV/ITGB3	2
CC	GO:0017053	transcription repressor complex	3/62	74/19520	0.0016847	0.00748756	0.00386201	HDAC1/NCOR2/CCND1	3
CC	GO:0005770	late endosome	5/62	275/19520	0.00179878	0.00773504	0.00398965	MAPK1/SRC/MAP2K1/MAPK3/EGFR	5
CC	GO:0097038	perinuclear endoplasmic reticulum	2/62	20/19520	0.00181773	0.00773504	0.00398965	PIK3R1/FYN	2
CC	GO:0031258	lamellipodium membrane	2/62	22/19520	0.00220097	0.00917071	0.00473016	ITGAV/ITGB3	2
CC	GO:0030667	secretory granule membrane	5/62	305/19520	0.00281792	0.0115017	0.00593246	RHOA/ITGAV/ITGB3/RAC1/NRAS	5
CC	GO:0030139	endocytic vesicle	5/62	307/19520	0.00289814	0.0115926	0.00597932	ITGAV/CDC42/HSP90AA1/SYK/EGFR	5
CC	GO:0031528	microvillus membrane	2/62	26/19520	0.00307142	0.0120448	0.00621257	ITGAV/ITGB3	2
CC	GO:0034774	secretory granule lumen	5/62	322/19520	0.00355353	0.0136674	0.00704952	MAPK1/VEGFA/HSP90AA1/MAPK14/PRKCD	5
CC	GO:0060205	cytoplasmic vesicle lumen	5/62	326/19520	0.00374497	0.0141241	0.00728504	MAPK1/VEGFA/HSP90AA1/MAPK14/PRKCD	5
CC	GO:0005942	phosphatidylinositol 3-kinase complex	2/62	29/19520	0.0038135	0.0141241	0.00728504	PIK3CA/PIK3R1	2
CC	GO:0097386	glial cell projection	2/62	30/19520	0.00407756	0.0148275	0.00764787	FYN/ITGB1	2
CC	GO:0031253	cell projection membrane	5/62	337/19520	0.00430958	0.0151343	0.00780611	ITGAV/ITGB3/SRC/RAC1/ITGB1	5
CC	GO:0032993	protein-DNA complex	4/62	208/19520	0.00431327	0.0151343	0.00780611	EP300/ESR1/CTNNB1/FOS	4
CC	GO:0098858	actin-based cell projection	4/62	216/19520	0.00492808	0.0169934	0.008765	ITGAV/ITGB3/CDC42/ITGB1	4
CC	GO:0005884	actin filament	3/62	113/19520	0.00557455	0.0188968	0.00974675	SRC/RAC1/FYN	3
CC	GO:1904813	ficolin-1-rich granule lumen	3/62	124/19520	0.00720408	0.0240136	0.012386	MAPK1/HSP90AA1/MAPK14	3
CC	GO:0043209	myelin sheath	2/62	42/19520	0.00787594	0.0258228	0.0133191	HSP90AA1/PRKCZ	2
CC	GO:0061695	transferase complex, transferring phosphorus-containing groups	4/62	253/19520	0.0085398	0.0275478	0.0142088	TP53/PIK3CA/PIK3R1/CCND1	4
CC	GO:0045335	phagocytic vesicle	3/62	136/19520	0.0092729	0.0294378	0.0151837	ITGAV/CDC42/SYK	3
CC	GO:0043296	apical junction complex	3/62	137/19520	0.00945935	0.0295605	0.015247	RHOA/PRKCZ/CCND1	3
CC	GO:0016607	nuclear speck	5/62	411/19520	0.00978423	0.0301053	0.015528	AR/HIF1A/NR3C1/RAF1/MAPK14	5
CC	GO:0032154	cleavage furrow	2/62	54/19520	0.0127748	0.0387116	0.0199671	RHOA/ITGB1	2
CC	GO:0070820	tertiary granule	3/62	164/19520	0.0153342	0.0457738	0.0236096	RHOA/RAC1/NRAS	3
CC	GO:0005635	nuclear envelope	5/62	462/19520	0.0155805	0.0458249	0.023636	MAPK3/PRKCZ/EGFR/CCND1/ABL1	5
CC	GO:0000922	spindle pole	3/62	166/19520	0.015835	0.0458985	0.023674	PPP2CA/CTNNB1/MAPK14	3
CC	GO:0101003	ficolin-1-rich granule membrane	2/62	61/19520	0.0161067	0.0460191	0.0237362	RHOA/RAC1	2
CC	GO:0005912	adherens junction	3/62	172/19520	0.0173923	0.0477295	0.0246184	VEGFA/LYN/CTNNB1	3
CC	GO:0001725	stress fiber	2/62	64/19520	0.0176364	0.0477295	0.0246184	PTK2/PRKCZ	2
CC	GO:0097517	contractile actin filament bundle	2/62	64/19520	0.0176364	0.0477295	0.0246184	PTK2/PRKCZ	2
CC	GO:0005775	vacuolar lumen	3/62	173/19520	0.0176599	0.0477295	0.0246184	MAPK1/HSP90AA1/PRKCD	3
CC	GO:0032153	cell division site	2/62	72/19520	0.0220017	0.0586385	0.0302451	RHOA/ITGB1	2
CC	GO:0055037	recycling endosome	3/62	190/19520	0.0225627	0.0586385	0.0302451	RAC1/TNF/ITGB1	3
CC	GO:0032432	actin filament bundle	2/62	73/19520	0.0225758	0.0586385	0.0302451	PTK2/PRKCZ	2
CC	GO:0042641	actomyosin	2/62	74/19520	0.0231561	0.0593747	0.0306248	PTK2/PRKCZ	2
CC	GO:0000118	histone deacetylase complex	2/62	77/19520	0.0249337	0.0631232	0.0325583	HDAC1/NCOR2	2
CC	GO:0000123	histone acetyltransferase complex	2/62	84/19520	0.0292895	0.0732237	0.037768	EP300/CREBBP	2
CC	GO:0120111	neuron projection cytoplasm	2/62	86/19520	0.030586	0.0745697	0.0384622	MAPK1/HIF1A	2
CC	GO:0017146	NMDA selective glutamate receptor complex	1/62	10/19520	0.0313193	0.0745697	0.0384622	PTK2B	1
CC	GO:0045179	apical cortex	1/62	10/19520	0.0313193	0.0745697	0.0384622	PRKCZ	1
CC	GO:0097550	transcription preinitiation complex	1/62	10/19520	0.0313193	0.0745697	0.0384622	ESR1	1
CC	GO:0005769	early endosome	4/62	378/19520	0.0320539	0.075421	0.0389013	MAPK1/MAP2K1/MAPK3/EGFR	4
CC	GO:0005902	microvillus	2/62	91/19520	0.0339251	0.0771024	0.0397686	ITGAV/ITGB3	2
CC	GO:0031091	platelet alpha granule	2/62	91/19520	0.0339251	0.0771024	0.0397686	ITGB3/VEGFA	2
CC	GO:0035578	azurophil granule lumen	2/62	91/19520	0.0339251	0.0771024	0.0397686	MAPK1/PRKCD	2
CC	GO:0099092	postsynaptic density, intracellular component	1/62	11/19520	0.0343976	0.0772979	0.0398695	FYN	1
CC	GO:0031248	protein acetyltransferase complex	2/62	94/19520	0.0359939	0.0791075	0.0408028	EP300/CREBBP	2
CC	GO:1902493	acetyltransferase complex	2/62	94/19520	0.0359939	0.0791075	0.0408028	EP300/CREBBP	2
CC	GO:0030877	beta-catenin destruction complex	1/62	12/19520	0.0374663	0.0797155	0.0411164	CTNNB1	1
CC	GO:0032009	early phagosome	1/62	12/19520	0.0374663	0.0797155	0.0411164	SYK	1
CC	GO:1990909	Wnt signalosome	1/62	12/19520	0.0374663	0.0797155	0.0411164	CTNNB1	1
CC	GO:0016580	Sin3 complex	1/62	13/19520	0.0405254	0.0827049	0.0426583	HDAC1	1
CC	GO:0017119	Golgi transport complex	1/62	13/19520	0.0405254	0.0827049	0.0426583	CDC42	1
CC	GO:0044292	dendrite terminus	1/62	13/19520	0.0405254	0.0827049	0.0426583	HSP90AA1	1
CC	GO:1990907	beta-catenin-TCF complex	1/62	13/19520	0.0405254	0.0827049	0.0426583	CTNNB1	1
CC	GO:0016581	NuRD complex	1/62	15/19520	0.0466149	0.0932299	0.048087	HDAC1	1
CC	GO:0090545	CHD-type complex	1/62	15/19520	0.0466149	0.0932299	0.048087	HDAC1	1
CC	GO:0099568	cytoplasmic region	3/62	258/19520	0.0488188	0.096671	0.0498619	MAPK1/HIF1A/PRKCZ	3

## Sheet: MF
ONTOLOGY	ID	Description	GeneRatio	BgRatio	pvalue	p.adjust	qvalue	geneID	Count
MF	GO:0140297	DNA-binding transcription factor binding	20/62	376/18337	4.3811e-19	1.37128e-16	6.54859e-17	TP53/EP300/ESR1/STAT1/RELA/AR/MYC/SRC/HIF1A/STAT3/HDAC1/RXRA/CREBBP/CTNNB1/NCOR2/NFKBIA/STAT5B/FOS/JUN/MAPK14	20
MF	GO:0004715	non-membrane spanning protein tyrosine kinase activity	11/62	46/18337	3.14976e-18	4.92937e-16	2.35403e-16	JAK1/PTK2B/JAK2/SRC/LYN/FYN/LCK/PTK2/SYK/PRKCD/ABL1	11
MF	GO:0061629	RNA polymerase II-specific DNA-binding transcription factor binding	17/62	271/18337	1.88787e-17	1.96967e-15	9.40621e-16	EP300/ESR1/STAT1/RELA/SRC/HIF1A/STAT3/HDAC1/RXRA/CREBBP/CTNNB1/NCOR2/NFKBIA/STAT5B/FOS/JUN/MAPK14	17
MF	GO:0019902	phosphatase binding	15/62	193/18337	7.50592e-17	5.87338e-15	2.80484e-15	TP53/JAK1/MAPK1/GRB2/STAT3/PIK3R1/MAPK3/CTNNB1/LCK/PTK2/RPS6KB1/SYK/AKT1/EGFR/MAPK14	15
MF	GO:0043560	insulin receptor substrate binding	7/62	10/18337	4.2381e-16	2.65305e-14	1.26697e-14	PTPN11/JAK2/GRB2/PIK3CA/PIK3R1/PRKCZ/PRKCD	7
MF	GO:0004713	protein tyrosine kinase activity	13/62	135/18337	6.32922e-16	3.30174e-14	1.57675e-14	JAK1/PTK2B/JAK2/SRC/MAP2K1/LYN/FYN/LCK/PTK2/SYK/EGFR/PRKCD/ABL1	13
MF	GO:0051219	phosphoprotein binding	11/62	87/18337	5.95351e-15	2.66207e-13	1.27127e-13	MAPK1/PTPN11/GRB2/SRC/PIK3R1/LYN/MAPK3/SFN/LCK/SYK/ABL1	11
MF	GO:0051427	hormone receptor binding	13/62	173/18337	1.65466e-14	6.47384e-13	3.09159e-13	JAK1/EP300/PTPN11/ESR1/STAT1/JAK2/SRC/HIF1A/RXRA/FYN/CTNNB1/NCOR2/STAT5B	13
MF	GO:0019903	protein phosphatase binding	12/62	148/18337	7.43108e-14	2.58437e-12	1.23417e-12	TP53/JAK1/GRB2/STAT3/PIK3R1/CTNNB1/LCK/PTK2/RPS6KB1/AKT1/EGFR/MAPK14	12
MF	GO:0001784	phosphotyrosine residue binding	8/62	44/18337	1.72246e-12	5.39131e-11	2.57463e-11	MAPK1/PTPN11/GRB2/PIK3R1/MAPK3/LCK/SYK/ABL1	8
MF	GO:0004674	protein serine/threonine kinase activity	15/62	430/18337	9.51322e-12	2.70694e-10	1.29271e-10	MAPK1/PTK2B/MAP2K1/PIK3CA/MAPK3/RAF1/RPS6KB1/SYK/PRKCA/PRKCZ/AKT1/EGFR/MAPK14/PRKCD/MAPK8	15
MF	GO:0045309	protein phosphorylated amino acid binding	8/62	56/18337	1.33774e-11	3.48926e-10	1.6663e-10	MAPK1/PTPN11/GRB2/PIK3R1/MAPK3/LCK/SYK/ABL1	8
MF	GO:0001046	core promoter sequence-specific DNA binding	7/62	40/18337	6.08503e-11	1.46509e-09	6.99656e-10	TP53/STAT1/RELA/MYC/HDAC1/NR3C1/FOS	7
MF	GO:0042826	histone deacetylase binding	9/62	113/18337	1.43221e-10	3.20202e-09	1.52913e-09	TP53/RELA/HIF1A/HDAC1/RAC1/NCOR2/HSP90AA1/CCND1/MAPK8	9
MF	GO:0033613	activating transcription factor binding	8/62	78/18337	2.0842e-10	4.34903e-09	2.07689e-09	EP300/RELA/MYC/HDAC1/CREBBP/CTNNB1/FOS/JUN	8
MF	GO:0044389	ubiquitin-like protein ligase binding	12/62	312/18337	4.81559e-10	9.4205e-09	4.49878e-09	TP53/JAK1/PTK2B/STAT1/RELA/SRC/HIF1A/LYN/HSP90AA1/NFKBIA/EGFR/JUN	12
MF	GO:0008022	protein C-terminus binding	10/62	185/18337	5.84414e-10	1.07601e-08	5.1385e-09	EP300/PTK2B/JAK2/SRC/MAP2K1/PPP2CA/CTNNB1/HRAS/LCK/ABL1	10
MF	GO:0035257	nuclear hormone receptor binding	9/62	140/18337	9.7898e-10	1.70234e-08	8.12954e-09	EP300/ESR1/STAT1/SRC/HIF1A/RXRA/CTNNB1/NCOR2/STAT5B	9
MF	GO:0070851	growth factor receptor binding	9/62	141/18337	1.043e-09	1.7182e-08	8.20531e-09	JAK2/ITGB3/GRB2/SRC/VEGFA/LYN/IL6/FYN/IL2	9
MF	GO:0005178	integrin binding	9/62	142/18337	1.11067e-09	1.7382e-08	8.3008e-09	ITGAV/ITGB3/SRC/LYN/PTK2/SYK/PRKCA/ITGB1/EGFR	9
MF	GO:0005126	cytokine receptor binding	11/62	270/18337	1.50541e-09	2.24378e-08	1.07152e-08	JAK1/STAT1/JAK2/ITGB3/GRB2/PIK3R1/VEGFA/IL6/IL2/TNF/SYK	11
MF	GO:0042169	SH2 domain binding	6/62	38/18337	2.95798e-09	4.2084e-08	2.00973e-08	JAK2/SRC/LCK/PTK2/SYK/ABL1	6
MF	GO:0031625	ubiquitin protein ligase binding	11/62	293/18337	3.54477e-09	4.82397e-08	2.3037e-08	TP53/JAK1/PTK2B/RELA/SRC/HIF1A/LYN/HSP90AA1/NFKBIA/EGFR/JUN	11
MF	GO:0004712	protein serine/threonine/tyrosine kinase activity	6/62	44/18337	7.44552e-09	9.7102e-08	4.63712e-08	MAPK1/MAP2K1/MAPK3/RPS6KB1/AKT1/MAPK14	6
MF	GO:0001085	RNA polymerase II transcription factor binding	6/62	52/18337	2.10275e-08	2.63265e-07	1.25722e-07	TP53/EP300/AR/HDAC1/CREBBP/CTNNB1	6
MF	GO:0046875	ephrin receptor binding	5/62	27/18337	2.8576e-08	3.44011e-07	1.64283e-07	GRB2/SRC/LYN/FYN/ABL1	5
MF	GO:0016922	nuclear receptor binding	7/62	97/18337	3.60918e-08	4.18397e-07	1.99806e-07	EP300/ESR1/SRC/RXRA/CTNNB1/NCOR2/STAT5B	7
MF	GO:0004707	MAP kinase activity	4/62	14/18337	1.15607e-07	1.29232e-06	6.17152e-07	MAPK1/MAPK3/MAPK14/MAPK8	4
MF	GO:0035258	steroid hormone receptor binding	6/62	77/18337	2.29355e-07	2.47545e-06	1.18216e-06	EP300/ESR1/SRC/CTNNB1/NCOR2/STAT5B	6
MF	GO:0001228	DNA-binding transcription activator activity, RNA polymerase II-specific	11/62	443/18337	2.42323e-07	2.52824e-06	1.20737e-06	TP53/ESR1/RELA/AR/MYC/HIF1A/STAT3/NR3C1/STAT5B/FOS/JUN	11
MF	GO:0001216	DNA-binding transcription activator activity	11/62	447/18337	2.65052e-07	2.67617e-06	1.27801e-06	TP53/ESR1/RELA/AR/MYC/HIF1A/STAT3/NR3C1/STAT5B/FOS/JUN	11
MF	GO:0000979	RNA polymerase II core promoter sequence-specific DNA binding	4/62	18/18337	3.49843e-07	3.31821e-06	1.58462e-06	STAT1/RELA/HDAC1/FOS	4
MF	GO:0004708	MAP kinase kinase activity	4/62	18/18337	3.49843e-07	3.31821e-06	1.58462e-06	MAPK1/MAP2K1/MAPK3/MAPK14	4
MF	GO:0051117	ATPase binding	6/62	85/18337	4.14302e-07	3.81401e-06	1.82139e-06	ESR1/AR/SRC/RAC1/LCK/EGFR	6
MF	GO:0001102	RNA polymerase II activating transcription factor binding	5/62	48/18337	5.73994e-07	5.13314e-06	2.45134e-06	EP300/CREBBP/CTNNB1/FOS/JUN	5
MF	GO:0004879	nuclear receptor activity	5/62	52/18337	8.62233e-07	7.29402e-06	3.48327e-06	ESR1/AR/STAT3/RXRA/NR3C1	5
MF	GO:0098531	ligand-activated transcription factor activity	5/62	52/18337	8.62233e-07	7.29402e-06	3.48327e-06	ESR1/AR/STAT3/RXRA/NR3C1	5
MF	GO:0001968	fibronectin binding	4/62	28/18337	2.28235e-06	1.87994e-05	8.97767e-06	ITGAV/ITGB3/VEGFA/ITGB1	4
MF	GO:0051059	NF-kappaB binding	4/62	29/18337	2.64084e-06	2.11944e-05	1.01214e-05	EP300/RELA/HDAC1/NFKBIA	4
MF	GO:0002039	p53 binding	5/62	66/18337	2.85932e-06	2.23742e-05	1.06848e-05	TP53/EP300/HIF1A/HDAC1/CREBBP	5
MF	GO:0043548	phosphatidylinositol 3-kinase binding	4/62	32/18337	3.9681e-06	3.02931e-05	1.44665e-05	JAK2/PIK3R1/FYN/LCK	4
MF	GO:0070491	repressing transcription factor binding	5/62	71/18337	4.11206e-06	3.06446e-05	1.46344e-05	STAT1/RELA/MYC/STAT3/HDAC1	5
MF	GO:0048156	tau protein binding	4/62	44/18337	1.4532e-05	0.00010578	5.05153e-05	EP300/PPP2CA/FYN/HSP90AA1	4
MF	GO:0005161	platelet-derived growth factor receptor binding	3/62	15/18337	1.62699e-05	0.000115738	5.5271e-05	ITGB3/VEGFA/LYN	3
MF	GO:0004697	protein kinase C activity	3/62	16/18337	1.99762e-05	0.000133194	6.36072e-05	PRKCA/PRKCZ/PRKCD	3
MF	GO:0004698	calcium-dependent protein kinase C activity	3/62	16/18337	1.99762e-05	0.000133194	6.36072e-05	PRKCA/PRKCZ/PRKCD	3
MF	GO:1990782	protein tyrosine kinase binding	5/62	98/18337	2.00004e-05	0.000133194	6.36072e-05	TP53/PTPN11/PIK3R1/HSP90AA1/ITGB1	5
MF	GO:0031490	chromatin DNA binding	5/62	103/18337	2.54504e-05	0.000165958	7.92535e-05	EP300/RELA/STAT3/HDAC1/CREBBP	5
MF	GO:0047485	protein N-terminus binding	5/62	106/18337	2.92346e-05	0.000186743	8.91796e-05	TP53/RELA/MAP2K1/HDAC1/NCOR2	5
MF	GO:0005080	protein kinase C binding	4/62	54/18337	3.30096e-05	0.00020664	9.86813e-05	ITGAV/SRC/AKT1/ABL1	4
MF	GO:0001091	RNA polymerase II general transcription initiation factor binding	3/62	19/18337	3.43168e-05	0.000210611	0.000100578	TP53/ESR1/AR	3
MF	GO:0050840	extracellular matrix binding	4/62	55/18337	3.55088e-05	0.000213735	0.00010207	ITGAV/ITGB3/VEGFA/ITGB1	4
MF	GO:0097110	scaffold protein binding	4/62	58/18337	4.38392e-05	0.000258899	0.000123638	SRC/MAP2K1/MAPK3/HSP90AA1	4
MF	GO:0051428	peptide hormone receptor binding	3/62	21/18337	4.68748e-05	0.0002717	0.000129751	PTPN11/JAK2/FYN	3
MF	GO:0005158	insulin receptor binding	3/62	22/18337	5.41454e-05	0.000308136	0.000147151	PTPN11/SRC/PIK3R1	3
MF	GO:0009931	calcium-dependent protein serine/threonine kinase activity	3/62	23/18337	6.21172e-05	0.000347191	0.000165802	PRKCA/PRKCZ/PRKCD	3
MF	GO:0001224	RNA polymerase II transcription coregulator binding	3/62	24/18337	7.08202e-05	0.000382185	0.000182513	ESR1/RELA/AR	3
MF	GO:0010857	calcium-dependent protein kinase activity	3/62	24/18337	7.08202e-05	0.000382185	0.000182513	PRKCA/PRKCZ/PRKCD	3
MF	GO:0002020	protease binding	5/62	131/18337	8.0478e-05	0.000426943	0.000203887	TP53/ITGAV/ITGB3/TNF/ITGB1	5
MF	GO:0001223	transcription coactivator binding	3/62	26/18337	9.0537e-05	0.000464559	0.000221851	ESR1/RELA/AR	3
MF	GO:0003707	steroid hormone receptor activity	3/62	26/18337	9.0537e-05	0.000464559	0.000221851	ESR1/RXRA/NR3C1	3
MF	GO:0019207	kinase regulator activity	6/62	220/18337	9.77968e-05	0.000493716	0.000235775	MAP2K1/PIK3CA/PIK3R1/SFN/IL2/CCND1	6
MF	GO:0035035	histone acetyltransferase binding	3/62	27/18337	0.000101609	0.000504819	0.000241077	TP53/STAT1/HIF1A	3
MF	GO:0045296	cadherin binding	7/62	332/18337	0.000125316	0.00061001	0.000291311	PTPN11/STAT1/SRC/CTNNB1/SFN/ITGB1/EGFR	7
MF	GO:0001618	virus receptor activity	4/62	76/18337	0.000126679	0.00061001	0.000291311	ITGAV/ITGB3/ITGB1/EGFR	4
MF	GO:0140272	exogenous protein binding	4/62	77/18337	0.000133284	0.000632089	0.000301855	ITGAV/ITGB3/ITGB1/EGFR	4
MF	GO:0051721	protein phosphatase 2A binding	3/62	31/18337	0.00015465	0.000722471	0.000345017	TP53/RPS6KB1/AKT1	3
MF	GO:0042562	hormone binding	4/62	84/18337	0.000186711	0.000847421	0.000404687	AR/PIK3R1/NR3C1/EGFR	4
MF	GO:0019956	chemokine binding	3/62	33/18337	0.000186812	0.000847421	0.000404687	ITGAV/ITGB3/ITGB1	3
MF	GO:0008013	beta-catenin binding	4/62	85/18337	0.000195438	0.000873887	0.000417326	EP300/ESR1/AR/CTNNB1	4
MF	GO:0097718	disordered domain specific binding	3/62	34/18337	0.000204397	0.000901076	0.00043031	TP53/FYN/HSP90AA1	3
MF	GO:0030331	estrogen receptor binding	3/62	41/18337	0.000358034	0.00155646	0.000743288	ESR1/SRC/CTNNB1	3
MF	GO:0140296	general transcription initiation factor binding	3/62	45/18337	0.000472033	0.00202392	0.000966527	TP53/ESR1/AR	3
MF	GO:0043208	glycosphingolipid binding	2/62	10/18337	0.000497416	0.00210393	0.00100474	LYN/IL2	2
MF	GO:0070888	E-box binding	3/62	47/18337	0.000536807	0.00224028	0.00106985	MYC/HIF1A/HDAC1	3
MF	GO:0015026	coreceptor activity	3/62	48/18337	0.00057122	0.00235252	0.00112345	ITGAV/ITGB3/ITGB1	3
MF	GO:0031996	thioesterase binding	2/62	11/18337	0.000606628	0.00243429	0.0011625	RAC1/CDC42	2
MF	GO:0042608	T cell receptor binding	2/62	11/18337	0.000606628	0.00243429	0.0011625	FYN/LCK	2
MF	GO:0005165	neurotrophin receptor binding	2/62	12/18337	0.000726369	0.00284192	0.00135716	GRB2/PIK3R1	2
MF	GO:0035259	glucocorticoid receptor binding	2/62	12/18337	0.000726369	0.00284192	0.00135716	NCOR2/STAT5B	2
MF	GO:0031994	insulin-like growth factor I binding	2/62	13/18337	0.000856568	0.00330995	0.00158067	ITGAV/ITGB3	2
MF	GO:0044325	ion channel binding	4/62	128/18337	0.000924059	0.0035272	0.00168442	SRC/LYN/FYN/CTNNB1	4
MF	GO:1990841	promoter-specific chromatin binding	3/62	58/18337	0.000994868	0.00371559	0.00177439	TP53/STAT1/HDAC1	3
MF	GO:0005172	vascular endothelial growth factor receptor binding	2/62	14/18337	0.000997155	0.00371559	0.00177439	ITGB3/VEGFA	2
MF	GO:0003712	transcription coregulator activity	7/62	480/18337	0.00114353	0.00414482	0.00197937	EP300/HDAC1/CREBBP/CTNNB1/NCOR2/CCND1/ABL1	7
MF	GO:0043274	phospholipase binding	2/62	15/18337	0.00114806	0.00414482	0.00197937	PTPN11/PRKCZ	2
MF	GO:0001221	transcription coregulator binding	3/62	61/18337	0.00115207	0.00414482	0.00197937	ESR1/RELA/AR	3
MF	GO:0035173	histone kinase activity	2/62	16/18337	0.00130922	0.00465664	0.00222379	JAK2/PRKCA	2
MF	GO:0070064	proline-rich region binding	2/62	17/18337	0.00148055	0.00520688	0.00248655	CCND1/ABL1	2
MF	GO:0106310	protein serine kinase activity	5/62	249/18337	0.00152811	0.00531441	0.00253791	PIK3CA/RAF1/RPS6KB1/AKT1/PRKCD	5
MF	GO:0001098	basal transcription machinery binding	3/62	69/18337	0.00164531	0.00559361	0.00267124	TP53/ESR1/AR	3
MF	GO:0001099	basal RNA polymerase II transcription machinery binding	3/62	69/18337	0.00164531	0.00559361	0.00267124	TP53/ESR1/AR	3
MF	GO:0031435	mitogen-activated protein kinase kinase kinase binding	2/62	18/18337	0.001662	0.00559361	0.00267124	MAPK1/CDC42	2
MF	GO:0035591	signaling adaptor activity	3/62	70/18337	0.00171486	0.00571013	0.00272688	PTPN11/MAP2K1/PIK3R1	3
MF	GO:0030971	receptor tyrosine kinase binding	3/62	72/18337	0.00185943	0.00612634	0.00292565	TP53/PTPN11/PIK3R1	3
MF	GO:0046332	SMAD binding	3/62	77/18337	0.00225349	0.00734731	0.00350872	CTNNB1/FOS/JUN	3
MF	GO:0070412	R-SMAD binding	2/62	22/18337	0.00248756	0.00802685	0.00383324	FOS/JUN	2
MF	GO:0017134	fibroblast growth factor binding	2/62	23/18337	0.00271855	0.00868271	0.00414644	ITGAV/ITGB3	2
MF	GO:0001664	G protein-coupled receptor binding	5/62	289/18337	0.00292032	0.00923294	0.00440921	JAK1/PTPN11/JAK2/FYN/IL2	5
MF	GO:0004709	MAP kinase kinase kinase activity	2/62	25/18337	0.0032096	0.010046	0.0047975	RAF1/EGFR	2
MF	GO:0003714	transcription corepressor activity	4/62	182/18337	0.00334537	0.0103673	0.00495094	HDAC1/CREBBP/NCOR2/CCND1	4
MF	GO:0051861	glycolipid binding	2/62	26/18337	0.00346952	0.0106467	0.00508433	LYN/IL2	2
MF	GO:0019209	kinase activator activity	3/62	90/18337	0.00350829	0.0106611	0.00509124	MAP2K1/PIK3CA/IL2	3
MF	GO:0019887	protein kinase regulator activity	4/62	190/18337	0.0039002	0.0117381	0.00560555	MAP2K1/PIK3CA/SFN/CCND1	4
MF	GO:0046625	sphingolipid binding	2/62	28/18337	0.00401783	0.011977	0.00571962	LYN/IL2	2
MF	GO:0042277	peptide binding	5/62	315/18337	0.00421466	0.0124452	0.00594322	RELA/PIK3R1/RXRA/RPS6KB1/NFKBIA	5
MF	GO:0005520	insulin-like growth factor binding	2/62	29/18337	0.00430609	0.0125963	0.00601539	ITGAV/ITGB3	2
MF	GO:0003924	GTPase activity	5/62	322/18337	0.00462375	0.0134003	0.00639934	RHOA/RAC1/CDC42/HRAS/NRAS	5
MF	GO:0005496	steroid binding	3/62	100/18337	0.00471483	0.0135036	0.00644865	ESR1/AR/NR3C1	3
MF	GO:0046982	protein heterodimerization activity	5/62	324/18337	0.00474566	0.0135036	0.00644865	TP53/HIF1A/PIK3R1/PPP2CA/ITGB1	5
MF	GO:0005164	tumor necrosis factor receptor binding	2/62	31/18337	0.00491049	0.0137231	0.00655348	STAT1/TNF	2
MF	GO:0071889	14-3-3 protein binding	2/62	31/18337	0.00491049	0.0137231	0.00655348	PRKCZ/AKT1	2
MF	GO:0051019	mitogen-activated protein kinase binding	2/62	32/18337	0.00522651	0.014477	0.0069135	MAPK14/ABL1	2
MF	GO:0001103	RNA polymerase II repressing transcription factor binding	2/62	35/18337	0.00622906	0.0171026	0.00816737	STAT3/HDAC1	2
MF	GO:0005125	cytokine activity	4/62	235/18337	0.00820697	0.0223372	0.0106672	VEGFA/IL6/IL2/TNF	4
MF	GO:0051879	Hsp90 protein binding	2/62	41/18337	0.00847376	0.0228645	0.010919	HIF1A/NR3C1	2
MF	GO:0005525	GTP binding	5/62	376/18337	0.00878096	0.0234909	0.0112181	RHOA/RAC1/CDC42/HRAS/NRAS	5
MF	GO:0032550	purine ribonucleoside binding	5/62	381/18337	0.0092646	0.0240861	0.0115024	RHOA/RAC1/CDC42/HRAS/NRAS	5
MF	GO:0004402	histone acetyltransferase activity	2/62	43/18337	0.00929117	0.0240861	0.0115024	EP300/CREBBP	2
MF	GO:0030159	signaling receptor complex adaptor activity	2/62	43/18337	0.00929117	0.0240861	0.0115024	PTPN11/PIK3R1	2
MF	GO:0017124	SH3 domain binding	3/62	128/18337	0.00931125	0.0240861	0.0115024	GRB2/LYN/ABL1	3
MF	GO:0001883	purine nucleoside binding	5/62	384/18337	0.00956348	0.0243363	0.0116219	RHOA/RAC1/CDC42/HRAS/NRAS	5
MF	GO:0032549	ribonucleoside binding	5/62	384/18337	0.00956348	0.0243363	0.0116219	RHOA/RAC1/CDC42/HRAS/NRAS	5
MF	GO:0106311	protein threonine kinase activity	4/62	248/18337	0.00986813	0.0249091	0.0118954	PIK3CA/RAF1/RPS6KB1/AKT1	4
MF	GO:0061733	peptide-lysine-N-acetyltransferase activity	2/62	45/18337	0.0101424	0.0252913	0.0120779	EP300/CREBBP	2
MF	GO:0001882	nucleoside binding	5/62	390/18337	0.0101812	0.0252913	0.0120779	RHOA/RAC1/CDC42/HRAS/NRAS	5
MF	GO:0033218	amide binding	5/62	391/18337	0.0102867	0.0253523	0.012107	RELA/PIK3R1/RXRA/RPS6KB1/NFKBIA	5
MF	GO:0019955	cytokine binding	3/62	136/18337	0.0109734	0.0265973	0.0127016	ITGAV/ITGB3/ITGB1	3
MF	GO:0019001	guanyl nucleotide binding	5/62	398/18337	0.0110468	0.0265973	0.0127016	RHOA/RAC1/CDC42/HRAS/NRAS	5
MF	GO:0032561	guanyl ribonucleotide binding	5/62	398/18337	0.0110468	0.0265973	0.0127016	RHOA/RAC1/CDC42/HRAS/NRAS	5
MF	GO:0019838	growth factor binding	3/62	137/18337	0.0111924	0.0267422	0.0127708	ITGAV/ITGB3/EGFR	3
MF	GO:0003713	transcription coactivator activity	4/62	258/18337	0.0112851	0.0267594	0.012779	EP300/CREBBP/CTNNB1/ABL1	4
MF	GO:0032813	tumor necrosis factor receptor superfamily binding	2/62	49/18337	0.0119442	0.0281093	0.0134237	STAT1/TNF	2
MF	GO:0030674	protein-macromolecule adaptor activity	4/62	263/18337	0.0120404	0.0281242	0.0134307	PTPN11/GRB2/MAP2K1/PIK3R1	4
MF	GO:0034212	peptide N-acetyltransferase activity	2/62	53/18337	0.0138755	0.0321706	0.0153631	EP300/CREBBP	2
MF	GO:0008083	growth factor activity	3/62	162/18337	0.0175001	0.040276	0.0192339	VEGFA/IL6/IL2	3
MF	GO:0001227	DNA-binding transcription repressor activity, RNA polymerase II-specific	4/62	307/18337	0.0201073	0.0459386	0.021938	RELA/MYC/NR3C1/JUN	4
MF	GO:0001217	DNA-binding transcription repressor activity	4/62	309/18337	0.020537	0.0465803	0.0222445	RELA/MYC/NR3C1/JUN	4
MF	GO:0003684	damaged DNA binding	2/62	66/18337	0.0210021	0.0472926	0.0225847	EP300/CREBBP	2
MF	GO:0004721	phosphoprotein phosphatase activity	3/62	179/18337	0.0227178	0.0507905	0.0242551	PTPN11/PPP2CA/LCK	3
MF	GO:0008080	N-acetyltransferase activity	2/62	72/18337	0.0247056	0.054843	0.0261904	EP300/CREBBP	2
MF	GO:0019003	GDP binding	2/62	75/18337	0.0266502	0.0587431	0.0280529	HRAS/NRAS	2
MF	GO:0060090	molecular adaptor activity	4/62	342/18337	0.0284555	0.0622838	0.0297437	PTPN11/GRB2/MAP2K1/PIK3R1	4
MF	GO:0030295	protein kinase activator activity	2/62	84/18337	0.0328387	0.0695061	0.0331928	MAP2K1/PIK3CA	2
MF	GO:0001094	TFIID-class transcription factor complex binding	1/62	10/18337	0.0333096	0.0695061	0.0331928	TP53	1
MF	GO:0016303	1-phosphatidylinositol-3-kinase activity	1/62	10/18337	0.0333096	0.0695061	0.0331928	PIK3CA	1
MF	GO:0031078	histone deacetylase activity (H3-K14 specific)	1/62	10/18337	0.0333096	0.0695061	0.0331928	HDAC1	1
MF	GO:0032041	NAD-dependent histone deacetylase activity (H3-K14 specific)	1/62	10/18337	0.0333096	0.0695061	0.0331928	HDAC1	1
MF	GO:0036312	phosphatidylinositol 3-kinase regulatory subunit binding	1/62	10/18337	0.0333096	0.0695061	0.0331928	PIK3R1	1
MF	GO:0045294	alpha-catenin binding	1/62	10/18337	0.0333096	0.0695061	0.0331928	CTNNB1	1
MF	GO:0005078	MAP-kinase scaffold activity	1/62	11/18337	0.0365799	0.0748335	0.0357368	MAP2K1	1
MF	GO:0031434	mitogen-activated protein kinase kinase binding	1/62	11/18337	0.0365799	0.0748335	0.0357368	RAF1	1
MF	GO:0033130	acetylcholine receptor binding	1/62	11/18337	0.0365799	0.0748335	0.0357368	JAK2	1
MF	GO:0008179	adenylate cyclase binding	1/62	12/18337	0.0398394	0.0779357	0.0372183	RAF1	1
MF	GO:0008353	RNA polymerase II CTD heptapeptide repeat kinase activity	1/62	12/18337	0.0398394	0.0779357	0.0372183	MAPK1	1
MF	GO:0035004	phosphatidylinositol 3-kinase activity	1/62	12/18337	0.0398394	0.0779357	0.0372183	PIK3CA	1
MF	GO:0035256	G protein-coupled glutamate receptor binding	1/62	12/18337	0.0398394	0.0779357	0.0372183	FYN	1
MF	GO:0035325	Toll-like receptor binding	1/62	12/18337	0.0398394	0.0779357	0.0372183	SYK	1
MF	GO:0042301	phosphate ion binding	1/62	12/18337	0.0398394	0.0779357	0.0372183	RELA	1
MF	GO:0097157	pre-mRNA intronic binding	1/62	12/18337	0.0398394	0.0779357	0.0372183	EP300	1
MF	GO:0016407	acetyltransferase activity	2/62	95/18337	0.0410832	0.0798698	0.038142	EP300/CREBBP	2
MF	GO:0016410	N-acyltransferase activity	2/62	97/18337	0.0426581	0.0822349	0.0392714	EP300/CREBBP	2
MF	GO:0005068	transmembrane receptor protein tyrosine kinase adaptor activity	1/62	13/18337	0.0430879	0.0822349	0.0392714	PIK3R1	1
MF	GO:0070700	BMP receptor binding	1/62	13/18337	0.0430879	0.0822349	0.0392714	SRC	1
MF	GO:0004722	protein serine/threonine phosphatase activity	2/62	101/18337	0.0458748	0.086826	0.0414639	PPP2CA/LCK	2
MF	GO:0070411	I-SMAD binding	1/62	14/18337	0.0463257	0.086826	0.0414639	CTNNB1	1
MF	GO:0071837	HMG box domain binding	1/62	14/18337	0.0463257	0.086826	0.0414639	JUN	1
MF	GO:0001846	opsonin binding	1/62	15/18337	0.0495526	0.0907016	0.0433147	ITGAV	1
MF	GO:0017136	NAD-dependent histone deacetylase activity	1/62	15/18337	0.0495526	0.0907016	0.0433147	HDAC1	1
MF	GO:0032794	GTPase activating protein binding	1/62	15/18337	0.0495526	0.0907016	0.0433147	AKT1	1
MF	GO:0042809	vitamin D receptor binding	1/62	15/18337	0.0495526	0.0907016	0.0433147	RXRA	1

## Sheet: KEGG
ID	Description	GeneRatio	BgRatio	pvalue	p.adjust	qvalue	geneID	Count
hsa05161	Hepatitis B	31/62	162/8114	2.85056e-37	5.90067e-35	1.05021e-35	TP53/JAK1/EP300/MAPK1/PTK2B/STAT1/RELA/JAK2/MYC/GRB2/SRC/MAP2K1/STAT3/PIK3CA/PIK3R1/MAPK3/CREBBP/IL6/RAF1/HRAS/STAT5A/NRAS/TNF/NFKBIA/PRKCA/STAT5B/FOS/AKT1/JUN/MAPK14/MAPK8	31
hsa05167	Kaposi sarcoma-associated herpesvirus infection	32/62	194/8114	2.30566e-36	2.38636e-34	4.24727e-35	TP53/JAK1/EP300/MAPK1/STAT1/RELA/JAK2/MYC/SRC/HIF1A/MAP2K1/STAT3/PIK3CA/PIK3R1/VEGFA/LYN/MAPK3/CREBBP/RAC1/IL6/CTNNB1/RAF1/HRAS/NRAS/SYK/NFKBIA/FOS/AKT1/JUN/MAPK14/CCND1/MAPK8	32
hsa05205	Proteoglycans in cancer	32/62	205/8114	1.50801e-35	1.04052e-33	1.85194e-34	TP53/MAPK1/PTPN11/ESR1/RHOA/MYC/ITGAV/ITGB3/GRB2/SRC/HIF1A/MAP2K1/STAT3/PIK3CA/PIK3R1/VEGFA/MAPK3/RAC1/CTNNB1/RAF1/CDC42/HRAS/NRAS/TNF/PTK2/RPS6KB1/PRKCA/AKT1/ITGB1/EGFR/MAPK14/CCND1	32
hsa05163	Human cytomegalovirus infection	32/62	225/8114	3.49788e-34	1.81015e-32	3.22173e-33	TP53/JAK1/MAPK1/PTK2B/RELA/RHOA/MYC/ITGAV/ITGB3/GRB2/SRC/MAP2K1/STAT3/PIK3CA/PIK3R1/VEGFA/MAPK3/RAC1/IL6/CTNNB1/RAF1/HRAS/NRAS/TNF/PTK2/RPS6KB1/NFKBIA/PRKCA/AKT1/EGFR/MAPK14/CCND1	32
hsa04933	AGE-RAGE signaling pathway in diabetic complications	25/62	100/8114	7.67235e-33	3.17635e-31	5.65331e-32	MAPK1/STAT1/RELA/JAK2/STAT3/PIK3CA/PIK3R1/VEGFA/MAPK3/RAC1/IL6/CDC42/HRAS/STAT5A/NRAS/TNF/PRKCA/PRKCZ/STAT5B/AKT1/JUN/MAPK14/PRKCD/CCND1/MAPK8	25
hsa04917	Prolactin signaling pathway	22/62	70/8114	2.69235e-31	9.28861e-30	1.6532e-30	MAPK1/ESR1/STAT1/RELA/JAK2/GRB2/SRC/MAP2K1/STAT3/PIK3CA/PIK3R1/MAPK3/RAF1/HRAS/STAT5A/NRAS/STAT5B/FOS/AKT1/MAPK14/CCND1/MAPK8	22
hsa05235	PD-L1 expression and PD-1 checkpoint pathway in cancer	23/62	89/8114	1.6811e-30	4.97124e-29	8.84787e-30	JAK1/MAPK1/PTPN11/STAT1/RELA/JAK2/HIF1A/MAP2K1/STAT3/PIK3CA/PIK3R1/MAPK3/RAF1/HRAS/NRAS/LCK/RPS6KB1/NFKBIA/FOS/AKT1/EGFR/JUN/MAPK14	23
hsa04919	Thyroid hormone signaling pathway	24/62	121/8114	8.19287e-29	2.11991e-27	3.77303e-28	TP53/EP300/MAPK1/ESR1/STAT1/MYC/ITGAV/ITGB3/SRC/HIF1A/MAP2K1/HDAC1/PIK3CA/PIK3R1/RXRA/MAPK3/CREBBP/CTNNB1/RAF1/HRAS/NRAS/PRKCA/AKT1/CCND1	24
hsa05207	Chemical carcinogenesis - receptor activation	28/62	212/8114	1.27038e-28	2.92188e-27	5.20039e-28	MAPK1/ESR1/RELA/AR/JAK2/MYC/GRB2/SRC/MAP2K1/STAT3/PIK3CA/PIK3R1/VEGFA/RXRA/MAPK3/RAF1/HRAS/STAT5A/NRAS/RPS6KB1/HSP90AA1/PRKCA/STAT5B/FOS/AKT1/EGFR/JUN/CCND1	28
hsa04012	ErbB signaling pathway	21/62	85/8114	2.47529e-27	5.12384e-26	9.11947e-27	MAPK1/MYC/GRB2/SRC/MAP2K1/PIK3CA/PIK3R1/MAPK3/RAF1/HRAS/STAT5A/NRAS/PTK2/RPS6KB1/PRKCA/STAT5B/AKT1/EGFR/JUN/ABL1/MAPK8	21
hsa05210	Colorectal cancer	21/62	86/8114	3.25905e-27	6.13293e-26	1.09155e-26	TP53/MAPK1/RHOA/MYC/GRB2/MAP2K1/PIK3CA/PIK3R1/MAPK3/RAC1/CTNNB1/RAF1/HRAS/NRAS/RPS6KB1/FOS/AKT1/EGFR/JUN/CCND1/MAPK8	21
hsa04625	C-type lectin receptor signaling pathway	22/62	104/8114	5.13953e-27	8.18372e-26	1.45655e-26	MAPK1/PTPN11/STAT1/RELA/RHOA/SRC/PIK3CA/PIK3R1/MAPK3/IL6/RAF1/HRAS/NRAS/IL2/TNF/SYK/NFKBIA/AKT1/JUN/MAPK14/PRKCD/MAPK8	22
hsa04660	T cell receptor signaling pathway	22/62	104/8114	5.13953e-27	8.18372e-26	1.45655e-26	MAPK1/RELA/RHOA/GRB2/MAP2K1/PIK3CA/PIK3R1/MAPK3/FYN/RAF1/CDC42/HRAS/NRAS/IL2/LCK/TNF/NFKBIA/FOS/AKT1/JUN/MAPK14/MAPK8	22
hsa05417	Lipid and atherosclerosis	27/62	215/8114	6.40839e-27	9.47527e-26	1.68642e-26	TP53/MAPK1/RELA/RHOA/JAK2/SRC/STAT3/PIK3CA/PIK3R1/RXRA/LYN/MAPK3/RAC1/IL6/CDC42/HRAS/NRAS/TNF/PTK2/HSP90AA1/NFKBIA/PRKCA/FOS/AKT1/JUN/MAPK14/MAPK8	27
hsa05220	Chronic myeloid leukemia	20/62	76/8114	1.23676e-26	1.70673e-25	3.03765e-26	TP53/MAPK1/PTPN11/RELA/MYC/GRB2/MAP2K1/HDAC1/PIK3CA/PIK3R1/MAPK3/RAF1/HRAS/STAT5A/NRAS/NFKBIA/STAT5B/AKT1/CCND1/ABL1	20
hsa04151	PI3K-Akt signaling pathway	31/62	354/8114	2.54569e-26	3.29349e-25	5.8618e-26	TP53/JAK1/MAPK1/RELA/JAK2/MYC/ITGAV/ITGB3/GRB2/MAP2K1/PIK3CA/PIK3R1/VEGFA/RXRA/PPP2CA/MAPK3/RAC1/IL6/RAF1/HRAS/NRAS/IL2/PTK2/RPS6KB1/HSP90AA1/SYK/PRKCA/AKT1/ITGB1/EGFR/CCND1	31
hsa01522	Endocrine resistance	21/62	98/8114	6.79383e-26	8.27248e-25	1.47235e-25	TP53/MAPK1/ESR1/GRB2/SRC/MAP2K1/PIK3CA/PIK3R1/MAPK3/RAF1/HRAS/NRAS/PTK2/RPS6KB1/FOS/AKT1/EGFR/JUN/MAPK14/CCND1/MAPK8	21
hsa05165	Human papillomavirus infection	30/62	331/8114	7.87062e-26	9.05121e-25	1.61094e-25	TP53/JAK1/EP300/MAPK1/STAT1/RELA/ITGAV/ITGB3/GRB2/MAP2K1/HDAC1/PIK3CA/PIK3R1/VEGFA/PPP2CA/MAPK3/CREBBP/CTNNB1/RAF1/CDC42/HRAS/NRAS/TNF/PTK2/RPS6KB1/PRKCZ/AKT1/ITGB1/EGFR/CCND1	30
hsa05135	Yersinia infection	23/62	137/8114	8.72843e-26	9.50939e-25	1.69249e-25	MAPK1/PTK2B/RELA/RHOA/SRC/MAP2K1/PIK3CA/PIK3R1/MAPK3/RAC1/IL6/CDC42/IL2/LCK/TNF/PTK2/NFKBIA/FOS/AKT1/ITGB1/JUN/MAPK14/MAPK8	23
hsa04722	Neurotrophin signaling pathway	22/62	119/8114	1.27952e-25	1.26124e-24	2.24477e-25	TP53/MAPK1/PTPN11/RELA/RHOA/GRB2/MAP2K1/PIK3CA/PIK3R1/MAPK3/RAC1/RAF1/CDC42/HRAS/NRAS/NFKBIA/AKT1/JUN/MAPK14/PRKCD/ABL1/MAPK8	22
hsa04935	Growth hormone synthesis, secretion and action	22/62	119/8114	1.27952e-25	1.26124e-24	2.24477e-25	EP300/MAPK1/STAT1/JAK2/GRB2/MAP2K1/STAT3/PIK3CA/PIK3R1/MAPK3/CREBBP/RAF1/HRAS/STAT5A/NRAS/PTK2/PRKCA/STAT5B/FOS/AKT1/MAPK14/MAPK8	22
hsa04062	Chemokine signaling pathway	25/62	192/8114	3.19216e-25	3.00353e-24	5.34572e-25	MAPK1/PTK2B/STAT1/RELA/RHOA/JAK2/GRB2/SRC/MAP2K1/STAT3/PIK3CA/PIK3R1/LYN/MAPK3/RAC1/RAF1/CDC42/HRAS/NRAS/PTK2/NFKBIA/PRKCZ/STAT5B/AKT1/PRKCD	25
hsa05212	Pancreatic cancer	19/62	76/8114	8.08025e-25	7.27222e-24	1.29432e-24	TP53/JAK1/MAPK1/STAT1/RELA/MAP2K1/STAT3/PIK3CA/PIK3R1/VEGFA/MAPK3/RAC1/RAF1/CDC42/RPS6KB1/AKT1/EGFR/CCND1/MAPK8	19
hsa04510	Focal adhesion	25/62	201/8114	1.04007e-24	8.9706e-24	1.5966e-24	MAPK1/RHOA/ITGAV/ITGB3/GRB2/SRC/MAP2K1/PIK3CA/PIK3R1/VEGFA/MAPK3/RAC1/FYN/CTNNB1/RAF1/CDC42/HRAS/PTK2/PRKCA/AKT1/ITGB1/EGFR/JUN/CCND1/MAPK8	25
hsa05203	Viral carcinogenesis	25/62	204/8114	1.52207e-24	1.26027e-23	2.24305e-24	TP53/JAK1/EP300/MAPK1/RELA/RHOA/GRB2/SRC/STAT3/HDAC1/PIK3CA/PIK3R1/LYN/MAPK3/CREBBP/RAC1/CDC42/HRAS/STAT5A/NRAS/SYK/NFKBIA/STAT5B/JUN/CCND1	25
hsa01521	EGFR tyrosine kinase inhibitor resistance	19/62	79/8114	1.83897e-24	1.4641e-23	2.60582e-24	JAK1/MAPK1/JAK2/GRB2/SRC/MAP2K1/STAT3/PIK3CA/PIK3R1/VEGFA/MAPK3/IL6/RAF1/HRAS/NRAS/RPS6KB1/PRKCA/AKT1/EGFR	19
hsa05160	Hepatitis C	23/62	157/8114	2.37304e-24	1.81933e-23	3.23806e-24	TP53/JAK1/MAPK1/STAT1/RELA/MYC/GRB2/MAP2K1/STAT3/PIK3CA/PIK3R1/RXRA/PPP2CA/MAPK3/CTNNB1/RAF1/HRAS/NRAS/TNF/NFKBIA/AKT1/EGFR/CCND1	23
hsa05215	Prostate cancer	20/62	97/8114	2.7826e-24	2.05714e-23	3.66132e-24	TP53/EP300/MAPK1/RELA/AR/GRB2/MAP2K1/PIK3CA/PIK3R1/MAPK3/CREBBP/CTNNB1/RAF1/HRAS/NRAS/HSP90AA1/NFKBIA/AKT1/EGFR/CCND1	20
hsa04664	Fc epsilon RI signaling pathway	18/62	68/8114	5.1042e-24	3.64334e-23	6.48447e-24	MAPK1/GRB2/MAP2K1/PIK3CA/PIK3R1/LYN/MAPK3/RAC1/FYN/RAF1/HRAS/NRAS/TNF/SYK/PRKCA/AKT1/MAPK14/MAPK8	18
hsa05211	Renal cell carcinoma	18/62	69/8114	6.86995e-24	4.74026e-23	8.43677e-24	EP300/MAPK1/PTPN11/GRB2/HIF1A/MAP2K1/PIK3CA/PIK3R1/VEGFA/MAPK3/CREBBP/RAC1/RAF1/CDC42/HRAS/NRAS/AKT1/JUN	18
hsa05166	Human T-cell leukemia virus 1 infection	25/62	222/8114	1.32265e-23	8.8319e-23	1.57191e-23	TP53/JAK1/EP300/MAPK1/RELA/MYC/MAP2K1/PIK3CA/PIK3R1/MAPK3/CREBBP/IL6/HRAS/STAT5A/NRAS/IL2/LCK/TNF/NFKBIA/STAT5B/FOS/AKT1/JUN/CCND1/MAPK8	25
hsa05208	Chemical carcinogenesis - reactive oxygen species	25/62	223/8114	1.48295e-23	9.59285e-23	1.70735e-23	MAPK1/PTPN11/RELA/GRB2/SRC/HIF1A/MAP2K1/PIK3CA/PIK3R1/VEGFA/MAPK3/RAC1/RAF1/HRAS/NRAS/PTK2/NFKBIA/FOS/AKT1/EGFR/JUN/MAPK14/PRKCD/ABL1/MAPK8	25
hsa05223	Non-small cell lung cancer	18/62	72/8114	1.62633e-23	1.02015e-22	1.81567e-23	TP53/MAPK1/GRB2/MAP2K1/STAT3/PIK3CA/PIK3R1/RXRA/MAPK3/RAF1/HRAS/STAT5A/NRAS/PRKCA/STAT5B/AKT1/EGFR/CCND1	18
hsa04659	Th17 cell differentiation	20/62	108/8114	2.83886e-23	1.67981e-22	2.98975e-23	JAK1/MAPK1/STAT1/RELA/JAK2/HIF1A/STAT3/RXRA/MAPK3/IL6/STAT5A/IL2/LCK/HSP90AA1/NFKBIA/STAT5B/FOS/JUN/MAPK14/MAPK8	20
hsa04380	Osteoclast differentiation	21/62	128/8114	2.84026e-23	1.67981e-22	2.98975e-23	JAK1/MAPK1/STAT1/RELA/ITGB3/GRB2/MAP2K1/PIK3CA/PIK3R1/MAPK3/RAC1/FYN/LCK/TNF/SYK/NFKBIA/FOS/AKT1/JUN/MAPK14/MAPK8	21
hsa04926	Relaxin signaling pathway	21/62	129/8114	3.37594e-23	1.94116e-22	3.45491e-23	MAPK1/RELA/GRB2/SRC/MAP2K1/PIK3CA/PIK3R1/VEGFA/MAPK3/RAF1/HRAS/NRAS/NFKBIA/PRKCA/PRKCZ/FOS/AKT1/EGFR/JUN/MAPK14/MAPK8	21
hsa04071	Sphingolipid signaling pathway	20/62	119/8114	2.24726e-22	1.25725e-21	2.23767e-22	TP53/MAPK1/RELA/RHOA/MAP2K1/PIK3CA/PIK3R1/PPP2CA/MAPK3/RAC1/FYN/RAF1/HRAS/NRAS/TNF/PRKCA/PRKCZ/AKT1/MAPK14/MAPK8	20
hsa05221	Acute myeloid leukemia	17/62	67/8114	2.4189e-22	1.31767e-21	2.3452e-22	MAPK1/RELA/MYC/GRB2/MAP2K1/STAT3/PIK3CA/PIK3R1/MAPK3/RAF1/HRAS/STAT5A/NRAS/RPS6KB1/STAT5B/AKT1/CCND1	17
hsa04370	VEGF signaling pathway	16/62	59/8114	1.43198e-21	7.6005e-21	1.35275e-21	MAPK1/SRC/MAP2K1/PIK3CA/PIK3R1/VEGFA/MAPK3/RAC1/RAF1/CDC42/HRAS/NRAS/PTK2/PRKCA/AKT1/MAPK14	16
hsa05418	Fluid shear stress and atherosclerosis	20/62	139/8114	5.87056e-21	3.03801e-20	5.40709e-21	TP53/RELA/RHOA/ITGAV/ITGB3/SRC/PIK3CA/PIK3R1/VEGFA/RAC1/CTNNB1/TNF/PTK2/HSP90AA1/PRKCZ/FOS/AKT1/JUN/MAPK14/MAPK8	20
hsa05231	Choline metabolism in cancer	18/62	98/8114	7.05474e-21	3.56178e-20	6.3393e-21	MAPK1/GRB2/HIF1A/MAP2K1/PIK3CA/PIK3R1/MAPK3/RAC1/RAF1/HRAS/NRAS/RPS6KB1/PRKCA/FOS/AKT1/EGFR/JUN/MAPK8	18
hsa04662	B cell receptor signaling pathway	17/62	82/8114	1.07389e-20	5.29275e-20	9.42009e-21	MAPK1/RELA/GRB2/MAP2K1/PIK3CA/PIK3R1/LYN/MAPK3/RAC1/RAF1/HRAS/NRAS/SYK/NFKBIA/FOS/AKT1/JUN	17
hsa05213	Endometrial cancer	15/62	58/8114	6.66458e-20	3.2083e-19	5.71016e-20	TP53/MAPK1/MYC/GRB2/MAP2K1/PIK3CA/PIK3R1/MAPK3/CTNNB1/RAF1/HRAS/NRAS/AKT1/EGFR/CCND1	15
hsa04630	JAK-STAT signaling pathway	20/62	162/8114	1.38328e-19	6.50769e-19	1.15825e-19	JAK1/EP300/PTPN11/STAT1/JAK2/MYC/GRB2/STAT3/PIK3CA/PIK3R1/CREBBP/IL6/RAF1/HRAS/STAT5A/IL2/STAT5B/AKT1/EGFR/CCND1	20
hsa05224	Breast cancer	19/62	147/8114	5.41279e-19	2.48674e-18	4.42593e-19	TP53/MAPK1/ESR1/MYC/GRB2/MAP2K1/PIK3CA/PIK3R1/MAPK3/CTNNB1/RAF1/HRAS/NRAS/RPS6KB1/FOS/AKT1/EGFR/JUN/CCND1	19
hsa05169	Epstein-Barr virus infection	21/62	202/8114	5.52609e-19	2.48674e-18	4.42593e-19	TP53/JAK1/STAT1/RELA/MYC/STAT3/HDAC1/PIK3CA/PIK3R1/LYN/RAC1/IL6/NCOR2/TNF/SYK/NFKBIA/AKT1/JUN/MAPK14/CCND1/MAPK8	21
hsa04015	Rap1 signaling pathway	21/62	210/8114	1.25284e-18	5.51782e-18	9.82068e-19	MAPK1/RHOA/ITGB3/SRC/MAP2K1/PIK3CA/PIK3R1/VEGFA/MAPK3/RAC1/CTNNB1/RAF1/CDC42/HRAS/NRAS/PRKCA/PRKCZ/AKT1/ITGB1/EGFR/MAPK14	21
hsa05170	Human immunodeficiency virus 1 infection	21/62	212/8114	1.52907e-18	6.59412e-18	1.17363e-18	MAPK1/PTK2B/RELA/MAP2K1/PIK3CA/PIK3R1/MAPK3/RAC1/RAF1/HRAS/NRAS/TNF/PTK2/RPS6KB1/NFKBIA/PRKCA/FOS/AKT1/JUN/MAPK14/MAPK8	21
hsa04068	FoxO signaling pathway	18/62	131/8114	1.71218e-18	7.23309e-18	1.28735e-18	EP300/MAPK1/GRB2/MAP2K1/STAT3/PIK3CA/PIK3R1/MAPK3/CREBBP/IL6/RAF1/HRAS/NRAS/AKT1/EGFR/MAPK14/CCND1/MAPK8	18
hsa04912	GnRH signaling pathway	16/62	93/8114	4.13784e-18	1.71307e-17	3.04893e-18	MAPK1/PTK2B/GRB2/SRC/MAP2K1/MAPK3/RAF1/CDC42/HRAS/NRAS/PRKCA/EGFR/JUN/MAPK14/PRKCD/MAPK8	16
hsa04620	Toll-like receptor signaling pathway	16/62	104/8114	2.71718e-17	1.10286e-16	1.96288e-17	MAPK1/STAT1/RELA/MAP2K1/PIK3CA/PIK3R1/MAPK3/RAC1/IL6/TNF/NFKBIA/FOS/AKT1/JUN/MAPK14/MAPK8	16
hsa05131	Shigellosis	21/62	247/8114	3.69415e-17	1.47055e-16	2.61731e-17	TP53/MAPK1/RELA/RHOA/SRC/PIK3CA/PIK3R1/MAPK3/RAC1/CDC42/TNF/PTK2/RPS6KB1/NFKBIA/AKT1/ITGB1/EGFR/JUN/MAPK14/PRKCD/MAPK8	21
hsa05132	Salmonella infection	21/62	249/8114	4.36404e-17	1.70445e-16	3.03359e-17	MAPK1/RELA/RHOA/MYC/MAP2K1/PIK3CA/MAPK3/RAC1/IL6/CTNNB1/RAF1/CDC42/HRAS/TNF/HSP90AA1/NFKBIA/FOS/AKT1/JUN/MAPK14/MAPK8	21
hsa04650	Natural killer cell mediated cytotoxicity	17/62	131/8114	4.78393e-17	1.83384e-16	3.26389e-17	MAPK1/PTPN11/PTK2B/GRB2/MAP2K1/PIK3CA/PIK3R1/MAPK3/RAC1/FYN/RAF1/HRAS/NRAS/LCK/TNF/SYK/PRKCA	17
hsa04066	HIF-1 signaling pathway	16/62	109/8114	5.94511e-17	2.23752e-16	3.98237e-17	EP300/MAPK1/RELA/HIF1A/MAP2K1/STAT3/PIK3CA/PIK3R1/VEGFA/MAPK3/CREBBP/IL6/RPS6KB1/PRKCA/AKT1/EGFR	16
hsa05219	Bladder cancer	12/62	41/8114	8.57149e-17	3.16839e-16	5.63914e-17	TP53/MAPK1/MYC/SRC/MAP2K1/VEGFA/MAPK3/RAF1/HRAS/NRAS/EGFR/CCND1	12
hsa04915	Estrogen signaling pathway	17/62	138/8114	1.18266e-16	4.29494e-16	7.64418e-17	MAPK1/ESR1/GRB2/SRC/MAP2K1/PIK3CA/PIK3R1/MAPK3/RAF1/HRAS/NRAS/HSP90AA1/FOS/AKT1/EGFR/JUN/PRKCD	17
hsa04658	Th1 and Th2 cell differentiation	15/62	92/8114	1.21783e-16	4.3464e-16	7.73578e-17	JAK1/MAPK1/STAT1/RELA/JAK2/MAPK3/STAT5A/IL2/LCK/NFKBIA/STAT5B/FOS/JUN/MAPK14/MAPK8	15
hsa05162	Measles	17/62	139/8114	1.3403e-16	4.70242e-16	8.36942e-17	TP53/JAK1/STAT1/RELA/STAT3/PIK3CA/PIK3R1/IL6/STAT5A/IL2/NFKBIA/STAT5B/FOS/AKT1/JUN/CCND1/MAPK8	17
hsa04014	Ras signaling pathway	20/62	232/8114	1.87035e-16	6.45271e-16	1.14846e-16	MAPK1/PTPN11/RELA/RHOA/GRB2/MAP2K1/PIK3CA/PIK3R1/VEGFA/MAPK3/RAC1/RAF1/CDC42/HRAS/NRAS/PRKCA/AKT1/EGFR/ABL1/MAPK8	20
hsa05214	Glioma	14/62	75/8114	1.90958e-16	6.48006e-16	1.15333e-16	TP53/MAPK1/GRB2/MAP2K1/PIK3CA/PIK3R1/MAPK3/RAF1/HRAS/NRAS/PRKCA/AKT1/EGFR/CCND1	14
hsa05206	MicroRNAs in cancer	22/62	310/8114	2.63632e-16	8.80191e-16	1.56657e-16	TP53/EP300/MAPK1/RHOA/MYC/ITGB3/GRB2/MAP2K1/STAT3/HDAC1/PIK3CA/PIK3R1/VEGFA/MAPK3/CREBBP/RAF1/HRAS/NRAS/PRKCA/EGFR/CCND1/ABL1	22
hsa04072	Phospholipase D signaling pathway	17/62	148/8114	3.95894e-16	1.30079e-15	2.31517e-16	MAPK1/PTPN11/PTK2B/RHOA/GRB2/MAP2K1/PIK3CA/PIK3R1/MAPK3/FYN/RAF1/HRAS/NRAS/SYK/PRKCA/AKT1/EGFR	17
hsa05226	Gastric cancer	17/62	149/8114	4.44503e-16	1.43769e-15	2.55882e-16	TP53/MAPK1/MYC/GRB2/MAP2K1/PIK3CA/PIK3R1/RXRA/MAPK3/CTNNB1/RAF1/HRAS/NRAS/RPS6KB1/AKT1/EGFR/CCND1	17
hsa05142	Chagas disease	15/62	102/8114	6.13716e-16	1.95445e-15	3.47855e-16	MAPK1/RELA/PIK3CA/PIK3R1/PPP2CA/MAPK3/IL6/IL2/TNF/NFKBIA/FOS/AKT1/JUN/MAPK14/MAPK8	15
hsa04360	Axon guidance	18/62	182/8114	6.95089e-16	2.18005e-15	3.88008e-16	MAPK1/PTPN11/RHOA/SRC/PIK3CA/PIK3R1/MAPK3/RAC1/FYN/RAF1/CDC42/HRAS/NRAS/PTK2/PRKCA/PRKCZ/ITGB1/ABL1	18
hsa04010	MAPK signaling pathway	21/62	294/8114	1.30833e-15	4.04216e-15	7.19429e-16	TP53/MAPK1/RELA/MYC/GRB2/MAP2K1/VEGFA/MAPK3/RAC1/RAF1/CDC42/HRAS/NRAS/TNF/PRKCA/FOS/AKT1/EGFR/JUN/MAPK14/MAPK8	21
hsa04210	Apoptosis	16/62	136/8114	2.25083e-15	6.85178e-15	1.21949e-15	TP53/MAPK1/RELA/MAP2K1/PIK3CA/PIK3R1/MAPK3/RAF1/HRAS/NRAS/TNF/NFKBIA/FOS/AKT1/JUN/MAPK8	16
hsa05230	Central carbon metabolism in cancer	13/62	70/8114	2.71975e-15	8.15924e-15	1.45219e-15	TP53/MAPK1/MYC/HIF1A/MAP2K1/PIK3CA/PIK3R1/MAPK3/RAF1/HRAS/NRAS/AKT1/EGFR	13
hsa05130	Pathogenic Escherichia coli infection	18/62	197/8114	2.8613e-15	8.46126e-15	1.50595e-15	MAPK1/PTPN11/RELA/RHOA/SRC/MAPK3/RAC1/IL6/FYN/CDC42/TNF/NFKBIA/FOS/ITGB1/JUN/MAPK14/ABL1/MAPK8	18
hsa05171	Coronavirus disease - COVID-19	19/62	232/8114	3.2166e-15	9.37796e-15	1.6691e-15	JAK1/MAPK1/STAT1/RELA/STAT3/PIK3CA/PIK3R1/MAPK3/IL6/IL2/TNF/SYK/NFKBIA/PRKCA/FOS/EGFR/JUN/MAPK14/MAPK8	19
hsa05225	Hepatocellular carcinoma	17/62	168/8114	3.45255e-15	9.92609e-15	1.76666e-15	TP53/MAPK1/MYC/GRB2/MAP2K1/PIK3CA/PIK3R1/MAPK3/CTNNB1/RAF1/HRAS/NRAS/RPS6KB1/PRKCA/AKT1/EGFR/CCND1	17
hsa05164	Influenza A	17/62	171/8114	4.66073e-15	1.3216e-14	2.35221e-15	JAK1/EP300/MAPK1/STAT1/RELA/JAK2/MAP2K1/PIK3CA/PIK3R1/MAPK3/CREBBP/IL6/RAF1/TNF/NFKBIA/PRKCA/AKT1	17
hsa04550	Signaling pathways regulating pluripotency of stem cells	16/62	143/8114	5.06848e-15	1.4178e-14	2.52343e-15	JAK1/MAPK1/JAK2/MYC/GRB2/MAP2K1/STAT3/PIK3CA/PIK3R1/MAPK3/CTNNB1/RAF1/HRAS/NRAS/AKT1/MAPK14	16
hsa04666	Fc gamma R-mediated phagocytosis	14/62	97/8114	8.42429e-15	2.3251e-14	4.13825e-15	MAPK1/MAP2K1/PIK3CA/PIK3R1/LYN/MAPK3/RAC1/RAF1/CDC42/RPS6KB1/SYK/PRKCA/AKT1/PRKCD	14
hsa05152	Tuberculosis	17/62	180/8114	1.10838e-14	3.01888e-14	5.37303e-15	JAK1/EP300/MAPK1/STAT1/RELA/RHOA/JAK2/SRC/MAPK3/CREBBP/IL6/RAF1/TNF/SYK/AKT1/MAPK14/MAPK8	17
hsa04668	TNF signaling pathway	14/62	112/8114	6.65518e-14	1.78912e-13	3.1843e-14	MAPK1/RELA/MAP2K1/PIK3CA/PIK3R1/MAPK3/IL6/TNF/NFKBIA/FOS/AKT1/JUN/MAPK14/MAPK8	14
hsa05216	Thyroid cancer	10/62	37/8114	9.4328e-14	2.50332e-13	4.45544e-14	TP53/MAPK1/MYC/MAP2K1/RXRA/MAPK3/CTNNB1/HRAS/NRAS/CCND1	10
hsa05218	Melanoma	12/62	72/8114	1.39573e-13	3.65718e-13	6.50909e-14	TP53/MAPK1/MAP2K1/PIK3CA/PIK3R1/MAPK3/RAF1/HRAS/NRAS/AKT1/EGFR/CCND1	12
hsa04810	Regulation of actin cytoskeleton	17/62	218/8114	2.69754e-13	6.97988e-13	1.24229e-13	MAPK1/RHOA/ITGAV/ITGB3/SRC/MAP2K1/PIK3CA/PIK3R1/MAPK3/RAC1/RAF1/CDC42/HRAS/NRAS/PTK2/ITGB1/EGFR	17
hsa04611	Platelet activation	14/62	124/8114	2.81736e-13	7.19991e-13	1.28145e-13	MAPK1/RHOA/ITGB3/SRC/PIK3CA/PIK3R1/LYN/MAPK3/FYN/SYK/PRKCZ/AKT1/ITGB1/MAPK14	14
hsa05140	Leishmaniasis	12/62	77/8114	3.24415e-13	8.18949e-13	1.45758e-13	JAK1/MAPK1/STAT1/RELA/JAK2/MAPK3/TNF/NFKBIA/FOS/ITGB1/JUN/MAPK14	12
hsa04218	Cellular senescence	15/62	156/8114	3.93187e-13	9.80599e-13	1.74528e-13	TP53/MAPK1/RELA/MYC/MAP2K1/PIK3CA/PIK3R1/MAPK3/IL6/RAF1/HRAS/NRAS/AKT1/MAPK14/CCND1	15
hsa04931	Insulin resistance	13/62	108/8114	9.51283e-13	2.34423e-12	4.17229e-13	PTPN11/RELA/STAT3/PIK3CA/PIK3R1/IL6/TNF/RPS6KB1/NFKBIA/PRKCZ/AKT1/PRKCD/MAPK8	13
hsa05145	Toxoplasmosis	13/62	112/8114	1.53426e-12	3.73638e-12	6.65006e-13	JAK1/MAPK1/STAT1/RELA/JAK2/STAT3/MAPK3/TNF/NFKBIA/AKT1/ITGB1/MAPK14/MAPK8	13
hsa04140	Autophagy - animal	14/62	141/8114	1.70171e-12	4.09598e-12	7.29007e-13	MAPK1/HIF1A/MAP2K1/PIK3CA/PIK3R1/PPP2CA/MAPK3/RAF1/HRAS/NRAS/RPS6KB1/AKT1/PRKCD/MAPK8	14
hsa05222	Small cell lung cancer	12/62	92/8114	2.93847e-12	6.99154e-12	1.24436e-12	TP53/RELA/MYC/ITGAV/PIK3CA/PIK3R1/RXRA/PTK2/NFKBIA/AKT1/ITGB1/CCND1	12
hsa05120	Epithelial cell signaling in Helicobacter pylori infection	11/62	70/8114	3.12797e-12	7.35783e-12	1.30956e-12	PTPN11/RELA/SRC/LYN/RAC1/CDC42/NFKBIA/EGFR/JUN/MAPK14/MAPK8	11
hsa04520	Adherens junction	11/62	71/8114	3.67998e-12	8.55906e-12	1.52335e-12	EP300/MAPK1/RHOA/SRC/MAPK3/CREBBP/RAC1/FYN/CTNNB1/CDC42/EGFR	11
hsa04024	cAMP signaling pathway	16/62	221/8114	4.80915e-12	1.1061e-11	1.96866e-12	EP300/MAPK1/RELA/RHOA/MAP2K1/PIK3CA/PIK3R1/MAPK3/CREBBP/RAC1/RAF1/NFKBIA/FOS/AKT1/JUN/MAPK8	16
hsa04150	mTOR signaling pathway	14/62	156/8114	6.8818e-12	1.56542e-11	2.78615e-12	MAPK1/RHOA/GRB2/MAP2K1/PIK3CA/PIK3R1/MAPK3/RAF1/HRAS/NRAS/TNF/RPS6KB1/PRKCA/AKT1	14
hsa04613	Neutrophil extracellular trap formation	15/62	190/8114	7.12422e-12	1.60295e-11	2.85295e-12	MAPK1/RELA/ITGB3/SRC/MAP2K1/HDAC1/PIK3CA/PIK3R1/MAPK3/RAC1/RAF1/SYK/PRKCA/AKT1/MAPK14	15
hsa05133	Pertussis	11/62	76/8114	7.99523e-12	1.77958e-11	3.16733e-12	MAPK1/RELA/RHOA/MAPK3/IL6/TNF/FOS/ITGB1/JUN/MAPK14/MAPK8	11
hsa04910	Insulin signaling pathway	13/62	137/8114	2.09378e-11	4.61078e-11	8.20632e-12	MAPK1/GRB2/MAP2K1/PIK3CA/PIK3R1/MAPK3/RAF1/HRAS/NRAS/RPS6KB1/PRKCZ/AKT1/MAPK8	13
hsa04929	GnRH secretion	10/62	64/8114	3.50115e-11	7.62882e-11	1.35779e-11	MAPK1/MAP2K1/PIK3CA/PIK3R1/MAPK3/RAF1/HRAS/NRAS/PRKCA/AKT1	10
hsa04725	Cholinergic synapse	12/62	113/8114	3.54666e-11	7.64749e-11	1.36111e-11	MAPK1/JAK2/MAP2K1/PIK3CA/PIK3R1/MAPK3/FYN/HRAS/NRAS/PRKCA/FOS/AKT1	12
hsa04670	Leukocyte transendothelial migration	12/62	114/8114	3.94115e-11	8.4105e-11	1.49691e-11	PTPN11/PTK2B/RHOA/PIK3CA/PIK3R1/RAC1/CTNNB1/CDC42/PTK2/PRKCA/ITGB1/MAPK14	12
hsa04621	NOD-like receptor signaling pathway	14/62	184/8114	6.51256e-11	1.37561e-10	2.44833e-11	JAK1/MAPK1/STAT1/RELA/RHOA/MAPK3/IL6/TNF/HSP90AA1/NFKBIA/JUN/MAPK14/PRKCD/MAPK8	14
hsa04657	IL-17 signaling pathway	11/62	94/8114	8.6803e-11	1.81497e-10	3.23031e-11	MAPK1/RELA/MAPK3/IL6/TNF/HSP90AA1/NFKBIA/FOS/JUN/MAPK14/MAPK8	11
hsa04921	Oxytocin signaling pathway	13/62	154/8114	9.29507e-11	1.92408e-10	3.4245e-11	MAPK1/RHOA/SRC/MAP2K1/MAPK3/RAF1/HRAS/NRAS/PRKCA/FOS/EGFR/JUN/CCND1	13
hsa04932	Non-alcoholic fatty liver disease	13/62	155/8114	1.00884e-10	2.06761e-10	3.67996e-11	RELA/PIK3CA/PIK3R1/RXRA/RAC1/IL6/CDC42/TNF/FOS/AKT1/JUN/MAPK14/MAPK8	13
hsa04730	Long-term depression	9/62	60/8114	5.30452e-10	1.0765e-09	1.91598e-10	MAPK1/MAP2K1/PPP2CA/LYN/MAPK3/RAF1/HRAS/NRAS/PRKCA	9
hsa04540	Gap junction	10/62	88/8114	9.06098e-10	1.82099e-09	3.24102e-10	MAPK1/GRB2/SRC/MAP2K1/MAPK3/RAF1/HRAS/NRAS/PRKCA/EGFR	10
hsa04720	Long-term potentiation	9/62	67/8114	1.47197e-09	2.92979e-09	5.21448e-10	EP300/MAPK1/MAP2K1/MAPK3/CREBBP/RAF1/HRAS/NRAS/PRKCA	9
hsa04930	Type II diabetes mellitus	8/62	46/8114	1.51582e-09	2.98833e-09	5.31866e-10	MAPK1/PIK3CA/PIK3R1/MAPK3/TNF/PRKCZ/PRKCD/MAPK8	8
hsa04920	Adipocytokine signaling pathway	9/62	69/8114	1.92802e-09	3.7651e-09	6.70118e-10	PTPN11/RELA/JAK2/STAT3/RXRA/TNF/NFKBIA/AKT1/MAPK8	9
hsa04916	Melanogenesis	10/62	101/8114	3.57295e-09	6.91216e-09	1.23023e-09	EP300/MAPK1/MAP2K1/MAPK3/CREBBP/CTNNB1/RAF1/HRAS/NRAS/PRKCA	10
hsa04914	Progesterone-mediated oocyte maturation	10/62	102/8114	3.93808e-09	7.54798e-09	1.3434e-09	MAPK1/MAP2K1/PIK3CA/PIK3R1/MAPK3/RAF1/HSP90AA1/AKT1/MAPK14/MAPK8	10
hsa05100	Bacterial invasion of epithelial cells	9/62	77/8114	5.23438e-09	9.94051e-09	1.76922e-09	RHOA/SRC/PIK3CA/PIK3R1/RAC1/CTNNB1/CDC42/PTK2/ITGB1	9
hsa04350	TGF-beta signaling pathway	9/62	94/8114	3.12058e-08	5.87236e-08	1.04517e-08	EP300/MAPK1/RHOA/MYC/PPP2CA/MAPK3/CREBBP/TNF/RPS6KB1	9
hsa04310	Wnt signaling pathway	11/62	167/8114	4.14015e-08	7.72082e-08	1.37416e-08	TP53/EP300/RHOA/MYC/CREBBP/RAC1/CTNNB1/PRKCA/JUN/CCND1/MAPK8	11
hsa04137	Mitophagy - animal	8/62	72/8114	5.9566e-08	1.10091e-07	1.95941e-08	TP53/RELA/SRC/HIF1A/HRAS/NRAS/JUN/MAPK8	8
hsa04928	Parathyroid hormone synthesis, secretion and action	9/62	106/8114	8.97246e-08	1.64363e-07	2.92535e-08	MAPK1/RHOA/MAP2K1/RXRA/MAPK3/RAF1/PRKCA/FOS/EGFR	9
hsa04960	Aldosterone-regulated sodium reabsorption	6/62	37/8114	3.00528e-07	5.45696e-07	9.71236e-08	MAPK1/PIK3CA/PIK3R1/MAPK3/SFN/PRKCA	6
hsa04211	Longevity regulating pathway	8/62	89/8114	3.17648e-07	5.71766e-07	1.01764e-07	TP53/RELA/PIK3CA/PIK3R1/HRAS/NRAS/RPS6KB1/AKT1	8
hsa04213	Longevity regulating pathway - multiple species	7/62	62/8114	3.80378e-07	6.78778e-07	1.2081e-07	HDAC1/PIK3CA/PIK3R1/HRAS/NRAS/RPS6KB1/AKT1	7
hsa04530	Tight junction	10/62	169/8114	4.97263e-07	8.79774e-07	1.56583e-07	RHOA/SRC/PPP2CA/RAC1/CDC42/PRKCZ/ITGB1/JUN/CCND1/MAPK8	10
hsa05321	Inflammatory bowel disease	7/62	65/8114	5.28928e-07	9.27865e-07	1.65143e-07	STAT1/RELA/STAT3/IL6/IL2/TNF/JUN	7
hsa05010	Alzheimer disease	14/62	384/8114	8.12101e-07	1.41265e-06	2.51424e-07	MAPK1/RELA/MAP2K1/PIK3CA/PIK3R1/MAPK3/IL6/CTNNB1/RAF1/HRAS/NRAS/TNF/AKT1/MAPK8	14
hsa04371	Apelin signaling pathway	9/62	139/8114	9.20434e-07	1.58775e-06	2.82589e-07	MAPK1/MAP2K1/MAPK3/RAF1/HRAS/NRAS/RPS6KB1/AKT1/CCND1	9
hsa04936	Alcoholic liver disease	9/62	142/8114	1.10203e-06	1.88529e-06	3.35546e-07	RELA/IL6/CTNNB1/TNF/NFKBIA/AKT1/MAPK14/CCND1/MAPK8	9
hsa05415	Diabetic cardiomyopathy	10/62	203/8114	2.66346e-06	4.51914e-06	8.04323e-07	RELA/PIK3CA/PIK3R1/RAC1/PRKCA/PRKCZ/AKT1/MAPK14/PRKCD/MAPK8	10
hsa04217	Necroptosis	9/62	159/8114	2.83489e-06	4.77092e-06	8.49134e-07	JAK1/STAT1/JAK2/STAT3/STAT5A/TNF/HSP90AA1/STAT5B/MAPK8	9
hsa05168	Herpes simplex virus 1 infection	15/62	495/8114	3.15418e-06	5.26544e-06	9.37149e-07	TP53/JAK1/PTPN11/STAT1/RELA/JAK2/ITGB3/SRC/PIK3CA/PIK3R1/IL6/TNF/SYK/NFKBIA/AKT1	15
hsa04110	Cell cycle	8/62	126/8114	4.53117e-06	7.50362e-06	1.3355e-06	TP53/EP300/MYC/HDAC1/CREBBP/SFN/CCND1/ABL1	8
hsa05020	Prion disease	11/62	273/8114	5.65163e-06	9.28483e-06	1.65252e-06	MAPK1/PIK3CA/PIK3R1/MAPK3/RAC1/IL6/FYN/TNF/MAPK14/PRKCD/MAPK8	11
hsa04750	Inflammatory mediator regulation of TRP channels	7/62	98/8114	8.63451e-06	1.40736e-05	2.50483e-06	SRC/PIK3CA/PIK3R1/PRKCA/MAPK14/PRKCD/MAPK8	7
hsa05022	Pathways of neurodegeneration - multiple diseases	14/62	476/8114	1.01389e-05	1.63965e-05	2.91827e-06	MAPK1/RELA/MAP2K1/MAPK3/RAC1/IL6/CTNNB1/RAF1/HRAS/NRAS/TNF/PRKCA/MAPK14/MAPK8	14
hsa05146	Amoebiasis	7/62	102/8114	1.12544e-05	1.80593e-05	3.21422e-06	RELA/PIK3CA/PIK3R1/IL6/TNF/PTK2/PRKCA	7
hsa01524	Platinum drug resistance	6/62	73/8114	1.77747e-05	2.83027e-05	5.03736e-06	TP53/MAPK1/PIK3CA/PIK3R1/MAPK3/AKT1	6
hsa04726	Serotonergic synapse	7/62	115/8114	2.47112e-05	3.90475e-05	6.94973e-06	MAPK1/MAP2K1/MAPK3/RAF1/HRAS/NRAS/PRKCA	7
hsa04270	Vascular smooth muscle contraction	7/62	134/8114	6.61043e-05	0.000103664	1.84502e-05	MAPK1/RHOA/MAP2K1/MAPK3/RAF1/PRKCA/PRKCD	7
hsa05034	Alcoholism	8/62	187/8114	7.98968e-05	0.000124351	2.21321e-05	MAPK1/GRB2/MAP2K1/HDAC1/MAPK3/RAF1/HRAS/NRAS	8
hsa04064	NF-kappa B signaling pathway	6/62	104/8114	0.000131849	0.000203678	3.62508e-05	RELA/LYN/LCK/TNF/SYK/NFKBIA	6
hsa04622	RIG-I-like receptor signaling pathway	5/62	70/8114	0.00018278	0.000280262	4.98814e-05	RELA/TNF/NFKBIA/MAPK14/MAPK8	5
hsa04152	AMPK signaling pathway	6/62	120/8114	0.000288709	0.000439431	7.82105e-05	PIK3CA/PIK3R1/PPP2CA/RPS6KB1/AKT1/CCND1	6
hsa04114	Oocyte meiosis	6/62	131/8114	0.000462834	0.000699318	0.000124466	MAPK1/AR/MAP2K1/PPP2CA/MAPK3/MAPK14	6
hsa04728	Dopaminergic synapse	6/62	132/8114	0.000482013	0.00072302	0.000128684	PPP2CA/PRKCA/FOS/AKT1/MAPK14/MAPK8	6
hsa05410	Hypertrophic cardiomyopathy	5/62	90/8114	0.000590522	0.00087941	0.000156518	ITGAV/ITGB3/IL6/TNF/ITGB1	5
hsa05202	Transcriptional misregulation in cancer	7/62	193/8114	0.000628269	0.00092894	0.000165334	TP53/RELA/MYC/HDAC1/RXRA/IL6/PTK2	7
hsa05323	Rheumatoid arthritis	5/62	93/8114	0.000686187	0.00100738	0.000179295	VEGFA/IL6/TNF/FOS/JUN	5
hsa05134	Legionellosis	4/62	57/8114	0.000901863	0.00131469	0.00023399	RELA/IL6/TNF/NFKBIA	4
hsa04261	Adrenergic signaling in cardiomyocytes	6/62	150/8114	0.000946266	0.00136977	0.000243793	MAPK1/PPP2CA/MAPK3/PRKCA/AKT1/MAPK14	6
hsa04330	Notch signaling pathway	4/62	59/8114	0.00102735	0.00147682	0.000262846	EP300/HDAC1/CREBBP/NCOR2	4
hsa05416	Viral myocarditis	4/62	60/8114	0.00109449	0.00156248	0.000278092	RAC1/FYN/CCND1/ABL1	4
hsa04934	Cushing syndrome	6/62	155/8114	0.00112216	0.00159101	0.00028317	MAPK1/MAP2K1/MAPK3/CTNNB1/EGFR/CCND1	6
hsa01523	Antifolate resistance	3/62	30/8114	0.00148914	0.00209695	0.000373218	RELA/IL6/TNF	3
hsa04022	cGMP-PKG signaling pathway	6/62	167/8114	0.00164688	0.00230341	0.000409964	MAPK1/RHOA/MAP2K1/MAPK3/RAF1/AKT1	6
hsa05031	Amphetamine addiction	4/62	69/8114	0.00184356	0.00256119	0.000455843	HDAC1/PRKCA/FOS/JUN	4
hsa05143	African trypanosomiasis	3/62	37/8114	0.00274371	0.00378044	0.000672848	IL6/TNF/PRKCA	3
hsa05412	Arrhythmogenic right ventricular cardiomyopathy	4/62	77/8114	0.00275771	0.00378044	0.000672848	ITGAV/ITGB3/CTNNB1/ITGB1	4
hsa05332	Graft-versus-host disease	3/62	42/8114	0.00394547	0.00537311	0.000956312	IL6/IL2/TNF	3
hsa05017	Spinocerebellar ataxia	5/62	143/8114	0.00458193	0.00619908	0.00110332	PIK3CA/PIK3R1/PRKCA/AKT1/MAPK8	5
hsa04723	Retrograde endocannabinoid signaling	5/62	148/8114	0.00529805	0.0071214	0.00126748	MAPK1/MAPK3/PRKCA/MAPK14/MAPK8	5
hsa04973	Carbohydrate digestion and absorption	3/62	47/8114	0.00542415	0.00724386	0.00128927	PIK3CA/PIK3R1/AKT1	3
hsa05414	Dilated cardiomyopathy	4/62	96/8114	0.00607871	0.00806598	0.00143559	ITGAV/ITGB3/TNF/ITGB1	4
hsa04713	Circadian entrainment	4/62	97/8114	0.00630441	0.00831218	0.00147941	MAPK1/MAPK3/PRKCA/FOS	4
hsa04390	Hippo signaling pathway	5/62	157/8114	0.00678177	0.00888497	0.00158136	MYC/PPP2CA/CTNNB1/PRKCZ/CCND1	5
hsa04923	Regulation of lipolysis in adipocytes	3/62	56/8114	0.00883314	0.0114998	0.00204674	PIK3CA/PIK3R1/AKT1	3
hsa04144	Endocytosis	6/62	251/8114	0.0119329	0.0154381	0.0027477	RHOA/SRC/CDC42/HRAS/PRKCZ/EGFR	6
hsa04623	Cytosolic DNA-sensing pathway	3/62	63/8114	0.0121862	0.0156679	0.0027886	RELA/IL6/NFKBIA	3
hsa04115	p53 signaling pathway	3/62	73/8114	0.0180885	0.023113	0.00411369	TP53/SFN/CCND1	3
hsa04145	Phagosome	4/62	152/8114	0.0285416	0.0362461	0.00645112	ITGAV/ITGB3/RAC1/ITGB1	4
hsa04512	ECM-receptor interaction	3/62	88/8114	0.0294545	0.0371773	0.00661686	ITGAV/ITGB3/ITGB1	3
hsa04714	Thermogenesis	5/62	232/8114	0.031646	0.0397013	0.00706609	GRB2/HRAS/NRAS/RPS6KB1/MAPK14	5
hsa05330	Allograft rejection	2/62	38/8114	0.0338613	0.0422247	0.0075152	IL2/TNF	2
hsa04070	Phosphatidylinositol signaling system	3/62	97/8114	0.0377222	0.0467575	0.00832195	PIK3CA/PIK3R1/PRKCA	3
hsa04640	Hematopoietic cell lineage	3/62	99/8114	0.039705	0.0489222	0.00870724	ITGB3/IL6/TNF	3
hsa04061	Viral protein interaction with cytokine and cytokine receptor	3/62	100/8114	0.040716	0.0498711	0.00887612	IL6/IL2/TNF	3
hsa04940	Type I diabetes mellitus	2/62	43/8114	0.0424546	0.0516947	0.00920068	IL2/TNF	2
hsa04972	Pancreatic secretion	3/62	102/8114	0.0427772	0.0517829	0.00921638	RHOA/RAC1/PRKCA	3
hsa04922	Glucagon signaling pathway	3/62	107/8114	0.0481559	0.057955	0.0103149	EP300/CREBBP/AKT1	3
